# Supplementary material for: Nt-acetylation-independent turnover of SQUALENE EPOXIDASE 1 by Arabidopsis DOA10-like E3 ligases
Source: Plant Physiol. 2023 Jul 10;193(3):2086–104. doi: 10.1093/plphys/kiad406 (PMC10602611; doi:10.1093/plphys/kiad406)
Supplement: kiad406_Supplementary_Data [file kiad406_supplementary_data.zip]

Archive with 4 entries (4 files):
- ds1.xlsx
- ds2.xlsx
- ds3.xlsx
- Supplemental Data.pdf
