# Supplementary material for: Nt-acetylation-independent turnover of SQUALENE EPOXIDASE 1 by Arabidopsis DOA10-like E3 ligases
Source: Plant Physiol. 2023 Jul 10;193(3):2086–104. doi: 10.1093/plphys/kiad406 (PMC10602611; doi:10.1093/plphys/kiad406)
Supplement: kiad406_Supplementary_Data [file kiad406_supplementary_data.zip › ds1.xlsx]

## Sheet: DEGs doa10ab
Gene_id	readcount_doa10a/b	readcount_WT	log2FoldChange	pval (p)	padj (q)	-log10(q)	Gene name	InterPro description
AT3G18535	188.635	0	Inf	3.6583e-88	9.1528e-84	83.0384	-	-
AT3G44006	19.5326	0	Inf	1.5042e-10	9.4656e-08	7.02385	-	-
Novel00030	38.993	0	Inf	3.219e-20	8.9485e-17	16.0482	-//-
Novel00038	28.048	0.974582	4.847	9.0656e-12	8.1004e-09	8.09149	--	hypothetical protein CARUB_v10025400mg [Capsella rubella]>gi|482564942|gb|EOA29132.1| hypothetical protein CARUB_v10025400mg [Capsella rubella]
AT3G41979	223.093	19.9593	3.4825	1.8887e-56	2.3627e-52	51.6266	-//-
AT4G21490	53.2656	5.79022	3.2015	4.7237e-14	6.5656e-11	10.1827	NDB3	Pyridine nucleotide-disulphide oxidoreductase, FAD/NAD(P)-binding domain|FAD-dependent pyridine nucleotide-disulphide oxidoreductase|EF-hand-like domain|Calcium-binding EF-hand|Pyridine nucleotide-disulphide oxidoreductase, NAD-binding domain
Novel00031	36.7101	4.53311	3.0176	4.1999e-10	2.3881e-07	6.62195	-//-
AT3G28915	12.9943	1.62057	3.0033	0.00079518	0.046053	1.33674	-//-
AT5G09570	84.7301	10.8087	2.9707	1.8569e-06	0.00034413	3.46328	-	CHCH
AT4G12735	54.1301	7.60972	2.8305	1.2503e-08	4.669e-06	5.33078	-	-
AT3G01345	68.3075	9.60537	2.8301	6.5595e-13	7.1353e-10	9.14659	-	-
AT2G04050	258.318	38.721	2.738	8.6667e-13	9.0347e-10	9.04409	DTXL1	Multi antimicrobial extrusion protein|Multi antimicrobial extrusion protein
AT2G21640	415.729	64.5328	2.6875	1.8015e-36	1.1268e-32	31.9482	-	-
AT2G04070	41.3541	6.71953	2.6216	6.691e-10	3.4876e-07	6.45747	DTXL2	Multi antimicrobial extrusion protein|Multi antimicrobial extrusion protein
AT5G24640	84.3471	13.8052	2.6111	7.6262e-12	7.3385e-09	8.13439	-	-
AT3G58150	31.724	5.45	2.5412	2.1858e-07	5.524e-05	4.25775	-	Optic atrophy 3-like|Optic atrophy 3-like
AT1G43590	80.3769	17.5019	2.1993	5.4312e-14	7.1518e-11	10.1456	-//-
AT2G41730	356.998	78.0074	2.1942	2.2126e-08	7.3809e-06	5.13189	-	-
AT1G13608	99.1286	22.0489	2.1686	3.1237e-16	5.2101e-13	12.2832	-	-
AT1G12030	232.465	52.931	2.1348	0.00079454	0.046053	1.33674	-	Protein of unknown function DUF506, plant|Protein of unknown function DUF506, plant
AT1G47395	714.425	167.81	2.09	6.576e-09	2.7421e-06	5.56192	-	-
AT1G13607	24.4259	5.79409	2.0758	6.4057e-05	0.006117	2.21346	-	-
AT3G21030	25.7221	6.32204	2.0245	4.3877e-05	0.0044624	2.35043	-//-
AT2G14230	27.9394	7.30008	1.9363	0.00024887	0.018811	1.72559	-//-
AT4G36700	146.038	39.3812	1.8908	0.00014297	0.011884	1.92504	-	RmlC-like cupin domain|Cupin 1|Cupin 1|RmlC-like jelly roll fold
AT2G38823	144.995	39.5655	1.8737	6.0408e-18	1.2595e-14	13.8998	-	-
AT2G18193	739.475	202.138	1.8712	2.5456e-11	1.9903e-08	7.70108	-	AAA-type ATPase, N-terminal domain|ATPase, AAA-type, conserved site|ATPase, AAA-type, core|AAA+ ATPase domain|P-loop containing nucleoside triphosphate hydrolase|P-loop containing nucleoside triphosphate hydrolase
AT2G41240	1070.42	297.704	1.8462	4.9308e-07	0.00011822	3.92731	BHLH100	Myc-type, basic helix-loop-helix (bHLH) domain|Myc-type, basic helix-loop-helix (bHLH) domain|Myc-type, basic helix-loop-helix (bHLH) domain|Myc-type, basic helix-loop-helix (bHLH) domain|Myc-type, basic helix-loop-helix (bHLH) domain|Achaete-scute transcription factor-related|Myc-type, basic helix-loop-helix (bHLH) domain|Myc-type, basic helix-loop-helix (bHLH) domain|Myc-type, basic helix-loop-…
AT1G47400	512.603	146.005	1.8118	1.1818e-07	3.2138e-05	4.49298	-	-
AT1G13609	4202.86	1219.4	1.7852	4.4787e-08	1.3029e-05	4.88509	-	-|-
AT5G52940	26.0119	7.75875	1.7453	0.00028365	0.020538	1.68744	-	Protein of unknown function DUF295
AT3G01600	40.2845	12.1428	1.7301	6.2512e-05	0.0060251	2.22004	anac044	No apical meristem (NAM) protein|No apical meristem (NAM) protein|No apical meristem (NAM) protein
AT5G04150	287.928	88.6012	1.7003	2.1793e-13	2.5964e-10	9.58563	BHLH101	Myc-type, basic helix-loop-helix (bHLH) domain|Myc-type, basic helix-loop-helix (bHLH) domain|Myc-type, basic helix-loop-helix (bHLH) domain|Myc-type, basic helix-loop-helix (bHLH) domain|Myc-type, basic helix-loop-helix (bHLH) domain|Achaete-scute transcription factor-related
AT2G14247	1587.76	499.183	1.6694	2.8321e-09	1.2653e-06	5.89781	-	-
AT2G30766	263.404	90.0426	1.5486	1.2627e-10	8.3133e-08	7.08023	-	-|-
AT3G56980	1678.99	618.839	1.44	1.9168e-09	9.0108e-07	6.04524	BHLH039	Myc-type, basic helix-loop-helix (bHLH) domain|Myc-type, basic helix-loop-helix (bHLH) domain|Myc-type, basic helix-loop-helix (bHLH) domain|Myc-type, basic helix-loop-helix (bHLH) domain|Myc-type, basic helix-loop-helix (bHLH) domain|Achaete-scute transcription factor-related
AT3G21020	33.9426	12.9529	1.3898	0.00054316	0.03449	1.46231	-//-
AT3G56970	985.01	382.451	1.3649	2.3969e-05	0.0027648	2.55834	BHLH038	Myc-type, basic helix-loop-helix (bHLH) domain|Myc-type, basic helix-loop-helix (bHLH) domain|Myc-type, basic helix-loop-helix (bHLH) domain|Myc-type, basic helix-loop-helix (bHLH) domain|Myc-type, basic helix-loop-helix (bHLH) domain|Achaete-scute transcription factor-related
AT4G22513	70.977	28.6125	1.3107	2.2643e-06	0.00041051	3.38668	-	Bifunctional inhibitor/plant lipid transfer protein/seed storage helical domain|Bifunctional inhibitor/plant lipid transfer protein/seed storage helical domain|Hydrophobic seed protein
AT3G44120	48.2313	19.5377	1.3037	0.00026395	0.019596	1.70783	-	F-box associated interaction domain|Galactose oxidase/kelch, beta-propeller|F-box associated domain, type 1|F-box domain, cyclin-like|F-box domain, cyclin-like|F-box domain, cyclin-like|F-box domain, cyclin-like
AT2G03760	754.21	305.558	1.3035	1.7497e-26	7.14e-23	22.1463	ST	Sulfotransferase domain|P-loop containing nucleoside triphosphate hydrolase|P-loop containing nucleoside triphosphate hydrolase
AT5G51440	776.229	317.673	1.2889	2.8669e-08	9.1958e-06	5.03641	HSP23.5	HSP20-like chaperone|HSP20-like chaperone|Alpha crystallin/Hsp20 domain|Alpha crystallin/Hsp20 domain
AT5G24280	202.511	85.1477	1.25	5.9846e-10	3.1857e-07	6.4968	GMI1	Histidine kinase-like ATPase, ATP-binding domain|Histidine kinase-like ATPase, ATP-binding domain|Histidine kinase-like ATPase, ATP-binding domain
AT1G35290	125.479	56.9985	1.1385	0.00013184	0.011283	1.94758	-	Thioesterase superfamily|HotDog domain|HotDog domain
AT4G08555	491.834	225.311	1.1263	1.3311e-19	3.3303e-16	15.4775	-	-
AT2G32020	153.354	70.4507	1.1222	0.00067233	0.040435	1.39324	-	Acyl-CoA N-acyltransferase|Acyl-CoA N-acyltransferase|GNAT domain|GNAT domain
AT3G18290	10314.3	4752.08	1.118	1.7835e-07	4.5531e-05	4.34169	EMB2454	Zinc finger, CTCHY-type|Haemerythrin/HHE cation-binding motif|Zinc finger, CHY-type|Zinc finger, CHY-type|Zinc finger, RING-type|Zinc finger, RING-type|Zinc finger, RING-type|Zinc finger, RING/FYVE/PHD-type|Rubredoxin-type fold
AT5G35935	103.922	48.2006	1.1084	7.5614e-07	0.00016308	3.7876	-//-
AT1G03470	197.46	93.0368	1.0857	4.3932e-10	2.4425e-07	6.61217	-	KIP1-like|KIP1-like
AT2G30770	517.459	244.377	1.0823	1.5728e-10	9.4983e-08	7.02235	CYP71A13	Cytochrome P450, conserved site|Cytochrome P450, E-class, group I|Cytochrome P450|Cytochrome P450|Cytochrome P450|Cytochrome P450
AT5G13740	2214.73	1061.46	1.0611	5.7306e-07	0.00013154	3.88094	ZIF1	Major facilitator superfamily domain|Major facilitator superfamily domain, general substrate transporter|Major facilitator superfamily|Tetracycline resistance protein, TetA/multidrug resistance protein MdtG
AT1G02520	1097.77	528.611	1.0543	2.5759e-22	8.056e-19	18.0939	PGP11	ABC transporter, conserved site|ABC transporter, transmembrane domain, type 1|ABC transporter, transmembrane domain, type 1|AAA+ ATPase domain|ABC transporter-like|ABC transporter-like|ABC transporter, transmembrane domain|P-loop containing nucleoside triphosphate hydrolase|P-loop containing nucleoside triphosphate hydrolase
AT1G05680	1066.57	526.738	1.0178	1.0722e-08	4.127e-06	5.38437	UGT74E2	UDP-glucuronosyl/UDP-glucosyltransferase|UDP-glucuronosyl/UDP-glucosyltransferase|UDP-glucuronosyl/UDP-glucosyltransferase
AT3G47640	570.215	281.834	1.0167	5.034e-07	0.00011882	3.92511	PYE	Myc-type, basic helix-loop-helix (bHLH) domain|Myc-type, basic helix-loop-helix (bHLH) domain|Myc-type, basic helix-loop-helix (bHLH) domain|Myc-type, basic helix-loop-helix (bHLH) domain|Myc-type, basic helix-loop-helix (bHLH) domain|Myc-type, basic helix-loop-helix (bHLH) domain|Myc-type, basic helix-loop-helix (bHLH) domain|Myc-type, basic helix-loop-helix (bHLH) domain|Myc-type, basic helix-l…
AT3G46490	306.113	158.219	0.95214	8.1595e-11	5.8327e-08	7.23413	-	Non-haem dioxygenase N-terminal domain|Oxoglutarate/iron-dependent dioxygenase|Oxoglutarate/iron-dependent dioxygenase|Isopenicillin N synthase|Isopenicillin N synthase-like
AT3G04000	363.073	189.381	0.93897	2.3841e-08	7.8485e-06	5.10521	-	Glucose/ribitol dehydrogenase|Short-chain dehydrogenase/reductase SDR|NAD(P)-binding domain
AT3G13080	2697.54	1409.47	0.93649	1.9977e-26	7.14e-23	22.1463	ATMRP3	ABC transporter, conserved site|ABC transporter, transmembrane domain, type 1|ABC transporter, transmembrane domain, type 1|AAA+ ATPase domain|ABC transporter-like|ABC transporter-like|ABC transporter, transmembrane domain|P-loop containing nucleoside triphosphate hydrolase|P-loop containing nucleoside triphosphate hydrolase|ABC transporter, conserved site|ABC transporter, transmembrane domain, t…
AT1G24095	93.3401	49.1523	0.92524	5.4591e-05	0.0053352	2.27285	-	Putative thiol-disulphide oxidoreductase DCC
AT1G33790	212.695	112.46	0.91937	1.8349e-08	6.2037e-06	5.20735	-	Mannose-binding lectin|Mannose-binding lectin|Mannose-binding lectin|Mannose-binding lectin|Mannose-binding lectin|Mannose-binding lectin|Mannose-binding lectin|Mannose-binding lectin
AT3G28510	250.517	132.471	0.91923	0.00033921	0.023906	1.62149	-	AAA-type ATPase, N-terminal domain|ATPase, AAA-type, core|AAA+ ATPase domain|P-loop containing nucleoside triphosphate hydrolase|P-loop containing nucleoside triphosphate hydrolase
AT5G53450	8254.77	4409.29	0.90468	1.6874e-06	0.00031505	3.50162	ORG1	Protein kinase-like domain|Plastid lipid-associated protein/fibrillin conserved domain|Protein kinase, catalytic domain|Protein kinase, catalytic domain|Protein kinase-like domain|Plastid lipid-associated protein/fibrillin conserved domain|Protein kinase, catalytic domain|Protein kinase, catalytic domain
AT1G67105	90.8258	48.5365	0.90403	0.0001144	0.01015	1.99353	-//-
AT4G37370	270.951	145.237	0.89962	4.924e-05	0.0049675	2.30386	CYP81D8	Cytochrome P450, conserved site|Cytochrome P450, E-class, group I|Cytochrome P450|Cytochrome P450|Cytochrome P450|Cytochrome P450
AT1G04880	123.704	66.7401	0.89026	0.00041416	0.028081	1.55159	HMGB15	High mobility group (HMG) box domain|High mobility group (HMG) box domain|High mobility group (HMG) box domain|High mobility group (HMG) box domain|High mobility group (HMG) box domain|ARID/BRIGHT DNA-binding domain|ARID/BRIGHT DNA-binding domain|ARID/BRIGHT DNA-binding domain|ARID/BRIGHT DNA-binding domain|ARID/BRIGHT DNA-binding domain
AT5G05250	1565.49	851.112	0.8792	0.00031436	0.022472	1.64836	-	-
AT1G72330	179.432	97.7371	0.87646	1.5326e-05	0.0020288	2.69276	ALAAT2	Pyridoxal phosphate-dependent transferase|Aminotransferase, class I/classII|Pyridoxal phosphate-dependent transferase, major region, subdomain 1|Pyridoxal phosphate-dependent transferase|Aminotransferase, class I/classII|Pyridoxal phosphate-dependent transferase, major region, subdomain 1|Pyridoxal phosphate-dependent transferase, major region, subdomain 2|Pyridoxal phosphate-dependent transferas…
AT5G62480	555.11	302.665	0.87505	3.7968e-09	1.6378e-06	5.78574	ATGSTU9	Thioredoxin-like fold|Thioredoxin-like fold|Glutathione S-transferase, C-terminal-like|Glutathione S-transferase, C-terminal-like|Glutathione S-transferase, C-terminal-like|Glutathione S-transferase, C-terminal|Glutathione S-transferase, N-terminal|Glutathione S-transferase, N-terminal|Thioredoxin-like fold|Thioredoxin-like fold|Glutathione S-transferase, C-terminal-like|Glutathione S-transferase…
AT5G48570	763.006	420.382	0.85999	0.00074315	0.043645	1.36007	ROF2	Tetratricopeptide repeat|Tetratricopeptide repeat|Tetratricopeptide repeat-containing domain|Peptidyl-prolyl cis-trans isomerase, FKBP-type, domain|Peptidyl-prolyl cis-trans isomerase, FKBP-type, domain|Tetratricopeptide-like helical|Peptidyl-prolyl cis-trans isomerase, FKBP-type
AT4G32670*	511.112	281.937	0.85827	1.136e-12	1.1369e-09	8.94428	-	Zinc finger, RING-CH-type|Zinc finger, RING-CH-type|Zinc finger, RING-CH-type|Zinc finger, RING/FYVE/PHD-type													*AtDOA10B transcripts appear upregulated due to the expression of AtDOA10B-RNAi contructs
AT2G04040	126.231	69.8256	0.85424	1.7559e-05	0.0022544	2.64697	ATDTX1	Multi antimicrobial extrusion protein|Multi antimicrobial extrusion protein
AT4G37030	145.391	82.1945	0.82282	8.8159e-06	0.0012676	2.89702	-	-
AT5G16980	1059.56	600.176	0.82001	0.00025987	0.019408	1.71202	-	Alcohol dehydrogenase, C-terminal|GroES-like|NAD(P)-binding domain|Alcohol dehydrogenase superfamily, zinc-type|Alcohol dehydrogenase, C-terminal|GroES-like|NAD(P)-binding domain|Alcohol dehydrogenase superfamily, zinc-type
AT1G64980	1694.23	961.271	0.81762	2.1469e-18	4.8831e-15	14.3113	-	Nucleotide-diphospho-sugar transferases|Nucleotide-diphospho-sugar transferases
AT4G33070	280.595	162.416	0.78879	0.00025514	0.019123	1.71844	-	Thiamine pyrophosphate (TPP)-dependent enzyme|Thiamine pyrophosphate enzyme, N-terminal TPP-binding domain|Thiamine pyrophosphate enzyme, central domain|Thiamine pyrophosphate enzyme, C-terminal TPP-binding|TPP-binding enzyme, conserved site|Thiamin diphosphate-binding fold|Thiamin diphosphate-binding fold|DHS-like NAD/FAD-binding domain|DHS-like NAD/FAD-binding domain
AT4G04410	315.404	182.64	0.7882	1.1951e-06	0.00023828	3.62291	-//-
AT3G28740	6535.84	3816.38	0.77617	6.4357e-11	4.7357e-08	7.32462	CYP81D1	Cytochrome P450, conserved site|Cytochrome P450, E-class, group I|Cytochrome P450|Cytochrome P450|Cytochrome P450|Cytochrome P450
AT1G49700	91.6671	53.589	0.77447	0.00082112	0.047227	1.32581	-	Conserved hypothetical protein CHP01589, plant|Conserved hypothetical protein CHP01589, plant|Conserved hypothetical protein CHP01589, plant|Conserved hypothetical protein CHP01589, plant
AT2G40205	382.014	223.452	0.77366	1.5238e-08	5.3695e-06	5.27007	-	Ribosomal protein L41
AT2G23170	327.089	193.742	0.75554	3.1218e-08	9.8867e-06	5.00495	GH3.3	GH3 auxin-responsive promoter
AT4G16370	10424.6	6203.48	0.74884	1.357e-05	0.0018596	2.73058	ATOPT3	Oligopeptide transporter OPT superfamily|Oligopeptide transporter OPT superfamily|Tetrapeptide transporter, OPT1/isp4
AT3G63160	4618.52	2762.17	0.74163	6.943e-09	2.8477e-06	5.54551	-	-
AT2G29760	164.844	98.6463	0.74077	2.7025e-05	0.003032	2.51827	OTP81	Pentatricopeptide repeat|Pentatricopeptide repeat|Pentatricopeptide repeat|Tetratricopeptide-like helical
AT1G79075	172.131	103.498	0.7339	2.615e-05	0.0029738	2.52669	-//-
AT3G11120	940.065	565.995	0.73197	3.8221e-06	0.00064612	3.18969	RPL41A	Ribosomal protein L41
AT1G32870	586.057	353.983	0.72736	1.8408e-05	0.0023273	2.63315	ANAC13	No apical meristem (NAM) protein|No apical meristem (NAM) protein|No apical meristem (NAM) protein|No apical meristem (NAM) protein|No apical meristem (NAM) protein|No apical meristem (NAM) protein
AT5G54100	612.924	371.356	0.72291	1.5133e-10	9.4656e-08	7.02385	-	Stomatin|Stomatin|Band 7 protein|Band 7 protein
AT5G42110	354.456	215.89	0.71531	6.46e-08	1.816e-05	4.74088	-	-
AT3G56020	616.846	376.941	0.71057	1.4738e-09	7.2301e-07	6.14086	RPL41A	Ribosomal protein L41
AT3G49320	161.852	99.5583	0.70107	6.986e-05	0.0065956	2.18075	-	Metal-dependent protein hydrolase|Metal-dependent protein hydrolase
AT3G62460	291.92	179.913	0.69828	7.3887e-07	0.00016216	3.79006	-	NYN domain, limkain-b1-type
AT1G56430	798.393	493.632	0.69366	0.00076648	0.044701	1.34968	ATNAS4	Nicotianamine synthase|Nicotianamine synthase|S-adenosyl-L-methionine-dependent methyltransferase-like|S-adenosyl-L-methionine-dependent methyltransferase-like
AT1G05560	197.332	122.604	0.68662	2.6676e-05	0.0030063	2.52197	UGT1	UDP-glucuronosyl/UDP-glucosyltransferase|UDP-glucuronosyl/UDP-glucosyltransferase|UDP-glucuronosyl/UDP-glucosyltransferase
AT1G56045	1585.93	986.341	0.68517	4.2734e-08	1.2728e-05	4.89524	RPL41A	Ribosomal protein L41
AT3G05730	5201.76	3259.34	0.67442	1.0272e-05	0.0014438	2.84049	-	-
AT1G23020	4379.14	2744.25	0.67424	4.8404e-06	0.00076646	3.11551	FRO3	Ferredoxin reductase-type FAD-binding domain|Ferric reductase transmembrane component-like domain|Ferric reductase, NAD binding|FAD-binding 8|Ferredoxin reductase-type FAD-binding domain|Ferric reductase transmembrane component-like domain|Ferric reductase, NAD binding|FAD-binding 8
AT3G12965	525.657	331.773	0.66393	4.9617e-07	0.00011822	3.92731	-//-
AT3G30122	225.666	144.116	0.64696	1.9956e-05	0.0024717	2.607	-//-
AT3G08520	1139.95	730.298	0.64242	1.3036e-06	0.00025222	3.59822	RPL41A	Ribosomal protein L41
AT2G46390	885.247	573.881	0.62533	5.1283e-07	0.00011991	3.92114	-	-
AT4G21510	157.619	102.542	0.62023	0.00046612	0.030212	1.51982	SKIP27	F-box domain, cyclin-like|F-box domain, cyclin-like
AT1G03990	234.401	154.364	0.60264	7.816e-05	0.0072695	2.1385	FAO1	Alcohol dehydrogenase, long-chain fatty|Glucose-methanol-choline oxidoreductase, C-terminal|Glucose-methanol-choline oxidoreductase, N-terminal
AT2G05380	53418.3	35186.2	0.60232	1.0686e-06	0.00021989	3.65779	GRP3S	Glycine rich protein|Glycine rich protein
AT3G22370	1863.38	1233.34	0.59536	1.8955e-05	0.0023712	2.62503	AOX1A	Alternative oxidase|Alternative oxidase
AT5G24570	310.826	206.127	0.59258	1.7571e-05	0.0022544	2.64697	-	-
AT5G02490	882.621	590.56	0.57971	1.4859e-08	5.311e-06	5.27482	MED37D	Heat shock protein 70, conserved site|Heat shock protein 70, conserved site|Heat shock protein 70, conserved site|Heat shock protein 70 family|Heat shock protein 70 family|Heat shock protein 70kD, C-terminal domain|Heat shock protein 70kD, C-terminal domain|Heat shock protein 70kD, peptide-binding domain|Heat shock protein 70kD, peptide-binding domain
AT1G73120	997.247	668.026	0.57805	1.1109e-06	0.00022596	3.64597	-	-
AT1G76680	13982.2	9375.4	0.57664	2.7737e-13	3.1543e-10	9.5011	OPR1	NADH:flavin oxidoreductase/NADH oxidase, N-terminal|Aldolase-type TIM barrel|NADH:flavin oxidoreductase/NADH oxidase, N-terminal|Aldolase-type TIM barrel
AT1G02850	1667.55	1118.25	0.57649	1.7292e-10	1.0061e-07	6.99736	BGLU11	Glycoside hydrolase, family 1, active site|Glycoside hydrolase, superfamily|Glycoside hydrolase, family 1|Glycoside hydrolase, family 1|Glycoside hydrolase, family 1|Glycoside hydrolase, catalytic domain|Glycoside hydrolase, family 1, active site|Glycoside hydrolase, superfamily|Glycoside hydrolase, family 1|Glycoside hydrolase, family 1|Glycoside hydrolase, family 1|Glycoside hydrolase, catalyti…
AT5G67370	7486.08	5037.48	0.57151	2.527e-07	6.3223e-05	4.19912	-	Uncharacterised protein family Ycf36|Uncharacterised protein family Ycf36
AT2G47000	3847.02	2603.95	0.56304	1.2387e-11	1.033e-08	7.9859	MDR4	ABC transporter, conserved site|ABC transporter, transmembrane domain, type 1|ABC transporter, transmembrane domain, type 1|AAA+ ATPase domain|ABC transporter-like|ABC transporter-like|ABC transporter, transmembrane domain|P-loop containing nucleoside triphosphate hydrolase|P-loop containing nucleoside triphosphate hydrolase
AT4G15760	5973.37	4073.98	0.55211	8.6493e-12	8.0147e-09	8.09611	MO1	Aromatic-ring hydroxylase-like|Monooxygenase, FAD-binding|Aromatic-ring hydroxylase-like|Monooxygenase, FAD-binding
AT2G23290	468.528	320.333	0.54857	4.8314e-06	0.00076646	3.11551	AtMYB70	Myb domain|Homeodomain-like|Homeodomain-like|SANT/Myb domain|SANT/Myb domain
AT4G00950	353.528	242.616	0.54315	0.00062928	0.038494	1.41461	MEE47	Protein of unknown function DUF688
AT2G36800	1372	945.685	0.53685	9.8273e-09	3.8417e-06	5.41548	DOGT1	UDP-glucuronosyl/UDP-glucosyltransferase|UDP-glucuronosyl/UDP-glucosyltransferase|UDP-glucuronosyl/UDP-glucosyltransferase
AT3G59890	222.292	153.221	0.53685	0.00039263	0.027062	1.56764	DAPB2	Dihydrodipicolinate reductase, C-terminal|Dihydrodipicolinate reductase, plant|Dihydrodipicolinate reductase, bacterial/plant|Dihydrodipicolinate reductase, N-terminal|NAD(P)-binding domain|Dihydrodipicolinate reductase, C-terminal|Dihydrodipicolinate reductase, plant|Dihydrodipicolinate reductase, bacterial/plant|Dihydrodipicolinate reductase, N-terminal|NAD(P)-binding domain
AT1G50900	338.489	233.337	0.53669	0.0001587	0.012849	1.89113	GDC1	Ankyrin repeat-containing domain|Ankyrin repeat-containing domain|Ankyrin repeat-containing domain|Ankyrin repeat
AT1G67120	1054.26	731.421	0.52746	1.4852e-06	0.0002815	3.55052	-	Sigma-54 interaction domain, ATP-binding site 1|Midasin|ATPase, dynein-related, AAA domain|AAA+ ATPase domain|von Willebrand factor, type A|von Willebrand factor, type A|von Willebrand factor, type A|P-loop containing nucleoside triphosphate hydrolase|P-loop containing nucleoside triphosphate hydrolase
AT1G15250	462.456	324.525	0.51099	1.6556e-05	0.0021687	2.6638	RPL37A	Ribosomal protein L37e, conserved site|Ribosomal protein, zinc-binding domain|Ribosomal protein L37e|Ribosomal protein L37e|Ribosomal protein L37e|Ribosomal protein L37ae/L37e
AT3G12150	393.171	277.844	0.50088	4.9882e-05	0.0049919	2.30173	-	Protein of unknown function DUF2048|Alpha/Beta hydrolase fold|Alpha/Beta hydrolase fold
AT1G56170	601.538	425.564	0.49928	0.00025259	0.019035	1.72045	HAP5B	Histone-fold|Histone-fold|Transcription factor CBF/NF-Y/archaeal histone|Transcriptional activator NFYC/HAP5 subunit|Histone-fold|Histone-fold|Transcription factor CBF/NF-Y/archaeal histone|Transcriptional activator NFYC/HAP5 subunit
AT1G65190	2074.11	1467.75	0.49889	1.7889e-08	6.131e-06	5.21247	-	Protein kinase-like domain|Serine-threonine/tyrosine-protein kinase catalytic domain|Protein kinase, catalytic domain
AT5G43450	747.561	529.161	0.49848	0.0004595	0.030016	1.52265	-	Non-haem dioxygenase N-terminal domain|Oxoglutarate/iron-dependent dioxygenase|Oxoglutarate/iron-dependent dioxygenase|Isopenicillin N synthase-like
AT3G17770	1636.01	1158.7	0.49767	2.0488e-05	0.002525	2.59774	-	Dihydroxyacetone kinase|Dak phosphatase|Dak phosphatase|Dak phosphatase|Dak kinase|Dak kinase
AT2G43820	2244.16	1591.84	0.49548	2.2567e-05	0.0027014	2.56841	GT	UDP-glucuronosyl/UDP-glucosyltransferase|UDP-glucuronosyl/UDP-glucosyltransferase|UDP-glucuronosyl/UDP-glucosyltransferase
AT5G16970	5575.5	3955.8	0.49513	1.0009e-05	0.0014148	2.8493	AT-AER	Alcohol dehydrogenase, C-terminal|GroES-like|GroES-like|NAD(P)-binding domain|Alcohol dehydrogenase superfamily, zinc-type
AT5G48470	496.868	352.626	0.49473	2.398e-05	0.0027648	2.55834	-	-
AT3G56360	4848.57	3445.22	0.49296	0.00021738	0.016763	1.77565	-	-
AT4G27585	748.093	534.865	0.48404	3.9036e-06	0.00065109	3.18636	-	Stomatin|Stomatin|Band 7 protein|Band 7 protein
AT3G15310	320.744	230.016	0.47969	0.0002778	0.020335	1.69176	-//-
AT1G07780	480.881	345.77	0.47587	0.00011812	0.010333	1.98577	PAI1	Ribulose-phosphate binding barrel|N-(5'phosphoribosyl)anthranilate isomerase (PRAI)|N-(5'phosphoribosyl)anthranilate isomerase (PRAI)|Aldolase-type TIM barrel|Ribulose-phosphate binding barrel|N-(5'phosphoribosyl)anthranilate isomerase (PRAI)|N-(5'phosphoribosyl)anthranilate isomerase (PRAI)|Aldolase-type TIM barrel|Ribulose-phosphate binding barrel|N-(5'phosphoribosyl)anthranilate isomerase (PRA…
AT2G36460	3253.92	2341.4	0.47481	7.9876e-06	0.0011825	2.9272	-	Fructose-bisphosphate aldolase, class-I|Aldolase-type TIM barrel|Fructose-bisphosphate aldolase class-I, eukaryotic-type|Fructose-bisphosphate aldolase class-I active site|Fructose-bisphosphate aldolase, class-I|Aldolase-type TIM barrel|Fructose-bisphosphate aldolase class-I, eukaryotic-type|Fructose-bisphosphate aldolase class-I active site
AT1G23390	1289.12	930.606	0.47015	5.4716e-06	0.00085028	3.07044	-	F-box domain, cyclin-like|F-box domain, cyclin-like|F-box domain, cyclin-like|Galactose oxidase, beta-propeller
AT5G54510	737.649	534.218	0.4655	8.5615e-06	0.0012381	2.90724	GH3.6	GH3 auxin-responsive promoter
AT4G00290	441.917	320.308	0.46431	0.00010895	0.0097	2.01323	MSL1	Mechanosensitive ion channel MscS, transmembrane-2|Like-Sm (LSM) domain|Mechanosensitive ion channel MscS
AT5G61030	1060.25	768.562	0.46417	0.00026357	0.019596	1.70783	GR-RBP3	RNA recognition motif domain|RNA recognition motif domain|RNA recognition motif domain|Nucleotide-binding, alpha-beta plait
AT1G61580	803.462	582.874	0.46305	5.3709e-06	0.00083984	3.0758	RPL3B	Ribosomal protein L3, conserved site|Translation elongation/initiation factor/Ribosomal, beta-barrel|Ribosomal protein L3
AT1G28660	1400.88	1020.84	0.45658	4.2474e-06	0.00069455	3.1583	-	Lipase, GDSL|SGNH hydrolase-type esterase domain|Lipase, GDSL|SGNH hydrolase-type esterase domain
AT3G03630	435.221	317.268	0.45605	0.00046447	0.030212	1.51982	CS26	Cysteine synthase A|Cysteine synthase K/M|Tryptophan synthase beta subunit-like PLP-dependent enzymes superfamily|Tryptophan synthase beta subunit-like PLP-dependent enzymes superfamily|Cysteine synthase/cystathionine beta-synthase P-phosphate-binding site
AT1G10522	480.57	350.778	0.45419	0.00023264	0.0178	1.74958	-	-|-
AT5G55200	429.644	314.592	0.44966	0.00026918	0.019912	1.70089	-	GrpE nucleotide exchange factor, head|GrpE nucleotide exchange factor, head|GrpE nucleotide exchange factor|GrpE nucleotide exchange factor|GrpE nucleotide exchange factor|GrpE nucleotide exchange factor|GrpE nucleotide exchange factor|GrpE nucleotide exchange factor, coiled-coil
AT3G06680	918.02	673.209	0.44747	0.00068523	0.040916	1.38811	RPL29B	Ribosomal protein L29e|Ribosomal protein L29e|Ribosomal protein L29e|Ribosomal protein L29e|Ribosomal protein L29e|Ribosomal protein L29e|Ribosomal protein L29e|Ribosomal protein L29e|Ribosomal protein L29e
AT3G06145	627.119	461.009	0.44394	0.00017703	0.014016	1.85338	-	-
AT4G19410	2713.47	2003.4	0.43769	2.955e-07	7.3198e-05	4.1355	-	Profilin|Pectinacetylesterase|Pectinacetylesterase|Pectinacetylesterase|Pectinacetylesterase
AT3G07770	2586.96	1910.72	0.43714	3.2943e-07	8.0803e-05	4.09257	Hsp89.1	Heat shock protein Hsp90, N-terminal|Ribosomal protein S5 domain 2-type fold|Heat shock protein Hsp90, conserved site|Histidine kinase-like ATPase, ATP-binding domain|Histidine kinase-like ATPase, ATP-binding domain|Histidine kinase-like ATPase, ATP-binding domain|Heat shock protein Hsp90|Heat shock protein Hsp90|Heat shock protein Hsp90|Heat shock protein Hsp90
AT5G60710	842.405	622.429	0.4366	1.864e-05	0.0023435	2.63014	-	von Willebrand factor, type A|von Willebrand factor, type A|von Willebrand factor, type A|von Willebrand factor, type A|von Willebrand factor, type A|Zinc finger, RING-type|Zinc finger, RING-type|Zinc finger, RING-type|Zinc finger, RING/FYVE/PHD-type
AT5G23210	643.91	476.274	0.43507	5.2514e-05	0.0052137	2.28285	SCPL34	Peptidase S10, serine carboxypeptidase, active site|Peptidase S10, serine carboxypeptidase, active site|Peptidase S10, serine carboxypeptidase|Peptidase S10, serine carboxypeptidase|Peptidase S10, serine carboxypeptidase|Alpha/Beta hydrolase fold|Alpha/Beta hydrolase fold|Peptidase S10, serine carboxypeptidase, active site|Peptidase S10, serine carboxypeptidase, active site|Peptidase S10, serine …
AT3G23990	3161.15	2343.86	0.43156	2.3241e-05	0.0027324	2.56346	HSP60	Chaperonin Cpn60, conserved site|Chaperonin Cpn60/TCP-1|Chaperonin Cpn60/TCP-1|Chaperonin Cpn60/TCP-1|Chaperonin Cpn60|Chaperonin Cpn60|Chaperonin Cpn60|GroEL-like equatorial domain|GroEL-like apical domain|GroEL-like apical domain
AT1G70760	1068.2	792.283	0.43109	1.1839e-05	0.0016456	2.78368	CRR23	NAD(P)H-quinone oxidoreductase subunit L
AT2G41250	3615.8	2682.39	0.4308	2.0986e-05	0.0025365	2.59577	-	HAD-like domain|HAD-like domain|HAD-like domain|HAD-superfamily hydrolase, subfamily IA, REG-2-like|HAD-superfamily hydrolase, subfamily IA, variant 1|HAD-superfamily hydrolase, subfamily IA, variant 1
AT5G19550	2468.35	1833.18	0.4292	7.5419e-07	0.00016308	3.7876	ASP2	Pyridoxal phosphate-dependent transferase|Aminotransferase, class I/classII|Aminotransferases, class-I, pyridoxal-phosphate-binding site|Aspartate/other aminotransferase|Aspartate/other aminotransferase|Pyridoxal phosphate-dependent transferase, major region, subdomain 1
AT5G53420	1206.8	896.498	0.42881	9.1971e-06	0.0013074	2.88359	-	CCT domain|CCT domain|CCT domain|CCT domain|-
AT4G17090	9713.21	7231.14	0.42573	8.6263e-08	2.398e-05	4.62015	CT-BMY	Glycoside hydrolase, family 14, conserved site|Glycoside hydrolase, superfamily|Glycoside hydrolase, family 14|Glycoside hydrolase, family 14|Glycoside hydrolase, family 14B, plant|Glycoside hydrolase, catalytic domain
AT2G06950	785.021	585.052	0.42416	0.00010403	0.0092953	2.03174	-//-
AT3G03920	1970.82	1470.53	0.42245	1.4248e-06	0.00027211	3.56526	-	Translation elongation/initiation factor/Ribosomal, beta-barrel|H/ACA ribonucleoprotein complex, subunit Gar1/Naf1|H/ACA ribonucleoprotein complex, subunit Gar1, eukaryote|H/ACA ribonucleoprotein complex, subunit Gar1, eukaryote
AT2G31750	2419.29	1806.04	0.42176	8.3117e-07	0.00017773	3.75024	UGT74D1	UDP-glucuronosyl/UDP-glucosyltransferase|UDP-glucuronosyl/UDP-glucosyltransferase
AT5G36120	467.793	349.931	0.4188	0.00040024	0.027395	1.56233	CCB3	Uncharacterised protein family Ycf19
AT4G31985	1840.92	1380.02	0.41574	7.5428e-06	0.0011233	2.9495	RPL39A	Ribosomal protein L39e domain|Ribosomal protein L39e domain|Ribosomal protein L39e, conserved site|Ribosomal protein L39e|Ribosomal protein L39e|Ribosomal protein L39e
AT5G10150	926.839	695.207	0.41488	3.4037e-05	0.0036548	2.43714	-	Uncharacterised conserved protein UCP031043|Protein of unknown function DUF966
AT4G27260	496.754	373.527	0.41132	0.00044017	0.029367	1.53214	GH3.5	GH3 auxin-responsive promoter
AT5G53880	984.055	740.866	0.40953	4.3367e-05	0.0044286	2.35373	-	-
AT3G03640	473.62	356.958	0.40798	0.00041211	0.028018	1.55256	GLUC	Glycoside hydrolase, family 1, active site|Glycoside hydrolase, superfamily|Glycoside hydrolase, family 1|Glycoside hydrolase, family 1|Glycoside hydrolase, family 1|Glycoside hydrolase, catalytic domain
AT3G47836	466.137	351.562	0.40697	0.00046596	0.030212	1.51982	-	-|-
AT5G51550	843.757	637.506	0.40439	7.3161e-05	0.0068812	2.16234	EXL3	Phosphate-induced protein 1
AT4G33865	2456.24	1856.55	0.40383	3.4258e-06	0.00058306	3.23429	RPS29A	Ribosomal protein S14
AT5G56670	4222.01	3202.67	0.39865	1.5417e-06	0.00029001	3.53759	-	Ribosomal protein S30
AT3G07230	1424.42	1082.65	0.3958	2.2245e-05	0.0026757	2.57256	-	Wound-inducible basic
AT5G23535	454.742	345.714	0.39547	0.00087143	0.048994	1.30986	-	Translation protein SH3-like domain|Ribosomal protein L24/L26, conserved site|KOW|KOW|Ribosomal protein L24|Ribosomal protein L24|Ribosomal protein L24|Ribosomal protein L2 domain 2
AT5G39050	1122.8	854.884	0.3933	3.6808e-05	0.0039021	2.4087	PMAT1	Transferase|Chloramphenicol acetyltransferase-like domain
AT5G08610	2045.48	1565.44	0.38587	0.00023907	0.01818	1.74041	RH26	RNA helicase, DEAD-box type, Q motif|Helicase, superfamily 1/2, ATP-binding domain|Helicase, superfamily 1/2, ATP-binding domain|DNA/RNA helicase, DEAD/DEAH box type, N-terminal|Helicase, C-terminal|Helicase, C-terminal|Helicase, C-terminal|P-loop containing nucleoside triphosphate hydrolase|P-loop containing nucleoside triphosphate hydrolase
AT2G33210	1263.29	967.61	0.38469	0.00028708	0.020699	1.68405	HSP60-2	Chaperonin Cpn60, conserved site|Chaperonin Cpn60/TCP-1|Chaperonin Cpn60/TCP-1|Chaperonin Cpn60/TCP-1|Chaperonin Cpn60|Chaperonin Cpn60|Chaperonin Cpn60|GroEL-like equatorial domain|GroEL-like apical domain|GroEL-like apical domain|Chaperonin Cpn60, conserved site|Chaperonin Cpn60/TCP-1|Chaperonin Cpn60/TCP-1|Chaperonin Cpn60/TCP-1|Chaperonin Cpn60|Chaperonin Cpn60|Chaperonin Cpn60|GroEL-like equ…
AT3G27060	1739.71	1333.6	0.38352	2.088e-05	0.0025365	2.59577	TSO2	Ferritin/ribonucleotide reductase-like|Ribonucleotide reductase small subunit|Ribonucleotide reductase small subunit|Ribonucleotide reductase small subunit|Ribonucleotide reductase-related
AT3G28270	3720.34	2854.61	0.38214	3.8764e-06	0.0006509	3.18649	-	Protein of unknown function DUF677|Protein of unknown function DUF677
AT2G18300	870.257	667.898	0.38181	0.00015126	0.012432	1.90546	BHLH64	Myc-type, basic helix-loop-helix (bHLH) domain|Myc-type, basic helix-loop-helix (bHLH) domain|Myc-type, basic helix-loop-helix (bHLH) domain|Myc-type, basic helix-loop-helix (bHLH) domain|Myc-type, basic helix-loop-helix (bHLH) domain|Myc-type, basic helix-loop-helix (bHLH) domain|Myc-type, basic helix-loop-helix (bHLH) domain|Myc-type, basic helix-loop-helix (bHLH) domain|Myc-type, basic helix-l…
AT4G03400	860.712	662.997	0.37653	0.00073078	0.043121	1.36531	DFL2	GH3 auxin-responsive promoter
AT4G25700	3685.48	2839.26	0.37634	2.3262e-05	0.0027324	2.56346	BETA-OHASE 1	Fatty acid hydroxylase|Fatty acid hydroxylase
AT3G59140	2174.8	1677.1	0.37491	3.2553e-05	0.0035257	2.45275	ATMRP14	ABC transporter, conserved site|ABC transporter, transmembrane domain, type 1|ABC transporter, transmembrane domain, type 1|AAA+ ATPase domain|ABC transporter-like|ABC transporter-like|ABC transporter, transmembrane domain|P-loop containing nucleoside triphosphate hydrolase|P-loop containing nucleoside triphosphate hydrolase
AT1G68520	4315.77	3328.48	0.37475	5.5514e-06	0.00085209	3.06951	COL6	CCT domain|CCT domain|Zinc finger, B-box|Zinc finger, B-box|Zinc finger, B-box
AT1G10020	689.884	532.791	0.37279	0.00048704	0.031389	1.50322	-	Protein of unknown function DUF1005
AT5G56030	9946.13	7687.27	0.37166	2.4686e-06	0.00043494	3.36157	HSP81-2	Heat shock protein Hsp90, N-terminal|Ribosomal protein S5 domain 2-type fold|Heat shock protein Hsp90, conserved site|Histidine kinase-like ATPase, ATP-binding domain|Histidine kinase-like ATPase, ATP-binding domain|Histidine kinase-like ATPase, ATP-binding domain|Heat shock protein Hsp90|Heat shock protein Hsp90|Heat shock protein Hsp90|Heat shock protein Hsp90|Heat shock protein Hsp90, N-termin…
AT1G14980	2436.36	1884.11	0.37085	1.8164e-05	0.0023185	2.63479	CPN10	Chaperonin Cpn10|Chaperonin Cpn10|Chaperonin Cpn10|Chaperonin Cpn10|Chaperonin Cpn10|Chaperonin Cpn10, conserved site|GroES-like
AT3G09440	9962.36	7706	0.37051	2.6992e-06	0.00047225	3.32583	HSP70-3	Heat shock protein 70, conserved site|Heat shock protein 70, conserved site|Heat shock protein 70, conserved site|Heat shock protein 70 family|Heat shock protein 70 family|Heat shock protein 70kD, C-terminal domain|Heat shock protein 70kD, C-terminal domain|Heat shock protein 70kD, peptide-binding domain|Heat shock protein 70kD, peptide-binding domain|Heat shock protein 70, conserved site|Heat sh…
AT3G02570	1168.7	904.978	0.36895	0.00013027	0.011239	1.94927	MEE31	Phosphomannose isomerase, type I, conserved site|Mannose-6-phosphate isomerase|Mannose-6-phosphate isomerase|Mannose-6-phosphate isomerase|RmlC-like cupin domain|Mannose-6-phosphate isomerase, type I|Mannose-6-phosphate isomerase, type I|RmlC-like jelly roll fold
AT1G68840	1704.12	1320.27	0.3682	6.0117e-05	0.0058297	2.23435	RAV2	DNA-binding, integrase-type|DNA-binding pseudobarrel domain|DNA-binding pseudobarrel domain|B3 DNA binding domain|B3 DNA binding domain|B3 DNA binding domain|AP2/ERF domain|AP2/ERF domain|AP2/ERF domain|AP2/ERF domain|DNA-binding, integrase-type|DNA-binding pseudobarrel domain|DNA-binding pseudobarrel domain|B3 DNA binding domain|B3 DNA binding domain|B3 DNA binding domain|AP2/ERF domain|AP2/ERF …
AT4G12600	1409.5	1092.62	0.36739	0.00036211	0.025306	1.59678	-	Ribosomal protein L7Ae/L8/Nhp2 family|Ribosomal protein L7Ae/L30e/S12e/Gadd45|Ribosomal protein L7Ae conserved site|H/ACA ribonucleoprotein complex, subunit Nhp2, eukaryote|50S ribosomal protein L30e-like|50S ribosomal protein L30e-like|Ribosomal protein L7Ae/L8/Nhp2 family|Ribosomal protein L7Ae/L30e/S12e/Gadd45|H/ACA ribonucleoprotein complex, subunit Nhp2, eukaryote|50S ribosomal protein L30e-…
AT4G14800	1002.23	777	0.36722	0.00016716	0.013405	1.87273	PBD2	Proteasome B-type subunit|Proteasome, beta-type subunit, conserved site|Proteasome, subunit alpha/beta|Nucleophile aminohydrolases, N-terminal|Nucleophile aminohydrolases, N-terminal|Proteasome B-type subunit|Proteasome, beta-type subunit, conserved site|Proteasome, subunit alpha/beta|Nucleophile aminohydrolases, N-terminal|Nucleophile aminohydrolases, N-terminal
AT5G07860	907.219	703.88	0.36612	0.00020145	0.015701	1.80407	-	Transferase|Chloramphenicol acetyltransferase-like domain
AT1G33170	1213.38	941.546	0.36593	0.00011709	0.010279	1.98805	-	Putative S-adenosyl-L-methionine-dependent methyltransferase|S-adenosyl-L-methionine-dependent methyltransferase-like|S-adenosyl-L-methionine-dependent methyltransferase-like
AT2G20490	730.742	571.953	0.35346	0.00073592	0.043322	1.36329	NOP10	H/ACA ribonucleoprotein complex, subunit Nop10|H/ACA ribonucleoprotein complex, subunit Nop10|H/ACA ribonucleoprotein complex, subunit Nop10|H/ACA ribonucleoprotein complex, subunit Nop10|H/ACA ribonucleoprotein complex, subunit Nop10|H/ACA ribonucleoprotein complex, subunit Nop10
AT3G47620	706.421	553.413	0.35217	0.0007492	0.043898	1.35756	AtTCP14	Transcription factor TCP subgroup|Transcription factor, TCP
AT4G33540	1238.64	970.781	0.35154	0.00018561	0.014603	1.83556	-	Beta-lactamase-like|Beta-lactamase-like|Beta-lactamase-like|Beta-lactamase-like
AT1G04480	3688.3	2891.04	0.35137	6.2854e-05	0.0060251	2.22004	-	Ribosomal protein L14 domain|Ribosomal protein L14 domain|Ribosomal protein L14 conserved site|Ribosomal protein L14b/L23e|Ribosomal protein L14b/L23e
AT3G01790	743.164	582.522	0.35137	0.00086495	0.048849	1.31114	-	Ribosomal protein L13 domain|Ribosomal protein L13 domain|Ribosomal protein L13, bacterial-type|Ribosomal protein L13|Ribosomal protein L13|Ribosomal protein L13|Ribosomal protein L13 domain|Ribosomal protein L13 domain|Ribosomal protein L13, bacterial-type|Ribosomal protein L13|Ribosomal protein L13|Ribosomal protein L13
AT3G16520	4335.52	3400.31	0.35054	1.9606e-05	0.0024404	2.61254	UGT88A1	UDP-glucuronosyl/UDP-glucosyltransferase|UDP-glucuronosyl/UDP-glucosyltransferase|UDP-glucuronosyl/UDP-glucosyltransferase|UDP-glucuronosyl/UDP-glucosyltransferase|UDP-glucuronosyl/UDP-glucosyltransferase|UDP-glucuronosyl/UDP-glucosyltransferase|UDP-glucuronosyl/UDP-glucosyltransferase|UDP-glucuronosyl/UDP-glucosyltransferase|UDP-glucuronosyl/UDP-glucosyltransferase
AT1G74270	1425.18	1118.58	0.34948	0.00013283	0.011283	1.94758	RPL35AC	Ribosomal protein L35Ae, conserved site|Translation elongation/initiation factor/Ribosomal, beta-barrel|Ribosomal protein L35A|Ribosomal protein L35A|Ribosomal protein L35A
AT3G51670	1474.33	1161.29	0.34433	0.00016454	0.013237	1.87821	PATL6	CRAL/TRIO, N-terminal domain|CRAL/TRIO, N-terminal domain|CRAL/TRIO, N-terminal domain|GOLD|GOLD|CRAL-TRIO domain|CRAL-TRIO domain|CRAL-TRIO domain|CRAL-TRIO domain|CRAL-TRIO domain
AT2G01850	3337.81	2631.5	0.34302	5.38e-05	0.0052993	2.27578	EXGT-A3	Xyloglucan endotransglucosylase/hydrolase|Xyloglucan endo-transglycosylase, C-terminal|Concanavalin A-like lectin/glucanases superfamily|Glycoside hydrolase, family 16|Concanavalin A-like lectin/glucanase, subgroup
AT1G74560	1880.16	1483.89	0.34147	0.00012341	0.010758	1.96827	NRP1	Nucleosome assembly protein (NAP)|Nucleosome assembly protein (NAP)|Nucleosome assembly protein (NAP)|Nucleosome assembly protein (NAP)|Nucleosome assembly protein (NAP)|Nucleosome assembly protein (NAP)
AT4G13170	1752.43	1384.87	0.3396	0.00020347	0.01581	1.80107	RPL13AC	Ribosomal protein L13 domain|Ribosomal protein L13 domain|Ribosomal protein L13, conserved site|Ribosomal protein L13|Ribosomal protein L13|Ribosomal protein L13|Ribosomal protein L13, eukaryotic/archaeal|Ribosomal protein L13, eukaryotic/archaeal
AT2G20530	1083.12	858.011	0.33612	0.00045156	0.029809	1.52565	ATPHB6	Band 7 protein|Band 7 protein|Prohibitin|Prohibitin|Band 7 protein|Band 7 protein|Prohibitin|Prohibitin
AT1G55360	3108.59	2463.69	0.33544	8.6105e-05	0.0079201	2.10127	-	Domain of unknown function DUF4409|Domain of unknown function DUF239
AT5G48030	1292.09	1024.19	0.33522	0.00040503	0.027612	1.5589	GFA2	DnaJ domain, conserved site|Chaperone DnaJ|HSP40/DnaJ peptide-binding|Chaperone DnaJ, C-terminal|DnaJ domain|DnaJ domain|DnaJ domain|DnaJ domain|DnaJ domain|DnaJ domain|Heat shock protein DnaJ, cysteine-rich domain|Heat shock protein DnaJ, cysteine-rich domain|Heat shock protein DnaJ, cysteine-rich domain|Heat shock protein DnaJ, cysteine-rich domain
AT1G01140	1995.55	1583.14	0.334	0.00019439	0.015246	1.81684	CIPK9	NAF/FISL domain|Protein kinase, ATP binding site|Protein kinase-like domain|Serine/threonine-protein kinase, active site|NAF domain|Serine/threonine- / dual specificity protein kinase, catalytic domain|Protein kinase, catalytic domain|Protein kinase, catalytic domain|Calcium/calmodulin-dependent/calcium-dependent protein kinase|NAF/FISL domain|Protein kinase, ATP binding site|Protein kinase-like …
AT5G59430	967.581	772.986	0.32394	0.00082074	0.047227	1.32581	ATTRP1	Myb domain|Homeodomain-like|Homeodomain-like|SANT/Myb domain|Ubiquitin|Ubiquitin-related domain|Myb domain|Homeodomain-like|Homeodomain-like|SANT/Myb domain|Ubiquitin|Ubiquitin-related domain|Myb domain|Homeodomain-like|Homeodomain-like|SANT/Myb domain|Ubiquitin|Ubiquitin-related domain|Myb domain|Homeodomain-like|Homeodomain-like|SANT/Myb domain|Ubiquitin|Ubiquitin-related domain
AT4G34138	1662.71	1331.21	0.32079	0.00028404	0.020538	1.68744	UGT73B1	UDP-glucuronosyl/UDP-glucosyltransferase|UDP-glucuronosyl/UDP-glucosyltransferase|UDP-glucuronosyl/UDP-glucosyltransferase
AT5G56010	9471.55	7615.77	0.31461	6.2773e-05	0.0060251	2.22004	HSP81-3	Heat shock protein Hsp90, N-terminal|Ribosomal protein S5 domain 2-type fold|Heat shock protein Hsp90, conserved site|Histidine kinase-like ATPase, ATP-binding domain|Histidine kinase-like ATPase, ATP-binding domain|Histidine kinase-like ATPase, ATP-binding domain|Heat shock protein Hsp90|Heat shock protein Hsp90|Heat shock protein Hsp90|Heat shock protein Hsp90
AT5G02450	4179	3362.33	0.3137	0.00015657	0.012745	1.89466	RPL36C	Ribosomal protein L36e|Ribosomal protein L36e|Ribosomal protein L36e
AT2G47440	1364.87	1100.33	0.31083	0.00086144	0.048761	1.31193	-	Tetratricopeptide repeat|Tetratricopeptide repeat-containing domain|DnaJ domain|DnaJ domain|DnaJ domain|Tetratricopeptide TPR-1|Tetratricopeptide-like helical
AT1G33140	2150.71	1737.25	0.30801	0.00037561	0.026104	1.58329	PGY2	Ribosomal protein L6, alpha-beta domain|Ribosomal protein L6, alpha-beta domain|Ribosomal protein L6, alpha-beta domain|Ribosomal protein L6, conserved site-2|Ribosomal protein L6|Ribosomal protein L6
AT5G03850	2539.67	2064.42	0.29891	0.0004566	0.029983	1.52312	RPS28A	Nucleic acid-binding, OB-fold|Nucleic acid-binding, OB-fold|Ribosomal protein S28e|Ribosomal protein S28e|Ribosomal protein S28e|Ribosomal protein S28e|Ribosomal protein S28e conserved site
AT4G12730	3204.18	2609.72	0.29606	0.0004418	0.029397	1.5317	FLA2	FAS1 domain|FAS1 domain|FAS1 domain|FAS1 domain|FAS1 domain
AT1G07940	5769.9	4699.61	0.296	0.00025529	0.019123	1.71844	A2	Translation elongation factor EF1A/initiation factor IF2gamma, C-terminal|Translation elongation/initiation factor/Ribosomal, beta-barrel|Translation elongation factor EF1A, eukaryotic/archaeal|Translation elongation factor EF1A, eukaryotic/archaeal|Translation elongation factor EFTu/EF1A, domain 2|Translation elongation factor EFTu/EF1A, C-terminal|Elongation factor, GTP-binding domain|Elongatio…
AT4G13850	1820.41	1485.3	0.29351	0.00085204	0.048385	1.31529	ATGRP2	RNA recognition motif domain|RNA recognition motif domain|RNA recognition motif domain|Nucleotide-binding, alpha-beta plait|RNA recognition motif domain|RNA recognition motif domain|RNA recognition motif domain|Nucleotide-binding, alpha-beta plait|RNA recognition motif domain|RNA recognition motif domain|RNA recognition motif domain|Nucleotide-binding, alpha-beta plait|RNA recognition motif domai…
AT3G13520	3531.04	2893.95	0.28705	0.00061644	0.03827	1.41714	AGP12	-
AT4G00810	2591.65	2130.49	0.28268	0.00084837	0.048385	1.31529	-	Ribosomal protein 60S|Ribosomal protein L12 family|Ribosomal protein 60S|Ribosomal protein L12 family
AT3G17390	15738.7	13026.9	0.27282	0.00067606	0.040562	1.39188	MTO3	S-adenosylmethionine synthetase superfamily|S-adenosylmethionine synthetase, conserved site|S-adenosylmethionine synthetase, conserved site|S-adenosylmethionine synthetase, C-terminal|S-adenosylmethionine synthetase, central domain|S-adenosylmethionine synthetase, N-terminal|S-adenosylmethionine synthetase|S-adenosylmethionine synthetase|S-adenosylmethionine synthetase|S-adenosylmethionine synthe…
AT4G28080	21116.2	17560.4	0.26602	0.00059227	0.036953	1.43235	-	Tetratricopeptide repeat|Tetratricopeptide repeat|Tetratricopeptide repeat-containing domain|Tetratricopeptide-like helical|Clustered mitochondria protein, N-terminal
AT2G04030	11921.4	9919.35	0.26523	0.00085003	0.048385	1.31529	CR88	Heat shock protein Hsp90, N-terminal|Ribosomal protein S5 domain 2-type fold|Heat shock protein Hsp90, conserved site|Histidine kinase-like ATPase, ATP-binding domain|Histidine kinase-like ATPase, ATP-binding domain|Histidine kinase-like ATPase, ATP-binding domain|Heat shock protein Hsp90|Heat shock protein Hsp90|Heat shock protein Hsp90|Heat shock protein Hsp90|Heat shock protein Hsp90, N-termin…
AT1G32080	4897.64	5898.67	-0.2683	0.00085286	0.048385	1.31529	F3C3.12	LrgB-like protein
AT5G11670	7252.99	8751.86	-0.27101	0.00062705	0.038494	1.41461	ATNADP-ME2	Malic enzyme, conserved site|Malic enzyme, N-terminal|Malic enzyme, N-terminal|Malic enzyme, NAD-binding|Malic enzyme, NAD-binding|Malic oxidoreductase|Malic oxidoreductase|NAD(P)-binding domain
AT2G30860	9378.45	11368.2	-0.27758	0.00047528	0.030726	1.51249	ATGSTF9	Thioredoxin-like fold|Thioredoxin-like fold|Glutathione S-transferase, C-terminal-like|Glutathione S-transferase, C-terminal-like|Glutathione S-transferase, C-terminal-like|Glutathione S-transferase, C-terminal|Glutathione S-transferase, N-terminal|Glutathione S-transferase, N-terminal|Thioredoxin-like fold|Thioredoxin-like fold|Glutathione S-transferase, C-terminal-like|Glutathione S-transferase…
AT3G21670	3560.6	4319.06	-0.2786	0.00070223	0.041633	1.38056	NRT1.3	Major facilitator superfamily domain, general substrate transporter|Proton-dependent oligopeptide transporter family|Proton-dependent oligopeptide transporter family
AT1G16180	2558.51	3124.21	-0.28818	0.00054857	0.034619	1.46069	-	TMS membrane protein/tumour differentially expressed protein|TMS membrane protein/tumour differentially expressed protein|TMS membrane protein/tumour differentially expressed protein|TMS membrane protein/tumour differentially expressed protein
AT5G57350	2465.65	3020.16	-0.29265	0.00050806	0.032509	1.488	HA3	P-type ATPase, cytoplasmic domain N|HAD-like domain|HAD-like domain|P-type ATPase, phosphorylation site|P-type ATPase, A domain|P-type ATPase, A domain|H+ transporting P-type ATPase, subfamily IIIA|Cation-transporting P-type ATPase, N-terminal|Cation-transporting P-type ATPase, N-terminal|Cation-transporting P-type ATPase|Cation-transporting P-type ATPase|Cation-transporting P-type ATPase|P-type …
AT1G07890	9733.61	11944.3	-0.29528	0.00087743	0.049221	1.30785	APX1	Peroxidase, active site|Peroxidases heam-ligand binding site|Haem peroxidase|Plant ascorbate peroxidase|Haem peroxidase, plant/fungal/bacterial|Haem peroxidase, plant/fungal/bacterial|Haem peroxidase, plant/fungal/bacterial|Peroxidase, active site|Peroxidases heam-ligand binding site|Haem peroxidase|Plant ascorbate peroxidase|Haem peroxidase, plant/fungal/bacterial|Haem peroxidase, plant/fungal/b…
AT5G20700	9876.14	12154.2	-0.29944	0.00016975	0.013526	1.86883	-	Protein of unknown function DUF581
AT3G32980	5334.06	6602.1	-0.30769	0.00015155	0.012432	1.90546	PER32	Peroxidase, active site|Peroxidases heam-ligand binding site|Haem peroxidase|Haem peroxidase, plant/fungal/bacterial|Haem peroxidase, plant/fungal/bacterial|Haem peroxidase, plant/fungal/bacterial|Plant peroxidase
AT1G51830	2112.02	2620.98	-0.31148	0.00033791	0.023906	1.62149	-	Malectin-like carbohydrate-binding domain|Protein kinase, ATP binding site|Protein kinase-like domain|Serine/threonine-protein kinase, active site|Leucine-rich repeat|Leucine-rich repeat|Protein kinase, catalytic domain|Protein kinase, catalytic domain|Concanavalin A-like lectin/glucanase, subgroup
AT4G00430	6259.04	7779.83	-0.3138	8.8025e-05	0.0080319	2.09518	TMP-C	Aquaporin-like|Aquaporin-like|Major intrinsic protein, conserved site|Major intrinsic protein|Major intrinsic protein|Major intrinsic protein|Major intrinsic protein|Aquaporin-like|Aquaporin-like|Major intrinsic protein, conserved site|Major intrinsic protein|Major intrinsic protein|Major intrinsic protein
AT2G37710	1057.75	1315.56	-0.31468	0.00068691	0.040919	1.38807	RLK	Protein kinase, ATP binding site|Protein kinase-like domain|Concanavalin A-like lectin/glucanases superfamily|Serine/threonine-protein kinase, active site|Legume lectin domain|Protein kinase, catalytic domain|Protein kinase, catalytic domain|Concanavalin A-like lectin/glucanase, subgroup
AT1G26770	1142.21	1421.01	-0.31509	0.00067085	0.040435	1.39324	ATEXPA10	Barwin-related endoglucanase|Barwin-related endoglucanase|Expansin/Lol pI|Expansin, cellulose-binding-like domain|Expansin, cellulose-binding-like domain|Expansin, cellulose-binding-like domain|Expansin, cellulose-binding-like domain|Expansin/pollen allergen, DPBB domain|Expansin/pollen allergen, DPBB domain|Expansin|Barwin-like endoglucanase|Barwin-related endoglucanase|Barwin-related endoglucan…
AT3G24460	2444.74	3042.81	-0.31572	0.00015325	0.01253	1.90205	-	TMS membrane protein/tumour differentially expressed protein|TMS membrane protein/tumour differentially expressed protein
AT2G25510	934.074	1162.86	-0.31606	0.00088441	0.049501	1.30539	-	-|-
AT3G54600	1382	1724.22	-0.31919	0.00033841	0.023906	1.62149	-	ThiJ/PfpI|Class I glutamine amidotransferase-like|Class I glutamine amidotransferase-like
AT3G44880	1027.71	1287.78	-0.32545	0.00045582	0.029983	1.52312	ACD1	Rieske [2Fe-2S] iron-sulphur domain|Rieske [2Fe-2S] iron-sulphur domain|Rieske [2Fe-2S] iron-sulphur domain|Rieske [2Fe-2S] iron-sulphur domain|Pheophorbide a oxygenase
AT1G01620	6800.64	8522.41	-0.32559	0.00011552	0.010213	1.99085	PIP1C	Aquaporin-like|Aquaporin-like|Major intrinsic protein, conserved site|Major intrinsic protein|Major intrinsic protein|Major intrinsic protein|Major intrinsic protein|Aquaporin-like|Aquaporin-like|Major intrinsic protein, conserved site|Major intrinsic protein|Major intrinsic protein|Major intrinsic protein|Major intrinsic protein
AT5G53370	1778.88	2230.45	-0.32636	0.00013447	0.011334	1.94562	ATPMEPCRF	Pectinesterase, active site|Pectin lyase fold/virulence factor|Pectinesterase inhibitor|Pectinesterase inhibitor|Pectinesterase inhibitor|Pectinesterase inhibitor|Pectinesterase inhibitor|Pectinesterase, catalytic|Pectin lyase fold
AT2G28190	953.722	1196.74	-0.32747	0.00052431	0.033378	1.47654	CSD2	Superoxide dismutase, copper/zinc, binding site|Superoxide dismutase, copper/zinc, binding site|Superoxide dismutase, copper/zinc binding domain|Superoxide dismutase, copper/zinc binding domain|Superoxide dismutase, copper/zinc binding domain|Superoxide dismutase, copper/zinc binding domain
AT4G25100	11238	14132	-0.33057	5.3166e-05	0.0052576	2.27921	FSD1	Manganese/iron superoxide dismutase, binding site|Manganese/iron superoxide dismutase, C-terminal|Manganese/iron superoxide dismutase, C-terminal|Manganese/iron superoxide dismutase, N-terminal|Manganese/iron superoxide dismutase, N-terminal|Manganese/iron superoxide dismutase|Manganese/iron superoxide dismutase|Manganese/iron superoxide dismutase|Manganese/iron superoxide dismutase, binding site…
AT5G26000	26234.8	33057.1	-0.33348	0.00029137	0.020888	1.6801	TGG1	Glycoside hydrolase, family 1, active site|Glycoside hydrolase, family 1, active site|Glycoside hydrolase, superfamily|Glycoside hydrolase, family 1|Glycoside hydrolase, family 1|Glycoside hydrolase, family 1|Glycoside hydrolase, catalytic domain|Glycoside hydrolase, family 1, active site|Glycoside hydrolase, family 1, active site|Glycoside hydrolase, superfamily|Glycoside hydrolase, family 1|Gly…
AT5G03760	2107.37	2660.06	-0.33602	8.7279e-05	0.0079987	2.09698	ATCSLA09	Nucleotide-diphospho-sugar transferases|Nucleotide-diphospho-sugar transferases
AT5G63800	1573.65	1986.93	-0.33643	0.00012543	0.010896	1.96273	MUM2	Glycoside hydrolase, family 35, conserved site|Glycoside hydrolase, superfamily|Galactose-binding domain-like|Galactose-binding domain-like|Glycoside hydrolase, family 35|Glycoside hydrolase, family 35|Glycoside hydrolase, family 35|Glycoside hydrolase, catalytic domain
AT3G19930	736.775	931.776	-0.33876	0.00055202	0.034701	1.45966	STP4	Major facilitator superfamily domain|Major facilitator superfamily domain, general substrate transporter|Sugar transporter, conserved site|Sugar transporter, conserved site|General substrate transporter|Sugar/inositol transporter|Sugar/inositol transporter
AT2G20610	1486.37	1883.18	-0.34138	0.00014297	0.011884	1.92504	SUR1	Tyrosine transaminase|Pyridoxal phosphate-dependent transferase|Tyrosine/nicotianamine aminotransferase|Aminotransferase, class I/classII|Pyridoxal phosphate-dependent transferase, major region, subdomain 1|Pyridoxal phosphate-dependent transferase, major region, subdomain 2|Tyrosine transaminase|Pyridoxal phosphate-dependent transferase|Tyrosine/nicotianamine aminotransferase|Aminotransferase, c…
AT1G68530	6704.97	8499.58	-0.34216	1.3734e-05	0.0018675	2.72874	CUT1	Thiolase-like|FAE1/Type III polyketide synthase-like protein|Thiolase-like, subgroup|Thiolase-like|3-Oxoacyl-[acyl-carrier-protein (ACP)] synthase III C-terminal|FAE1/Type III polyketide synthase-like protein|Very-long-chain 3-ketoacyl-CoA synthase|Thiolase-like, subgroup
AT4G04340	1501.29	1906.81	-0.34496	8.8283e-05	0.0080319	2.09518	-	Domain of unknown function DUF221|Domain of unknown function DUF4463|Domain of unknown function DUF221|Domain of unknown function DUF4463|Domain of unknown function DUF221|Domain of unknown function DUF4463
AT3G53420	31422.3	39960.6	-0.34679	6.3287e-06	0.00095962	3.0179	PIP2A	Aquaporin-like|Aquaporin-like|Major intrinsic protein, conserved site|Major intrinsic protein|Major intrinsic protein|Major intrinsic protein|Major intrinsic protein|Aquaporin-like|Aquaporin-like|Major intrinsic protein, conserved site|Major intrinsic protein|Major intrinsic protein|Major intrinsic protein|Major intrinsic protein
AT4G22120	641.936	817.87	-0.34944	0.00060393	0.037586	1.42497	-	Domain of unknown function DUF221|Domain of unknown function DUF4463|Domain of unknown function DUF221|Domain of unknown function DUF4463|Domain of unknown function DUF221|Domain of unknown function DUF4463|Domain of unknown function DUF221|Domain of unknown function DUF4463|Domain of unknown function DUF221|Domain of unknown function DUF4463|Domain of unknown function DUF221|Domain of unknown fu…
AT2G26690	1944.24	2482.87	-0.3528	3.9039e-05	0.0040194	2.39584	NRT1.4	PTR2 family proton/oligopeptide symporter, conserved site|Major facilitator superfamily domain, general substrate transporter|Proton-dependent oligopeptide transporter family|Proton-dependent oligopeptide transporter family
AT2G45960	29873	38175.3	-0.3538	5.0068e-06	0.00078782	3.10357	PIP1B	Aquaporin-like|Aquaporin-like|Major intrinsic protein, conserved site|Major intrinsic protein|Major intrinsic protein|Major intrinsic protein|Major intrinsic protein|Aquaporin-like|Aquaporin-like|Major intrinsic protein, conserved site|Major intrinsic protein|Major intrinsic protein|Major intrinsic protein|Major intrinsic protein|Aquaporin-like|Aquaporin-like|Major intrinsic protein, conserved si…
AT3G61870	2212.1	2829.58	-0.35517	2.5358e-05	0.0028969	2.53807	-	Protein of unknown function DUF4079|Protein of unknown function DUF4079
AT5G40390	1634.12	2096.36	-0.35937	0.00037146	0.025887	1.58692	SIP1	Glycoside hydrolase, superfamily|Raffinose synthase|Aldolase-type TIM barrel
AT1G24100	852.613	1094.16	-0.35986	0.00017433	0.013846	1.85868	UGT74B1	UDP-glucuronosyl/UDP-glucosyltransferase|UDP-glucuronosyl/UDP-glucosyltransferase|UDP-glucuronosyl/UDP-glucosyltransferase
AT3G11900	780.614	1003.12	-0.36181	0.00028151	0.020534	1.68753	ANT1	Amino acid transporter, transmembrane
AT4G38950	1281.72	1648.45	-0.36303	6.7201e-05	0.0063686	2.19596	-	Protein of unknown function DUF3490|Kinesin, motor region, conserved site|Kinesin, motor domain|Kinesin, motor domain|Kinesin, motor domain|Kinesin, motor domain|Kinesin, motor domain|P-loop containing nucleoside triphosphate hydrolase|Kinesin-like protein|Protein of unknown function DUF3490|Kinesin, motor region, conserved site|Kinesin, motor domain|Kinesin, motor domain|Kinesin, motor domain|Ki…
AT5G20270	735.786	948.965	-0.36707	0.00019693	0.015397	1.81256	HHP1	Hly-III-related|Hly-III-related
AT5G45410	1364.73	1761.63	-0.36829	3.869e-05	0.0040165	2.39615	-	-|-|-
AT5G07460	497.478	643.353	-0.37098	0.00048804	0.031389	1.50322	PMSR2	Peptide methionine sulphoxide reductase MsrA|Peptide methionine sulphoxide reductase MsrA|Peptide methionine sulphoxide reductase MsrA|Peptide methionine sulphoxide reductase MsrA|Peptide methionine sulphoxide reductase MsrA|Peptide methionine sulfoxide reductase
AT3G21630	452.832	586.601	-0.37341	0.00080072	0.046266	1.33474	CERK1	Peptidoglycan-binding lysin domain|Peptidoglycan-binding lysin domain|Protein kinase, ATP binding site|Protein kinase-like domain|Serine/threonine-protein kinase, active site|Serine-threonine/tyrosine-protein kinase catalytic domain|Protein kinase, catalytic domain|Concanavalin A-like lectin/glucanase, subgroup|Syndecan/Neurexin domain
AT4G10380	755.163	978.546	-0.37385	0.00016331	0.013181	1.88005	NIP5;1	Aquaporin-like|Aquaporin-like|Major intrinsic protein, conserved site|Major intrinsic protein|Major intrinsic protein|Major intrinsic protein
AT5G55180	753.144	979.734	-0.37946	0.00013883	0.011617	1.93491	-	Glycoside hydrolase, superfamily|X8|X8|Glycoside hydrolase, family 17|Glycoside hydrolase, family 17|Glycoside hydrolase, catalytic domain|Glycoside hydrolase, superfamily|X8|X8|Glycoside hydrolase, family 17|Glycoside hydrolase, family 17|Glycoside hydrolase, catalytic domain
AT2G42320	454.95	592.241	-0.38048	0.00041729	0.028141	1.55066	-	-|-
AT2G36830	10006.7	13029.1	-0.38077	1.2454e-06	0.00024535	3.61021	GAMMA-TIP	Aquaporin-like|Aquaporin-like|Major intrinsic protein, conserved site|Major intrinsic protein|Major intrinsic protein|Major intrinsic protein
AT2G46750	1840.25	2398.3	-0.38211	0.00037682	0.026116	1.58309	-	FAD-binding, type 2|FAD-binding, type 2|Plant-specific FAD-dependent oxidoreductase|D-arabinono-1,4-lactone oxidase|FAD linked oxidase, N-terminal|CO dehydrogenase flavoprotein-like, FAD-binding, subdomain 2|FAD-binding, type 2, subdomain 1
AT3G30390	8615.8	11233	-0.38268	0.00086901	0.048968	1.31009	-	Amino acid transporter, transmembrane|Amino acid transporter, transmembrane
AT2G01520	4046.05	5280.78	-0.38424	3.112e-06	0.00054068	3.26706	MLP328	Major latex protein domain|Bet v I domain|START-like domain
AT1G51840	569.485	744.442	-0.3865	0.00024452	0.018538	1.73194	-	Malectin-like carbohydrate-binding domain
AT2G01530	2381.28	3113.68	-0.38688	4.4759e-06	0.00072715	3.13838	MLP329	Major latex protein domain|Bet v I domain|START-like domain
AT1G25450	918.802	1204.57	-0.39069	2.9669e-05	0.0032557	2.48736	KCS5	Thiolase-like|3-Oxoacyl-[acyl-carrier-protein (ACP)] synthase III C-terminal|FAE1/Type III polyketide synthase-like protein|Very-long-chain 3-ketoacyl-CoA synthase|Thiolase-like, subgroup
AT1G76930	5539.98	7266.43	-0.39137	0.00038994	0.02695	1.56944	ATEXT4	-|-
AT4G39800	6455.21	8475.77	-0.39288	9.5416e-07	0.00020061	3.69765	MI-1-P SYNTHASE	Myo-inositol-1-phosphate synthase, GAPDH-like|Myo-inositol-1-phosphate synthase|Myo-inositol-1-phosphate synthase|Myo-inositol-1-phosphate synthase|NAD(P)-binding domain
AT1G80830	1834.06	2411.62	-0.39496	0.00064536	0.039286	1.40576	NRAMP1	Natural resistance-associated macrophage protein|Natural resistance-associated macrophage protein|Natural resistance-associated macrophage protein|Natural resistance-associated macrophage protein|Natural resistance-associated macrophage protein
AT4G21960	15673	20675.9	-0.39967	8.5286e-07	0.00018083	3.74273	PRXR1	Haem peroxidase|Haem peroxidase, plant/fungal/bacterial|Haem peroxidase, plant/fungal/bacterial|Haem peroxidase, plant/fungal/bacterial|Plant peroxidase
AT1G62510	3072.81	4055.72	-0.4004	1.2e-06	0.00023828	3.62291	-	Bifunctional inhibitor/plant lipid transfer protein/seed storage helical domain|Bifunctional inhibitor/plant lipid transfer protein/seed storage helical domain|Hydrophobic seed protein
AT3G28345	2750.02	3630.58	-0.40075	3.5673e-05	0.0037979	2.42046	ABCB15	ABC transporter, conserved site|ABC transporter, transmembrane domain, type 1|ABC transporter, transmembrane domain, type 1|AAA+ ATPase domain|ABC transporter-like|ABC transporter-like|ABC transporter, transmembrane domain|P-loop containing nucleoside triphosphate hydrolase|P-loop containing nucleoside triphosphate hydrolase
AT1G01830	346.043	457.553	-0.40299	0.00067217	0.040435	1.39324	-	Armadillo-type fold|Armadillo|Armadillo|Armadillo|Armadillo-like helical|Armadillo-type fold|Armadillo|Armadillo|Armadillo|Armadillo-like helical|Armadillo-type fold|Armadillo|Armadillo|Armadillo|Armadillo-like helical
AT1G51860	726.46	961.374	-0.40421	4.5207e-05	0.0045791	2.33922	-	Malectin-like carbohydrate-binding domain|Protein kinase, ATP binding site|Protein kinase-like domain|Serine/threonine-protein kinase, active site|Leucine-rich repeat|Serine-threonine/tyrosine-protein kinase catalytic domain|Protein kinase, catalytic domain|Concanavalin A-like lectin/glucanase, subgroup
AT4G24780	1903.82	2522.47	-0.40594	2.0962e-05	0.0025365	2.59577	-	AmbAllergen|Pectin lyase fold/virulence factor|Parallel beta-helix repeat|Pectate lyase/Amb allergen|Pectate lyase/Amb allergen|Pectin lyase fold|AmbAllergen|Pectin lyase fold/virulence factor|Parallel beta-helix repeat|Pectate lyase/Amb allergen|Pectate lyase/Amb allergen|Pectin lyase fold
AT5G23190	308.56	411.104	-0.41395	0.00061832	0.038292	1.41689	CYP86B1	Cytochrome P450, conserved site|Cytochrome P450, E-class, group I|Cytochrome P450|Cytochrome P450|Cytochrome P450|Cytochrome P450
AT1G20450	1579.85	2107.59	-0.4158	0.00014727	0.012201	1.9136	LTI29	Dehydrin|Dehydrin|Dehydrin|Dehydrin|Dehydrin
AT1G04220	476.84	640.824	-0.42642	9.2674e-05	0.0083105	2.08037	KCS2	Thiolase-like|3-Oxoacyl-[acyl-carrier-protein (ACP)] synthase III C-terminal|FAE1/Type III polyketide synthase-like protein|Very-long-chain 3-ketoacyl-CoA synthase|Thiolase-like, subgroup
AT2G46790	613.286	825.332	-0.42841	2.2981e-05	0.0027324	2.56346	APRR9	CheY-like superfamily|CCT domain|CCT domain|Signal transduction response regulator, receiver domain|CheY-like superfamily|CCT domain|CCT domain|Signal transduction response regulator, receiver domain|Signal transduction response regulator, receiver domain|Signal transduction response regulator, receiver domain
AT5G54130	1230.31	1658.14	-0.43054	1.8762e-06	0.00034515	3.46199	-	Endonuclease/exonuclease/phosphatase|Endonuclease/exonuclease/phosphatase|Endonuclease/exonuclease/phosphatase|EF-Hand 1, calcium-binding site|EF-hand-like domain|Endonuclease/exonuclease/phosphatase|Endonuclease/exonuclease/phosphatase|Endonuclease/exonuclease/phosphatase|Calcium-binding EF-hand|Endonuclease/exonuclease/phosphatase|Endonuclease/exonuclease/phosphatase|Endonuclease/exonuclease/ph…
AT5G60890	1017.7	1373.92	-0.43298	4.5577e-06	0.00073567	3.13332	ATMYB34	Myb domain|Homeodomain-like|Homeodomain-like|SANT/Myb domain|SANT/Myb domain
AT4G32920	832.155	1124.26	-0.43405	8.2109e-06	0.0012013	2.92035	-	-|-|-
AT3G47550	261.161	352.991	-0.43469	0.00072415	0.042831	1.36824	-	Protein of unknown function DUF3675|Zinc finger, RING-CH-type|Zinc finger, RING-CH-type|Zinc finger, RING-CH-type|Zinc finger, RING/FYVE/PHD-type|Protein of unknown function DUF3675|Zinc finger, RING-CH-type|Zinc finger, RING-CH-type|Zinc finger, RING-CH-type|Zinc finger, RING/FYVE/PHD-type|Protein of unknown function DUF3675|Zinc finger, RING-CH-type|Zinc finger, RING-CH-type|Zinc finger, RING-C…
AT5G14200	2482.22	3361.84	-0.43762	3.359e-05	0.0036224	2.441	ATIMD1	Isopropylmalate dehydrogenase-like domain|Isopropylmalate dehydrogenase-like domain|Isocitrate/isopropylmalate dehydrogenase, conserved site|Isopropylmalate dehydrogenase|Isopropylmalate dehydrogenase|Isocitrate and isopropylmalate dehydrogenases family|Isopropylmalate dehydrogenase-like domain|Isopropylmalate dehydrogenase-like domain|Isocitrate/isopropylmalate dehydrogenase, conserved site|Isop…
AT2G22430	2467.53	3354.83	-0.44317	1.3773e-07	3.5894e-05	4.44498	ATHB6	Homeobox, conserved site|Homeodomain-like|Homeodomain-like|Leucine zipper, homeobox-associated|Homeodomain|Homeodomain|Homeodomain|Helix-turn-helix motif
AT3G61430	8738.31	11962.7	-0.45312	9.0692e-09	3.6016e-06	5.4435	PIP1A	Aquaporin-like|Aquaporin-like|Major intrinsic protein, conserved site|Major intrinsic protein|Major intrinsic protein|Major intrinsic protein|Major intrinsic protein|Aquaporin-like|Aquaporin-like|Major intrinsic protein, conserved site|Major intrinsic protein|Major intrinsic protein|Major intrinsic protein|Major intrinsic protein
AT3G17420	336.001	460.969	-0.4562	0.00039981	0.027395	1.56233	GPK1	Protein kinase, ATP binding site|Protein kinase-like domain|Serine/threonine-protein kinase, active site|Protein kinase, catalytic domain|Protein kinase, catalytic domain
AT4G13770	3028.32	4160.71	-0.45831	1.2754e-07	3.3945e-05	4.46922	CYP83A1	Cytochrome P450, conserved site|Cytochrome P450, E-class, group I|Cytochrome P450|Cytochrome P450|Cytochrome P450|Cytochrome P450
AT2G29750	271.15	372.85	-0.45951	0.00036192	0.025306	1.59678	UGT71C1	UDP-glucuronosyl/UDP-glucosyltransferase|UDP-glucuronosyl/UDP-glucosyltransferase|UDP-glucuronosyl/UDP-glucosyltransferase
AT2G28160	366.808	508.324	-0.47072	6.6413e-05	0.0063178	2.19943	FIT1	Myc-type, basic helix-loop-helix (bHLH) domain|Myc-type, basic helix-loop-helix (bHLH) domain|Myc-type, basic helix-loop-helix (bHLH) domain|Myc-type, basic helix-loop-helix (bHLH) domain|Myc-type, basic helix-loop-helix (bHLH) domain
AT4G18640	409.367	568.27	-0.47318	2.3979e-05	0.0027648	2.55834	MRH1	Leucine rich repeat 4|Leucine-rich repeat-containing N-terminal, type 2|Protein kinase-like domain|Serine-threonine/tyrosine-protein kinase catalytic domain|Protein kinase, catalytic domain|Concanavalin A-like lectin/glucanase, subgroup
AT4G35380	388.979	540.427	-0.47441	3.4401e-05	0.0036781	2.43438	BIG4	Armadillo-type fold|Domain of unknown function DUF1981, SEC7 associated|SEC7-like|SEC7-like|SEC7-like|SEC7-like|Armadillo-like helical|Sec7 domain, alpha orthogonal bundle
AT2G16660	362.284	504.053	-0.47646	3.1735e-05	0.0034521	2.46192	-	Major facilitator superfamily domain, general substrate transporter|Nodulin-like
AT3G12120	5799.01	8076.8	-0.47798	2.4345e-09	1.1074e-06	5.9557	FAD2	Protein of unknown function DUF3474|Fatty acid desaturase, type 1|Protein of unknown function DUF3474|Fatty acid desaturase, type 1
AT4G39940	1317.89	1839.99	-0.48146	1.3602e-05	0.0018596	2.73058	AKN2	Adenylylsulphate kinase|Adenylylsulphate kinase|Adenylylsulphate kinase|P-loop containing nucleoside triphosphate hydrolase|P-loop containing nucleoside triphosphate hydrolase
AT5G25840	339.611	474.174	-0.48153	3.8036e-05	0.0039975	2.39821	-	Protein of unknown function DUF1677, plant
AT4G05200	369.177	515.516	-0.4817	3.0372e-05	0.0033182	2.4791	CRK25	Protein kinase, ATP binding site|Protein kinase-like domain|Serine/threonine-protein kinase, active site|Gnk2-homologous domain|Gnk2-homologous domain|Serine-threonine/tyrosine-protein kinase catalytic domain|Protein kinase, catalytic domain|Concanavalin A-like lectin/glucanase, subgroup
AT5G46240	302.843	423.508	-0.48382	5.4096e-05	0.0053075	2.27511	KAT1	Potassium channel, plant-type|Potassium channel, plant-type|Cyclic nucleotide-binding-like|Ion transport domain|Potassium channel, voltage-dependent, EAG/ELK/ERG|Cyclic nucleotide-binding domain|Cyclic nucleotide-binding domain|Cyclic nucleotide-binding domain|RmlC-like jelly roll fold
AT1G62975	426.139	596.232	-0.48455	0.00067203	0.040435	1.39324	-	Myc-type, basic helix-loop-helix (bHLH) domain|Myc-type, basic helix-loop-helix (bHLH) domain|Myc-type, basic helix-loop-helix (bHLH) domain|Myc-type, basic helix-loop-helix (bHLH) domain|Myc-type, basic helix-loop-helix (bHLH) domain|Achaete-scute transcription factor-related
AT1G74090	730.809	1026.09	-0.48958	3.8918e-05	0.0040194	2.39584	SOT18	Sulfotransferase domain|P-loop containing nucleoside triphosphate hydrolase|P-loop containing nucleoside triphosphate hydrolase
AT1G20190	331.832	466.043	-0.49001	0.00013502	0.011335	1.94558	ATEXPA11	Barwin-related endoglucanase|Barwin-related endoglucanase|Expansin/Lol pI|Expansin, cellulose-binding-like domain|Expansin, cellulose-binding-like domain|Expansin, cellulose-binding-like domain|Expansin, cellulose-binding-like domain|Expansin/pollen allergen, DPBB domain|Expansin/pollen allergen, DPBB domain|Expansin|Barwin-like endoglucanase
AT1G72230	287.945	404.778	-0.49134	8.9535e-05	0.0080869	2.09222	-	Cupredoxin|Cupredoxin|Plastocyanin-like|Plastocyanin-like|Plastocyanin-like|Blue (type 1) copper protein, binding site
AT3G19710	1284.96	1811.07	-0.49511	2.6556e-05	0.0030063	2.52197	BCAT4	Branched-chain amino acid aminotransferase II|Branched-chain amino acid aminotransferase II|Aminotransferase, class IV|Aminotransferase, class IV|Aminotransferase, class IV
AT4G25090	359.404	506.735	-0.49562	0.0001569	0.012745	1.89466	RBOHG	EF-Hand 1, calcium-binding site|Riboflavin synthase-like beta-barrel|Ferredoxin reductase-type FAD-binding domain|NADPH oxidase Respiratory burst|Ferric reductase transmembrane component-like domain|Ferric reductase, NAD binding|FAD-binding 8|EF-hand-like domain|Calcium-binding EF-hand|Calcium-binding EF-hand|Calcium-binding EF-hand|Cytochrome b245, heavy chain|EF-Hand 1, calcium-binding site|Rib…
AT3G24300	775.776	1097.49	-0.5005	1.4278e-05	0.001931	2.71422	AMT1;3	Ammonium transporter AmtB-like domain|Ammonium transporter AmtB-like domain|Ammonium transporter, conserved site|Ammonium transporter|Ammonium transporter|Ammonium/urea transporter
AT3G55130	939.277	1328.79	-0.5005	1.244e-07	3.3467e-05	4.47538	ATWBC19	ABC transporter, conserved site|ABC-2 type transporter|AAA+ ATPase domain|ABC transporter-like|ABC transporter-like|P-loop containing nucleoside triphosphate hydrolase|P-loop containing nucleoside triphosphate hydrolase
AT5G04960	432.156	611.624	-0.50109	0.00063149	0.038535	1.41414	PME46	Pectinesterase, active site|Pectin lyase fold/virulence factor|Pectinesterase inhibitor|Pectinesterase inhibitor|Pectinesterase inhibitor|Pectinesterase inhibitor|Pectinesterase inhibitor|Pectinesterase, catalytic|Pectin lyase fold
AT1G77520	203.953	289.083	-0.50325	0.00026981	0.019912	1.70089	-	Caffeate O-methyltransferase (COMT) family|Caffeate O-methyltransferase (COMT) family|Plant methyltransferase dimerisation|O-methyltransferase, family 2|Winged helix-turn-helix DNA-binding domain|S-adenosyl-L-methionine-dependent methyltransferase-like|S-adenosyl-L-methionine-dependent methyltransferase-like
AT4G24960	334.808	475.621	-0.50648	2.0926e-05	0.0025365	2.59577	ATHVA22D	TB2/DP1/HVA22-related protein|TB2/DP1/HVA22-related protein|TB2/DP1/HVA22-related protein|TB2/DP1/HVA22-related protein|TB2/DP1/HVA22-related protein|TB2/DP1/HVA22-related protein
AT2G38640	164.325	233.542	-0.50713	0.00076011	0.044433	1.35229	-	Tubby C-terminal-like domain|LURP1-like domain
AT1G78370	3899.72	5543.49	-0.50743	6.8492e-07	0.00015165	3.81916	ATGSTU20	Thioredoxin-like fold|Thioredoxin-like fold|Glutathione S-transferase, C-terminal-like|Glutathione S-transferase, C-terminal-like|Glutathione S-transferase, C-terminal-like|Glutathione S-transferase, C-terminal|Glutathione S-transferase, N-terminal|Glutathione S-transferase, N-terminal
AT3G44990	2167.29	3084.91	-0.50933	3.8274e-05	0.0039975	2.39821	XTR8	Xyloglucan endotransglucosylase/hydrolase|Xyloglucan endo-transglycosylase, C-terminal|Concanavalin A-like lectin/glucanases superfamily|Glycoside hydrolase, family 16|Concanavalin A-like lectin/glucanase, subgroup
AT2G25060	229.358	327.284	-0.51294	0.00013454	0.011334	1.94562	ENODL14	Cupredoxin|Cupredoxin|Plastocyanin-like|Plastocyanin-like|Plastocyanin-like
AT5G53110	175.655	251.283	-0.51657	0.00045034	0.029807	1.52568	-	Wall-associated receptor kinase galacturonan-binding domain|Zinc finger, RING-type|Zinc finger, RING-type|Zinc finger, RING-type|Zinc finger, RING/FYVE/PHD-type
AT4G28250	1320.9	1894.7	-0.52045	5.9562e-05	0.0057983	2.2367	ATEXPB3	Barwin-related endoglucanase|Barwin-related endoglucanase|Expansin/Lol pI|Expansin, cellulose-binding-like domain|Expansin, cellulose-binding-like domain|Expansin, cellulose-binding-like domain|Expansin, cellulose-binding-like domain|Expansin/pollen allergen, DPBB domain|Expansin/pollen allergen, DPBB domain|Major pollen allergen Lol pI|Barwin-like endoglucanase|Barwin-related endoglucanase|Barwi…
AT5G54040	157.382	226.76	-0.5269	0.00051266	0.03272	1.48519	-	C1-like|DC1|Protein kinase C-like, phorbol ester/diacylglycerol binding
AT1G20620	4832.12	6963.8	-0.52722	9.9476e-10	5.0792e-07	6.2942	CAT3	Catalase, mono-functional, haem-containing, clades 1 and 3|Catalase-like domain|Catalase, mono-functional, haem-containing|Catalase, mono-functional, haem-containing|Catalase, mono-functional, haem-containing|Catalase core domain|Catalase core domain|Catalase core domain|Catalase haem-binding site|Catalase, mono-functional, haem-containing, clades 1 and 3|Catalase-like domain|Catalase, mono-funct…
AT2G38940	325.506	469.619	-0.5288	0.00069973	0.041583	1.38108	ATPT2	Major facilitator superfamily domain|Major facilitator superfamily domain, general substrate transporter|General substrate transporter|Phosphate permease
AT2G37170	4603.41	6643.25	-0.52919	5.3429e-07	0.00012377	3.90738	PIP2B	Aquaporin-like|Aquaporin-like|Major intrinsic protein, conserved site|Major intrinsic protein|Major intrinsic protein|Major intrinsic protein|Major intrinsic protein
AT2G36090	160.539	231.913	-0.53066	0.0004375	0.029267	1.53362	-	F-box domain, cyclin-like
AT5G25610	6465.14	9344.2	-0.53139	1.3556e-08	4.9876e-06	5.30211	RD22	BURP domain|BURP domain|BURP domain
AT4G26220	253.457	368.231	-0.53887	7.3606e-05	0.0068972	2.16133	-	O-methyltransferase, family 3|O-methyltransferase, family 3|S-adenosyl-L-methionine-dependent methyltransferase-like|S-adenosyl-L-methionine-dependent methyltransferase-like
AT5G17170	2035.9	2978.19	-0.54877	1.5945e-10	9.4983e-08	7.02235	ENH1	PDZ domain|PDZ domain|PDZ domain|PDZ domain|Rubredoxin-like domain|PDZ domain|PDZ domain|PDZ domain|PDZ domain|Rubredoxin-type fold
AT5G61430	173.21	253.426	-0.54904	0.00016876	0.013489	1.87002	ANAC100	No apical meristem (NAM) protein|No apical meristem (NAM) protein|No apical meristem (NAM) protein
AT3G45710	793.411	1161.38	-0.54969	1.4023e-08	5.0848e-06	5.29373	-	PTR2 family proton/oligopeptide symporter, conserved site|Major facilitator superfamily domain, general substrate transporter|Proton-dependent oligopeptide transporter family|Proton-dependent oligopeptide transporter family
AT4G04770	1313.45	1928.06	-0.55378	5.0491e-10	2.7462e-07	6.56127	ATABC1	SUF system FeS cluster assembly, SufB|SUF system FeS cluster assembly, SufBD
AT1G67750	250.903	368.786	-0.55565	1.7014e-05	0.0022056	2.65647	-	AmbAllergen|Pectin lyase fold/virulence factor|Parallel beta-helix repeat|Pectate lyase/Amb allergen|Pectate lyase/Amb allergen|Pectin lyase fold
AT3G10570	208.499	307.33	-0.55975	0.00040076	0.027395	1.56233	CYP77A6	Cytochrome P450, conserved site|Cytochrome P450, E-class, group I|Cytochrome P450|Cytochrome P450|Cytochrome P450|Cytochrome P450
AT1G78070	621.115	916.319	-0.56099	4.4444e-08	1.3029e-05	4.88509	-	WD40 repeat, conserved site|WD40-repeat-containing domain|WD40-repeat-containing domain|WD40 repeat|WD40 repeat|WD40 repeat|WD40/YVTN repeat-like-containing domain
AT2G39380	273.087	403.01	-0.56146	8.423e-06	0.0012252	2.91179	ATEXO70H2	Cullin repeat-like-containing domain|Exocyst complex protein Exo70|Exocyst complex protein Exo70
AT5G13580	373.126	552.802	-0.5671	0.000337	0.023906	1.62149	ABCG6	ABC transporter, conserved site|ABC-2 type transporter|AAA+ ATPase domain|ABC transporter-like|ABC transporter-like|P-loop containing nucleoside triphosphate hydrolase|P-loop containing nucleoside triphosphate hydrolase
AT3G62270	1679.76	2495.6	-0.57114	1.8418e-05	0.0023273	2.63315	BOR2	Bicarbonate transporter, C-terminal|Bicarbonate transporter, eukaryotic
AT1G16060	156.445	232.801	-0.57344	0.00013303	0.011283	1.94758	ADAP	DNA-binding, integrase-type|AP2/ERF domain|AP2/ERF domain|AP2/ERF domain|AP2/ERF domain|DNA-binding, integrase-type|AP2/ERF domain|AP2/ERF domain|AP2/ERF domain|AP2/ERF domain|AP2/ERF domain
AT4G03060	283.541	422.263	-0.57459	4.1746e-06	0.00068713	3.16296	-//-
AT2G38380	1511.74	2253.41	-0.5759	3.6546e-08	1.1151e-05	4.95269	PER22	Peroxidase, active site|Peroxidases heam-ligand binding site|Haem peroxidase|Haem peroxidase, plant/fungal/bacterial|Haem peroxidase, plant/fungal/bacterial|Haem peroxidase, plant/fungal/bacterial|Plant peroxidase
AT5G43350	2570.38	3840.99	-0.57949	9.3708e-08	2.5764e-05	4.58899	ATPT1	Major facilitator superfamily domain|Major facilitator superfamily domain, general substrate transporter|General substrate transporter|Phosphate permease
AT5G63180	792.019	1184.49	-0.58066	1.0632e-09	5.32e-07	6.27409	-	AmbAllergen|Pectin lyase fold/virulence factor|Parallel beta-helix repeat|Pectate lyase/Amb allergen|Pectate lyase/Amb allergen|Pectin lyase fold
AT2G46650	520.54	778.623	-0.58091	0.000238	0.018154	1.74103	B5 #1	Cytochrome b5, heme-binding site|Cytochrome b5-like heme/steroid binding domain|Cytochrome b5-like heme/steroid binding domain|Cytochrome b5-like heme/steroid binding domain|Cytochrome b5-like heme/steroid binding domain|Cytochrome b5-like heme/steroid binding domain
AT4G22212	170.155	254.825	-0.58266	8.3002e-05	0.0076629	2.11561	-	Defensin-like protein, Arabidopsis|Knottin|Low-molecular-weight cysteine-rich family
AT5G19970	203.633	305.152	-0.58356	2.5153e-05	0.0028867	2.5396	-	-
AT5G23010	2271.18	3408.55	-0.58572	0.00013261	0.011283	1.94758	MAM1	Alpha-isopropylmalate/homocitrate synthase, conserved site|Alpha-isopropylmalate/homocitrate synthase, conserved site|Pyruvate carboxyltransferase|Pyruvate carboxyltransferase|Aldolase-type TIM barrel
AT1G05170	420.761	632.809	-0.58877	1.3263e-07	3.4928e-05	4.45683	B3GALT2	Domain of unknown function DUF4094|Glycosyl transferase, family 31|Glycosyl transferase, family 31|Domain of unknown function DUF4094|Glycosyl transferase, family 31|Glycosyl transferase, family 31
AT1G62560	633.615	955.008	-0.5919	3.5027e-09	1.5374e-06	5.81321	FMO GS-OX3	Flavin monooxygenase-like|Flavin monooxygenase FMO
AT4G22610	134.211	203.871	-0.60315	0.00015118	0.012432	1.90546	-	Bifunctional inhibitor/plant lipid transfer protein/seed storage helical domain|Bifunctional inhibitor/plant lipid transfer protein/seed storage helical domain|Hydrophobic seed protein
AT3G51895	513.918	786.43	-0.61378	1.0723e-06	0.00021989	3.65779	SULTR3;1	Sulphate anion transporter, conserved site|Sulphate transporter|STAS domain|STAS domain|STAS domain|STAS domain|Sulphate anion transporter
AT4G24120	242.982	374.243	-0.62313	0.00022939	0.017604	1.75439	YSL1	Oligopeptide transporter OPT superfamily|Oligopeptide transporter OPT superfamily
AT3G20380	223.501	345.01	-0.62636	7.0482e-06	0.0010559	2.97638	-	TRAF-like|MATH|MATH|MATH
AT5G41900	139.581	215.68	-0.62779	7.7508e-05	0.0072357	2.14052	-	Alpha/beta hydrolase fold-1|Alpha/Beta hydrolase fold|Alpha/Beta hydrolase fold
AT5G59400	95.7723	148.156	-0.62944	0.00058695	0.036712	1.43519	-	-|-
AT1G49010	345.852	536.734	-0.63405	3.9627e-08	1.1945e-05	4.92281	-	Myb domain|SANT domain|Homeodomain-like|Homeodomain-like|Myb domain, plants|SANT/Myb domain|SANT/Myb domain
AT1G02920	927.309	1439.46	-0.6344	1.2303e-05	0.0017007	2.76937	ATGSTF7	Thioredoxin-like fold|Thioredoxin-like fold|Glutathione S-transferase, C-terminal-like|Glutathione S-transferase, C-terminal-like|Glutathione S-transferase, C-terminal-like|Glutathione S-transferase, C-terminal|Glutathione S-transferase, N-terminal|Glutathione S-transferase, N-terminal
AT2G46070	187.75	291.627	-0.63531	4.7381e-06	0.00075989	3.11925	ATMPK12	Protein kinase-like domain|Tyrosine-protein kinase, active site|Serine/threonine- / dual specificity protein kinase, catalytic domain|Protein kinase, catalytic domain|Protein kinase, catalytic domain|Protein kinase-like domain|Tyrosine-protein kinase, active site|Serine/threonine- / dual specificity protein kinase, catalytic domain|Protein kinase, catalytic domain|Protein kinase, catalytic domain
AT5G24150	1948.88	3027.87	-0.63566	1.3914e-13	1.7406e-10	9.7593	SQP1	Squalene epoxidase|FAD dependent oxidoreductase|Aromatic-ring hydroxylase-like|Squalene epoxidase|FAD dependent oxidoreductase|Aromatic-ring hydroxylase-like
AT3G28220	206.875	321.911	-0.6379	0.0002828	0.020538	1.68744	-	TRAF-like|MATH|MATH|MATH
AT1G69230	84.1514	131.307	-0.64188	0.00062714	0.038494	1.41461	SP1L2	-|-
AT3G03470	167.951	262.108	-0.64212	3.7933e-05	0.0039975	2.39821	CYP89A9	Cytochrome P450, conserved site|Cytochrome P450, E-class, group I|Cytochrome P450|Cytochrome P450|Cytochrome P450|Cytochrome P450
AT2G35760	343.561	536.877	-0.64403	3.1644e-06	0.000546	3.26281	-	Uncharacterised protein family UPF0497, trans-membrane plant|Uncharacterised protein family UPF0497, trans-membrane plant subgroup
AT1G02820	1184.66	1856.17	-0.64786	6.6426e-07	0.00014838	3.82862	-	Late embryogenesis abundant protein, LEA-5
AT1G74670	649.187	1019.08	-0.65057	0.00082643	0.047423	1.32401	GASA6	Gibberellin regulated protein
AT5G61350	100.956	158.591	-0.65159	0.00020825	0.016131	1.79234	-	Malectin-like carbohydrate-binding domain|Protein kinase-like domain|Serine/threonine-protein kinase, active site|Serine-threonine/tyrosine-protein kinase catalytic domain|Protein kinase, catalytic domain|Concanavalin A-like lectin/glucanase, subgroup
AT4G35420	94.9561	149.428	-0.65411	0.00044528	0.02955	1.52944	DRL1	NAD-dependent epimerase/dehydratase|NAD(P)-binding domain
AT3G55110	206.329	326.341	-0.66143	0.00027797	0.020335	1.69176	ABCG18	ABC transporter, conserved site|ABC-2 type transporter|AAA+ ATPase domain|ABC transporter-like|ABC transporter-like|P-loop containing nucleoside triphosphate hydrolase|P-loop containing nucleoside triphosphate hydrolase
AT4G15390	1263.74	2000.27	-0.66249	3.8347e-05	0.0039975	2.39821	-	Transferase|Chloramphenicol acetyltransferase-like domain
AT3G43430	74.6066	118.965	-0.67316	0.00078147	0.045469	1.34228	-	Zinc finger, RING-type|Zinc finger, RING-type|Zinc finger, RING-type|Zinc finger, RING/FYVE/PHD-type
AT1G58807	151.887	242.947	-0.67765	1.1264e-05	0.0015744	2.80288	RF45	NB-ARC|P-loop containing nucleoside triphosphate hydrolase|P-loop containing nucleoside triphosphate hydrolase|NB-ARC|P-loop containing nucleoside triphosphate hydrolase|P-loop containing nucleoside triphosphate hydrolase
AT1G65860	275.188	440.327	-0.67816	2.4069e-06	0.00043322	3.36329	FMO GS-OX1	Flavin monooxygenase-like|Flavin monooxygenase FMO
AT3G02020	1186.45	1904.31	-0.68262	1.8497e-11	1.4928e-08	7.826	AK3	Aspartate kinase, conserved site|ACT domain|ACT domain|Aspartate kinase domain|Aspartate/glutamate/uridylate kinase|Aspartate/glutamate/uridylate kinase|Aspartate/glutamate/uridylate kinase
AT4G15393	258.236	414.578	-0.68295	5.3132e-08	1.5106e-05	4.82085	CYP702A5	Cytochrome P450, E-class, group IV|Cytochrome P450|Cytochrome P450|Cytochrome P450|Cytochrome P450, conserved site|Cytochrome P450, E-class, group IV|Cytochrome P450|Cytochrome P450|Cytochrome P450|Cytochrome P450|Cytochrome P450, E-class, group IV|Cytochrome P450|Cytochrome P450|Cytochrome P450
AT1G20470	155.628	253.075	-0.70146	0.0001163	0.010246	1.98945	-	Auxin responsive SAUR protein
AT4G13250	455.661	743.033	-0.70546	7.2757e-09	2.936e-06	5.53224	NYC1	Glucose/ribitol dehydrogenase|Short-chain dehydrogenase/reductase SDR|NAD(P)-binding domain|Glucose/ribitol dehydrogenase|Short-chain dehydrogenase/reductase SDR|NAD(P)-binding domain
AT5G26920	154.318	254.124	-0.71962	1.1862e-06	0.00023828	3.62291	CBP60G	Calmodulin binding protein-like|Calmodulin binding protein-like
AT3G46270	178.656	294.737	-0.72224	9.0631e-06	0.0012957	2.8875	-	Malectin-like carbohydrate-binding domain
AT5G47740	68.4376	113.003	-0.72351	0.00043224	0.028993	1.53771	-	UspA|Rossmann-like alpha/beta/alpha sandwich fold|UspA|Rossmann-like alpha/beta/alpha sandwich fold
AT5G54585	110.479	188.329	-0.76949	6.1646e-06	0.00094044	3.02667	-	-
AT1G07550	89.4356	152.808	-0.7728	2.8341e-05	0.0031375	2.50342	-	Malectin-like carbohydrate-binding domain|Protein kinase, ATP binding site|Protein kinase-like domain|Serine/threonine-protein kinase, active site|Leucine-rich repeat|Protein kinase, catalytic domain|Protein kinase, catalytic domain|Concanavalin A-like lectin/glucanase, subgroup
AT5G01600	355.546	607.522	-0.7729	1.9449e-09	9.0108e-07	6.04524	ATFER1	Ferritin, conserved site|Ferritin/ribonucleotide reductase-like|Ferritin- like diiron domain|Ferritin/DPS protein domain|Ferritin-related|Ferritin
AT3G10710	94.8021	162.414	-0.77669	1.4609e-05	0.0019586	2.70805	RHS12	Pectinesterase, active site|Pectin lyase fold/virulence factor|Pectinesterase inhibitor|Pectinesterase inhibitor|Pectinesterase inhibitor|Pectinesterase inhibitor|Pectinesterase inhibitor|Pectinesterase, catalytic|Pectin lyase fold
AT5G12930	61.723	106.267	-0.78381	0.00028805	0.020709	1.68384	-	-
AT1G75040	90.0065	155.256	-0.78655	1.6748e-05	0.0021824	2.66107	PR5	Thaumatin, conserved site|Thaumatin|Thaumatin|Thaumatin|Thaumatin|Thaumatin|Thaumatin|Thaumatin|Thaumatin
AT1G58290	4109.55	7114.24	-0.79173	2.3108e-05	0.0027324	2.56346	HEMA1	Tetrapyrrole biosynthesis, glutamyl-tRNA reductase, conserved site|Tetrapyrrole biosynthesis, glutamyl-tRNA reductase, dimerisation domain|Tetrapyrrole biosynthesis, glutamyl-tRNA reductase, dimerisation domain|Tetrapyrrole biosynthesis, glutamyl-tRNA reductase, N-terminal|Tetrapyrrole biosynthesis, glutamyl-tRNA reductase, N-terminal|Quinate/shikimate 5-dehydrogenase/glutamyl-tRNA reductase|Tetr…
AT5G47500	334.345	581.958	-0.79958	1.4717e-05	0.0019586	2.70805	PME68	Pectinesterase, active site|Pectin lyase fold/virulence factor|Pectinesterase, catalytic|Pectin lyase fold
AT1G74290	79.0157	137.582	-0.80008	2.7971e-05	0.0031102	2.50721	-	Alpha/Beta hydrolase fold|Alpha/Beta hydrolase fold
AT1G21100	656.879	1143.79	-0.80013	5.4545e-16	8.5292e-13	12.0691	-	Caffeate O-methyltransferase (COMT) family|Caffeate O-methyltransferase (COMT) family|Plant methyltransferase dimerisation|O-methyltransferase, family 2|Winged helix-turn-helix DNA-binding domain|S-adenosyl-L-methionine-dependent methyltransferase-like|S-adenosyl-L-methionine-dependent methyltransferase-like
AT1G15460	54.2457	94.6152	-0.80256	0.00054827	0.034619	1.46069	ATBOR4	Bicarbonate transporter, C-terminal|Bicarbonate transporter, eukaryotic
AT3G55150	108.407	189.681	-0.80712	2.0377e-06	0.00037213	3.42931	ATEXO70H1	Cullin repeat-like-containing domain|Exocyst complex protein Exo70|Exocyst complex protein Exo70
AT1G30730	147.658	258.457	-0.80766	0.00013239	0.011283	1.94758	-	FAD-binding, type 2|FAD-binding, type 2|Berberine/berberine-like|FAD linked oxidase, N-terminal|CO dehydrogenase flavoprotein-like, FAD-binding, subdomain 2
AT2G37180	1361.29	2383.6	-0.80817	1.6152e-16	2.8866e-13	12.5396	RD28	Aquaporin-like|Aquaporin-like|Major intrinsic protein, conserved site|Major intrinsic protein|Major intrinsic protein|Major intrinsic protein|Major intrinsic protein
AT5G50720	47.5223	83.6614	-0.81596	0.00065229	0.039611	1.40218	ATHVA22E	TB2/DP1/HVA22-related protein|TB2/DP1/HVA22-related protein
AT1G16410	1188.31	2099.29	-0.82098	2.8471e-05	0.003138	2.50335	CYP79F1	Cytochrome P450, E-class, group I|Cytochrome P450|Cytochrome P450|Cytochrome P450|Cytochrome P450, conserved site|Cytochrome P450, E-class, group I|Cytochrome P450|Cytochrome P450|Cytochrome P450
AT4G17340	3123.68	5555.93	-0.83078	9.8015e-11	6.7896e-08	7.16816	TIP2;2	Aquaporin-like|Aquaporin-like|Major intrinsic protein, conserved site|Major intrinsic protein|Major intrinsic protein|Major intrinsic protein|Major intrinsic protein
AT5G02020	51.2243	91.4283	-0.83581	0.00031588	0.022516	1.64751	SIS	-|-
AT5G49770	87.2536	156.943	-0.84695	4.0778e-06	0.00067565	3.17028	-	Leucine rich repeat 4|Protein kinase, ATP binding site|Leucine-rich repeat-containing N-terminal, type 2|Protein kinase-like domain|Serine/threonine-protein kinase, active site|Leucine-rich repeat|Leucine-rich repeat|Serine-threonine/tyrosine-protein kinase catalytic domain|Protein kinase, catalytic domain|Concanavalin A-like lectin/glucanase, subgroup
AT1G48100	169.071	304.173	-0.84726	4.9765e-05	0.0049919	2.30173	-	Pectin lyase fold/virulence factor|Parallel beta-helix repeat|Glycoside hydrolase, family 28|Glycoside hydrolase, family 28|Pectin lyase fold
AT3G16770	3115.28	5609.28	-0.84845	6.127e-07	0.0001381	3.85981	RAP2.3	DNA-binding, integrase-type|AP2/ERF domain|AP2/ERF domain|AP2/ERF domain|AP2/ERF domain|AP2/ERF domain
AT2G03620	124.84	225.667	-0.85411	4.986e-08	1.4338e-05	4.84351	MGT3	Magnesium transporter MRS2/LPE10|Magnesium transporter MRS2/LPE10
AT4G14548	60.3848	109.419	-0.85761	5.1729e-05	0.0051562	2.28767	-//-
AT1G07620	62.9807	115.465	-0.87447	2.7228e-05	0.0030411	2.51697	ATOBGM	Domain of unknown function DUF4378
AT5G23940	793.044	1457.31	-0.87783	5.8044e-07	0.00013202	3.87936	EMB3009	Transferase|Chloramphenicol acetyltransferase-like domain
AT4G22270	65.0964	119.819	-0.88021	2.3442e-05	0.0027406	2.56215	MRB1	Protein of unknown function DUF3537
AT5G04120	63.7795	119.112	-0.90116	0.00062282	0.038475	1.41482	-	Histidine phosphatase superfamily, clade-1|Histidine phosphatase superfamily, clade-1|Phosphoglycerate/bisphosphoglycerate mutase, active site|Histidine phosphatase superfamily|Histidine phosphatase superfamily
AT2G32860	236.515	443.339	-0.90648	3.6139e-08	1.1151e-05	4.95269	BGLU33	Glycoside hydrolase, family 1, active site|Glycoside hydrolase, superfamily|Glycoside hydrolase, family 1|Glycoside hydrolase, family 1|Glycoside hydrolase, family 1|Glycoside hydrolase, catalytic domain|Glycoside hydrolase, family 1, active site|Glycoside hydrolase, superfamily|Glycoside hydrolase, family 1|Glycoside hydrolase, family 1|Glycoside hydrolase, family 1|Glycoside hydrolase, catalyti…
AT3G22740	87.2672	165.347	-0.92199	1.4712e-05	0.0019586	2.70805	HMT3	Homocysteine S-methyltransferase|Homocysteine S-methyltransferase|Homocysteine S-methyltransferase|Homocysteine S-methyltransferase
AT4G07820	71.2263	135.3	-0.92568	2.4435e-06	0.00043357	3.36294	-	CAP domain|CAP domain|CAP domain|CAP domain|Allergen V5/Tpx-1-related|Allergen V5/Tpx-1-related
AT4G12490	78.7385	150.352	-0.9332	4.6135e-07	0.00011206	3.95055	-	Bifunctional inhibitor/plant lipid transfer protein/seed storage helical domain|Bifunctional inhibitor/plant lipid transfer protein/seed storage helical domain|Hydrophobic seed protein
Supplemental Dataset S1. List of DEGs.
AT2G38390	497.634	954.25	-0.93928	1.0496e-15	1.5447e-12	11.8112	PER23	Peroxidase, active site|Peroxidases heam-ligand binding site|Haem peroxidase|Haem peroxidase, plant/fungal/bacterial|Haem peroxidase, plant/fungal/bacterial|Haem peroxidase, plant/fungal/bacterial|Plant peroxidase
AT4G24540	43.5937	83.603	-0.93943	7.9418e-05	0.0073591	2.13318	AGL24	Transcription factor, K-box|Transcription factor, K-box|Transcription factor, MADS-box|Transcription factor, MADS-box|Transcription factor, MADS-box|Transcription factor, MADS-box|Transcription factor, MADS-box|Transcription factor, MADS-box
AT1G71015	33.0614	63.8353	-0.94921	0.00050625	0.032477	1.48842	-	Protein of unknown function DUF4228
AT2G41190	182.196	358.311	-0.97572	0.00084786	0.048385	1.31529	-	Amino acid transporter, transmembrane
AT1G51460	38.4983	75.9828	-0.98088	9.1898e-05	0.0082705	2.08247	ABCG13	ABC transporter, conserved site|ABC-2 type transporter|AAA+ ATPase domain|ABC transporter-like|ABC transporter-like|P-loop containing nucleoside triphosphate hydrolase|P-loop containing nucleoside triphosphate hydrolase
AT2G20750	140.568	277.727	-0.9824	4.0386e-05	0.004141	2.38289	ATEXPB1	Barwin-related endoglucanase|Barwin-related endoglucanase|Expansin/Lol pI|Expansin, cellulose-binding-like domain|Expansin, cellulose-binding-like domain|Expansin, cellulose-binding-like domain|Expansin, cellulose-binding-like domain|Expansin/pollen allergen, DPBB domain|Expansin/pollen allergen, DPBB domain|Major pollen allergen Lol pI|Barwin-like endoglucanase
AT2G40610	504.337	1021.01	-1.0175	6.7901e-06	0.0010234	2.98995	ATEXPA8	Barwin-related endoglucanase|Barwin-related endoglucanase|Expansin/Lol pI|Expansin, cellulose-binding-like domain|Expansin, cellulose-binding-like domain|Expansin, cellulose-binding-like domain|Expansin, cellulose-binding-like domain|Expansin/pollen allergen, DPBB domain|Expansin/pollen allergen, DPBB domain|Expansin|Barwin-like endoglucanase
AT2G37870	33.3154	67.4837	-1.0183	0.00021775	0.016763	1.77565	-	Bifunctional inhibitor/plant lipid transfer protein/seed storage helical domain|Bifunctional inhibitor/plant lipid transfer protein/seed storage helical domain|Bifunctional inhibitor/plant lipid transfer protein/seed storage helical domain|Plant lipid transfer protein/Par allergen
AT3G22540	29.7057	60.5578	-1.0276	0.00041718	0.028141	1.55066	-	Protein of unknown function DUF1677, plant
AT2G32270	91.2019	188.796	-1.0497	1.6775e-09	8.0712e-07	6.09306	ZIP3	Zinc/iron permease, fungal/plant|Zinc/iron permease
AT4G14630	171.822	356.755	-1.054	0.00042309	0.028455	1.54584	GLP9	Germin, manganese binding site|RmlC-like cupin domain|Cupin 1|Cupin 1|Germin|RmlC-like jelly roll fold
AT3G61880	76.4039	160.632	-1.072	1.0973e-08	4.1596e-06	5.38095	CYP78A9	Cytochrome P450, conserved site|Cytochrome P450, E-class, group I|Cytochrome P450|Cytochrome P450|Cytochrome P450|Cytochrome P450|Cytochrome P450, conserved site|Cytochrome P450, E-class, group I|Cytochrome P450|Cytochrome P450|Cytochrome P450|Cytochrome P450
AT1G20070	196.408	414.145	-1.0763	1.0226e-11	8.8222e-09	8.05442	-	-
AT4G14780	29.3708	62.5132	-1.0898	0.00013011	0.011239	1.94927	-	Protein kinase-like domain|Serine/threonine-protein kinase, active site|Serine-threonine/tyrosine-protein kinase catalytic domain|Serine-threonine/tyrosine-protein kinase catalytic domain|Protein kinase, catalytic domain
AT5G55720	32.692	69.6093	-1.0903	0.00045799	0.029996	1.52294	-	AmbAllergen|Pectin lyase fold/virulence factor|Pectate lyase/Amb allergen|Pectate lyase/Amb allergen|Pectin lyase fold
AT2G26560	63.4548	135.363	-1.093	0.00035618	0.025032	1.6015	PLP2	Acyl transferase/acyl hydrolase/lysophospholipase|Patatin/Phospholipase A2-related
AT3G16150	215.979	460.708	-1.093	3.5771e-11	2.712e-08	7.56671	-	Peptidase T2, asparaginase 2|Peptidase T2, asparaginase 2|Nucleophile aminohydrolases, N-terminal
AT2G14060	18.0136	41.2709	-1.196	0.00068477	0.040916	1.38811	-	SAM dependent carboxyl methyltransferase|S-adenosyl-L-methionine-dependent methyltransferase-like|S-adenosyl-L-methionine-dependent methyltransferase-like
AT2G42540	28.5328	65.8205	-1.2059	1.5691e-05	0.0020662	2.68483	COR15A	-|-|-
AT1G26380	28.9891	67.2974	-1.215	0.00054934	0.034619	1.46069	-	FAD-binding, type 2|FAD-binding, type 2|Berberine/berberine-like|FAD linked oxidase, N-terminal|CO dehydrogenase flavoprotein-like, FAD-binding, subdomain 2|FAD-binding, type 2, subdomain 1
AT5G24240	16.5715	39.4699	-1.252	0.0005601	0.03512	1.45445	-	Protein kinase-like domain|Ubiquitin|Ubiquitin|Ubiquitin|Phosphatidylinositol 3-/4-kinase, catalytic domain|Ubiquitin-related domain
AT1G52400	599.929	1446.23	-1.2694	1.3105e-06	0.00025222	3.59822	BGL1	Glycoside hydrolase, family 1, active site|Glycoside hydrolase, superfamily|Glycoside hydrolase, family 1|Glycoside hydrolase, family 1|Glycoside hydrolase, family 1|Glycoside hydrolase, catalytic domain|Glycoside hydrolase, family 1, active site|Glycoside hydrolase, superfamily|Glycoside hydrolase, family 1|Glycoside hydrolase, family 1|Glycoside hydrolase, family 1|Glycoside hydrolase, catalyti…
AT2G39800	1021.55	2529.22	-1.3079	2.4392e-06	0.00043357	3.36294	P5CS1	Gamma-glutamyl phosphate reductase GPR, conserved site|Glutamate 5-kinase, conserved site|Aldehyde/histidinol dehydrogenase|Aldehyde dehydrogenase domain|Delta l-pyrroline-5-carboxylate synthetase|Glutamate/acetylglutamate kinase|Aspartate/glutamate/uridylate kinase|Aspartate/glutamate/uridylate kinase|Aspartate/glutamate/uridylate kinase|Gamma-glutamyl phosphate reductase GPR|Aldehyde dehydrogen…
AT1G69490	18.609	46.2854	-1.3146	8.9246e-05	0.0080869	2.09222	NAP	No apical meristem (NAM) protein|No apical meristem (NAM) protein|No apical meristem (NAM) protein
AT3G49160	28.3199	71.5449	-1.337	1.0465e-06	0.00021819	3.66117	PKP4	Pyruvate/Phosphoenolpyruvate kinase|Pyruvate/Phosphoenolpyruvate kinase|Pyruvate kinase, barrel|Pyruvate kinase-like, insert domain|Pyruvate kinase|Pyruvate kinase, beta-barrel insert domain
AT4G34100	840.641	2271.66	-1.4342	9.4117e-55	7.849e-51	50.1052	-	Zinc finger, RING-CH-type|Zinc finger, RING-CH-type|Zinc finger, RING-CH-type|Zinc finger, RING/FYVE/PHD-type|Zinc finger, RING-CH-type|Zinc finger, RING-CH-type|Zinc finger, RING-CH-type|Zinc finger, RING/FYVE/PHD-type
AT5G26270	207.245	567.164	-1.4524	1.533e-31	7.6711e-28	27.1151	-	-|-
AT2G30750	147.191	405.853	-1.4633	5.5062e-06	0.00085037	3.07039	CYP71A12	Cytochrome P450, conserved site|Cytochrome P450, E-class, group I|Cytochrome P450|Cytochrome P450|Cytochrome P450|Cytochrome P450
AT2G01010	22.5495	66.9514	-1.57	1.4011e-07	3.6137e-05	4.44205	-//-
AT5G51720	153.795	494.226	-1.6842	1.1791e-16	2.2692e-13	12.6441	-	Iron sulphur-containing domain, CDGSH-type
AT1G52030	14.7062	48.4115	-1.7189	0.00062805	0.038494	1.41461	MBP2	Mannose-binding lectin|Mannose-binding lectin|Mannose-binding lectin|Mannose-binding lectin|Mannose-binding lectin|Mannose-binding lectin|Mannose-binding lectin|Mannose-binding lectin
AT5G13320	20.8275	85.7778	-2.0421	1.0041e-10	6.7896e-08	7.16816	PBS3	GH3 auxin-responsive promoter
AT5G25260	9.32172	42.8833	-2.2017	2.7545e-08	8.95e-06	5.04818	FLOT2	Band 7 protein|Flotillin family
AT2G26630	3.04539	16.6032	-2.4468	0.00027784	0.020335	1.69176	-//-
AT1G77870	4.73083	33.23	-2.8123	1.7224e-08	5.9849e-06	5.22294	MUB5	Membrane-anchored ubiquitin-fold protein, HCG-1|Ubiquitin|Ubiquitin-related domain
AT1G26390	20.3224	180.35	-3.1497	4.2577e-09	1.8055e-06	5.7434	-	FAD-binding, type 2|FAD-binding, type 2|Berberine/berberine-like|FAD linked oxidase, N-terminal|CO dehydrogenase flavoprotein-like, FAD-binding, subdomain 2|FAD-binding, type 2, subdomain 1
AT4G31970	12.4884	121.506	-3.2824	3.3062e-06	0.00056657	3.24675	CYP82C2	Cytochrome P450, conserved site|Cytochrome P450, E-class, group I|Cytochrome P450|Cytochrome P450|Cytochrome P450|Cytochrome P450
AT1G32350	2.36839	25.3438	-3.4197	3.1689e-08	9.9102e-06	5.00392	AOX1D	Alternative oxidase|Alternative oxidase
AT2G38220	0.984621	15.0132	-3.9305	8.1223e-06	0.0011954	2.92249	-	Zinc finger, RING-type|Zinc finger, RING-type|Zinc finger, RING/FYVE/PHD-type
AT1G05880	0.36467	13.9848	-5.2611	1.2659e-06	0.00024744	3.60653	ATARI12	Zinc finger, C6HC-type|Zinc finger, C6HC-type|Zinc finger, CCHC-type|Zinc finger, RING-type|Zinc finger, C6HC-type|Zinc finger, CCHC-type|Zinc finger, RING-type
AT4G09875	0	7.81603	-Inf	0.00018071	0.014262	1.84582	-//-
447 DEGs (444 excluding "Novels")

## Sheet: DEGs amiNAA10
Gene_id	readcount_amiNaa10	readcount_WT	log2FoldChange	pval (p)	padj (q)	-log10(q)	Gene name	InterPro description
AT1G34440	7.62652	0	Inf	0.00036468	0.0021185	2.67397	-	-
AT1G75830	7.56054	0	Inf	0.00037624	0.0021791	2.66172	LCR67	Gamma thionin|Gamma thionin|Knottin|Knottin|Knottin
AT2G28490	11.3838	0	Inf	0.0071124	0.028026	1.55244	-	RmlC-like cupin domain|Cupin 1|Cupin 1|RmlC-like jelly roll fold
AT3G18530	6.71228	0	Inf	0.00099209	0.0051062	2.2919	-	CLASP N-terminal domain|Armadillo-type fold|Armadillo-like helical
AT3G48130	5.45475	0	Inf	0.0038397	0.0165	1.78252	-//-
AT4G13300	7.63833	0	Inf	0.00036266	0.0021077	2.67619	ATTPS13	Terpenoid synthase|Terpenoid synthase|Terpenoid cyclases/protein prenyltransferase alpha-alpha toroid|Terpene synthase, metal-binding domain|Terpene synthase, N-terminal domain|Terpene synthase, N-terminal domain
AT5G37420	4.51227	0	Inf	0.010596	0.039261	1.40604	-	Armadillo-type fold|Protein of unknown function DUF577
AT3G18535	299.837	1.05833	8.1462	4.1337e-123	1.7326e-119	118.761	-	-
Novel00022	193.444	1.44321	7.0665	1.0964e-50	3.6764e-48	47.4346	--	T4O12.16 [Arabidopsis thaliana]
AT4G23713	39.1341	0.384239	6.6703	6.1387e-15	2.1264e-13	12.6724	-//-
Novel00030	59.153	1.44128	5.359	1.7497e-23	1.4148e-21	20.8493	-//-
AT3G29633	14.3459	0.352991	5.3449	2.0511e-06	1.9672e-05	4.70615	-	-
AT2G26010	31.8297	1.47382	4.4327	1.2269e-05	0.00010018	3.99922	PDF1.3	Gamma thionin|Gamma thionin|Knottin|Knottin|Knottin
AT2G01422	11.4901	0.768478	3.9022	0.0015938	0.007751	2.11064	-//-
AT1G67105	704.472	49.3488	3.8355	8.8737e-17	3.7255e-15	14.4288	-//-
AT4G26260	34.3129	2.56339	3.7426	3.6307e-11	7.8914e-10	9.10285	MIOX4	Inositol oxygenase|Inositol oxygenase|Inositol oxygenase|Inositol oxygenase
AT3G15450	2441.73	197.225	3.63	3.0143e-182	7.5804e-178	177.12	-	Domain of unknown function DUF3700|Nucleophile aminohydrolases, N-terminal|Nucleophile aminohydrolases, N-terminal|Domain of unknown function DUF3700|Nucleophile aminohydrolases, N-terminal|Nucleophile aminohydrolases, N-terminal|Domain of unknown function DUF3700|Nucleophile aminohydrolases, N-terminal|Nucleophile aminohydrolases, N-terminal
AT3G48360	1578.92	134.925	3.5487	1.8739e-58	8.7269e-56	55.0591	BT2	BTB/POZ|BTB/POZ fold|BTB/POZ fold|BTB/POZ-like|BTB/POZ-like|Zinc finger, TAZ-type|Zinc finger, TAZ-type|Zinc finger, TAZ-type
AT4G25580	36.966	3.17434	3.5417	3.1306e-11	6.9059e-10	9.16078	-	CAP160
AT4G13310	11.2505	1.05897	3.4092	0.00052963	0.0029506	2.53009	CYP71A20	Cytochrome P450, E-class, group I|Cytochrome P450|Cytochrome P450|Cytochrome P450|Cytochrome P450, conserved site|Cytochrome P450, E-class, group I|Cytochrome P450|Cytochrome P450|Cytochrome P450|Cytochrome P450
AT5G22920	1295.27	126.889	3.3516	5.8792e-44	1.5242e-41	40.817	-	Zinc finger, CTCHY-type|Zinc finger, CHY-type|Zinc finger, CHY-type|Zinc finger, RING-type|Zinc finger, RING-type|Zinc finger, RING-type|Zinc finger, RING/FYVE/PHD-type|Rubredoxin-type fold
AT2G05914	36.1297	3.55729	3.3443	1.8326e-10	3.606e-09	8.44297	-//-
AT3G41979	198.024	20.0897	3.3011	1.4997e-47	4.4478e-45	44.3519	-//-
AT5G40900	7.19837	0.736586	3.2887	0.0073329	0.028788	1.54079	-	Nucleotide-diphospho-sugar transferase
AT1G14420	6.69342	0.705337	3.2464	0.012324	0.044446	1.35217	AT59	AmbAllergen|Pectin lyase fold/virulence factor|Pectate lyase, N-terminal|Pectate lyase/Amb allergen|Pectate lyase/Amb allergen|Pectin lyase fold
AT4G32212	9.81705	1.05768	3.2144	0.0019676	0.0093183	2.03066	-//-
AT1G19530	9.15894	1.05833	3.1134	0.0033782	0.014811	1.82942	-	-
AT2G33830	793.997	95.2832	3.0588	1.3238e-08	1.9344e-07	6.71345	-	Dormancyauxin associated|Dormancyauxin associated
AT3G62950	11.6079	1.44128	3.0097	0.00095319	0.0049313	2.30704	GRXC11	Glutaredoxin subgroup|Thioredoxin-like fold|Thioredoxin-like fold|Glutaredoxin-like, plant II|Glutaredoxin|Glutaredoxin
AT5G28145	15.4109	2.1798	2.8217	0.00070435	0.003784	2.42205	-//-
AT3G12910	7.60059	1.08893	2.8032	0.012221	0.044157	1.355	-	No apical meristem (NAM) protein|No apical meristem (NAM) protein|No apical meristem (NAM) protein
AT1G80440	1190.26	174.985	2.766	2.678e-51	9.101e-49	48.0409	-	Kelch repeat type 1|Kelch repeat type 1|F-box domain, cyclin-like|Galactose oxidase, beta-propeller
AT4G15990	37.3754	5.57545	2.7449	4.3642e-09	6.9638e-08	7.15715	-	-
AT4G36850	2283.57	342.611	2.7366	0.00018992	0.001186	2.92592	-	Cystinosin/ERS1p repeat|Cystinosin/ERS1p repeat
AT3G49620	37.647	5.76962	2.706	0.0001115	0.00073538	3.13349	DIN11	Non-haem dioxygenase N-terminal domain|Oxoglutarate/iron-dependent dioxygenase|Oxoglutarate/iron-dependent dioxygenase|Isopenicillin N synthase|Isopenicillin N synthase-like
AT5G49360	7273.85	1118.86	2.7007	2.4966e-08	3.4784e-07	6.45862	BXL1	Fibronectin type III-like domain|Glycoside hydrolase, superfamily|Glycoside hydrolase family 3 C-terminal domain|Glycoside hydrolase family 3 C-terminal domain|Glycoside hydrolase family 3 C-terminal domain|Glycoside hydrolase, family 3, N-terminal|Glycoside hydrolase, family 3, N-terminal|Glycoside hydrolase, family 3, N-terminal|Glycoside hydrolase family 3
AT1G03580	44.604	7.27211	2.6167	9.7584e-05	0.00065284	3.18519	-//-
AT3G49790	690.012	118.386	2.5431	3.2988e-83	3.6069e-80	79.4429	-	Histidine kinase-like ATPase, ATP-binding domain
AT4G10695	27.4153	4.74126	2.5316	2.2771e-06	2.1584e-05	4.66587	-	F-box domain, cyclin-like
AT5G20250	7894.8	1424.64	2.4703	5.5048e-136	2.7687e-132	131.558	DIN10	Glycoside hydrolase, superfamily|Raffinose synthase|Aldolase-type TIM barrel|Glycoside hydrolase, superfamily|Raffinose synthase|Aldolase-type TIM barrel|Glycoside hydrolase, superfamily|Raffinose synthase|Aldolase-type TIM barrel|Glycoside hydrolase, superfamily|Raffinose synthase|Aldolase-type TIM barrel
AT1G73300	25.1988	4.64687	2.439	1.1357e-05	9.3179e-05	4.03068	scpl2	Peptidase S10, serine carboxypeptidase|Peptidase S10, serine carboxypeptidase|Peptidase S10, serine carboxypeptidase|Alpha/Beta hydrolase fold|Alpha/Beta hydrolase fold
AT4G37610	752.111	139.154	2.4343	3.554e-22	2.5463e-20	19.5941	BT5	BTB/POZ|BTB/POZ fold|BTB/POZ fold|BTB/POZ-like|BTB/POZ-like|Zinc finger, TAZ-type|Zinc finger, TAZ-type|Zinc finger, TAZ-type|Zinc finger, TAZ-type|Zinc finger, TAZ-type
AT4G23720	15.5161	2.91574	2.4118	0.00067167	0.0036309	2.43999	-	Protein of unknown function DUF1191
AT5G35777	272.778	51.8857	2.3943	3.0929e-40	6.7636e-38	37.1698	-//-
AT2G39040	101.363	19.5792	2.3721	1.2718e-06	1.283e-05	4.89177	PER24	Peroxidases heam-ligand binding site|Haem peroxidase|Haem peroxidase, plant/fungal/bacterial|Haem peroxidase, plant/fungal/bacterial|Haem peroxidase, plant/fungal/bacterial|Plant peroxidase
Novel00029	31.6928	6.15322	2.3647	1.2125e-06	1.2315e-05	4.90957	-//-
AT1G28920	22.4608	4.42209	2.3446	4.3942e-05	0.00032021	3.49457	-//-
AT1G75190	84.3932	16.9585	2.3151	4.9606e-05	0.00035663	3.44778	-	-|-
AT1G19900	336.886	68.8935	2.2898	3.5302e-10	6.6104e-09	8.17977	-	Domain of unknown function DUF1929|Immunoglobulin E-set|Galactose oxidase/kelch, beta-propeller|Glyoxal oxidase, N-terminal|Immunoglobulin-like fold|Galactose oxidase, beta-propeller
AT5G14070	17.4319	3.58918	2.28	0.00056207	0.0031073	2.50762	ROXY2	Thioredoxin-like fold|Thioredoxin-like fold|Glutaredoxin-like, plant II|Glutaredoxin|Glutaredoxin
AT5G58784	12.4066	2.56339	2.275	0.003541	0.015409	1.81223	-	Di-trans-poly-cis-decaprenylcistransferase-like, conserved site|Di-trans-poly-cis-decaprenylcistransferase-like|Di-trans-poly-cis-decaprenylcistransferase-like|Di-trans-poly-cis-decaprenylcistransferase-like|Di-trans-poly-cis-decaprenylcistransferase-like|Di-trans-poly-cis-decaprenylcistransferase-like|Di-trans-poly-cis-decaprenylcistransferase-like
AT1G23390	2267.41	480.78	2.2376	9.7081e-46	2.6537e-43	42.5761	-	F-box domain, cyclin-like|F-box domain, cyclin-like|F-box domain, cyclin-like|Galactose oxidase, beta-propeller
AT2G15890	299.65	63.645	2.2352	6.82e-09	1.0528e-07	6.97765	MEE14	-|-
AT5G14470	70.4896	15.476	2.1874	4.217e-12	1.051e-10	9.9784	GLCAK2	Ribosomal protein S5 domain 2-type fold|GHMP kinase, C-terminal domain|GHMP kinase, C-terminal domain|GHMP kinase, C-terminal domain|Mevalonate/galactokinase|GHMP kinase N-terminal domain|Ribosomal protein S5 domain 2-type fold, subgroup
AT3G61060	388.075	85.2404	2.1867	1.9749e-15	7.2399e-14	13.1403	AtPP2-A13	Phloem protein 2-like|F-box domain, cyclin-like|F-box domain, cyclin-like|F-box domain, cyclin-like|Phloem protein 2-like|F-box domain, cyclin-like|F-box domain, cyclin-like|F-box domain, cyclin-like
AT4G25990	268.364	59.9312	2.1628	2.3227e-11	5.206e-10	9.2835	CIL	CCT domain|CCT domain|CCT domain|CCT domain
AT3G07650	231.579	52.013	2.1546	0.0002102	0.0012974	2.88693	COL9	CCT domain|CCT domain|Zinc finger, B-box|Zinc finger, B-box|Zinc finger, B-box|CCT domain|CCT domain|Zinc finger, B-box|Zinc finger, B-box|Zinc finger, B-box|CCT domain|CCT domain|Zinc finger, B-box|Zinc finger, B-box|Zinc finger, B-box|CCT domain|CCT domain|Zinc finger, B-box|Zinc finger, B-box|Zinc finger, B-box
AT1G48400	22.0986	5.03046	2.1352	0.00026276	0.0015861	2.79967	-	FBD|F-box domain, cyclin-like|F-box domain, cyclin-like|F-box domain, cyclin-like|F-box domain, cyclin-like
AT5G06690	152.825	34.9289	2.1294	0.007337	0.028798	1.54064	WCRKC1	Thioredoxin domain|Thioredoxin-like fold|Thioredoxin-like fold|Thioredoxin|Thioredoxin domain|Thioredoxin-like fold|Thioredoxin-like fold|Thioredoxin-like fold|Thioredoxin
AT4G27450	396.19	91.7291	2.1107	7.9815e-07	8.4088e-06	5.07527	-	Domain of unknown function DUF3700|Nucleophile aminohydrolases, N-terminal|Nucleophile aminohydrolases, N-terminal
AT5G62340	29.4433	7.2109	2.0297	2.535e-05	0.00019454	3.71099	-	Pectinesterase inhibitor|Pectinesterase inhibitor|Pectinesterase inhibitor|Pectinesterase inhibitor|Pectinesterase inhibitor
AT3G28915	12.8889	3.17434	2.0216	0.0078217	0.030435	1.51663	-//-
AT5G37260	1194.07	297.99	2.0026	3.7175e-06	3.4041e-05	4.468	RVE2	Myb domain|Homeodomain-like|Homeodomain-like|Myb domain, plants|SANT/Myb domain|SANT/Myb domain
AT3G27620	35.3097	8.87414	1.9924	3.9076e-06	3.5553e-05	4.44912	AOX1C	Alternative oxidase|Alternative oxidase
AT1G30820	1695.65	426.311	1.9919	3.173e-27	3.5623e-25	24.4483	-	Glutamine amidotransferase type 1|Glutamine amidotransferase type 1|CTP synthase, N-terminal|CTP synthase|CTP synthase|CTP synthase|P-loop containing nucleoside triphosphate hydrolase|P-loop containing nucleoside triphosphate hydrolase|Class I glutamine amidotransferase-like|Class I glutamine amidotransferase-like
AT4G01820	14.3694	3.65297	1.9759	0.004484	0.018837	1.72499	PGP3	ABC transporter, conserved site|ABC transporter, transmembrane domain, type 1|ABC transporter, transmembrane domain, type 1|AAA+ ATPase domain|ABC transporter-like|ABC transporter-like|ABC transporter, transmembrane domain|P-loop containing nucleoside triphosphate hydrolase|P-loop containing nucleoside triphosphate hydrolase
AT3G57520	7587.46	1938.57	1.9686	7.6821e-21	4.8418e-19	18.315	AtSIP2	Glycoside hydrolase, superfamily|Raffinose synthase|Aldolase-type TIM barrel|Glycoside hydrolase, superfamily|Raffinose synthase|Aldolase-type TIM barrel|Glycoside hydrolase, superfamily|Raffinose synthase|Aldolase-type TIM barrel
AT2G16005	709.396	181.433	1.9672	0.00051242	0.0028681	2.54241	-	Immunoglobulin E-set|MD-2-related lipid-recognition (ML) domain|MD-2-related lipid-recognition (ML) domain
AT3G47340	1120.7	286.843	1.9661	0.0030115	0.013416	1.87238	ASN1	Glutamine amidotransferase type 2 domain|Asparagine synthase, glutamine-hydrolyzing|Asparagine synthase|Class II glutamine amidotransferase domain|Rossmann-like alpha/beta/alpha sandwich fold|Nucleophile aminohydrolases, N-terminal|Nucleophile aminohydrolases, N-terminal|Glutamine amidotransferase type 2 domain|Asparagine synthase, glutamine-hydrolyzing|Asparagine synthase|Class II glutamine amid…
AT1G78750	34.7621	8.97715	1.9532	0.00025874	0.0015651	2.80546	-	Leucine-rich repeat 2|FBD|FBD|F-box domain, cyclin-like|F-box domain, cyclin-like|F-box domain, cyclin-like|F-box domain, cyclin-like
AT4G15690	20.8398	5.4147	1.9444	0.00069241	0.003727	2.42864	GRXS5	Glutaredoxin subgroup|Thioredoxin-like fold|Thioredoxin-like fold|Glutaredoxin-like, plant II|Glutaredoxin|Glutaredoxin
AT2G18700	667.474	173.538	1.9435	5.9468e-61	3.5607e-58	57.4485	ATTPS11	HAD-like domain|HAD-like domain|HAD-superfamily hydrolase, subfamily IIB|Trehalose-phosphatase|Trehalose-phosphatase|Glycosyl transferase, family 20
AT1G67980	22.5599	5.89333	1.9366	0.00033859	0.001982	2.7029	CCOAMT	O-methyltransferase, family 3|O-methyltransferase, family 3|S-adenosyl-L-methionine-dependent methyltransferase-like|S-adenosyl-L-methionine-dependent methyltransferase-like|O-methyltransferase, family 3|O-methyltransferase, family 3|S-adenosyl-L-methionine-dependent methyltransferase-like|S-adenosyl-L-methionine-dependent methyltransferase-like
AT1G78930	144.615	38.2746	1.9178	2.3989e-18	1.1829e-16	15.9271	-	Mitochodrial transcription termination factor-related|Mitochodrial transcription termination factor-related
AT5G66052	2229.51	590.599	1.9165	8.4163e-19	4.3371e-17	16.3628	-	-
AT1G70290	1559.58	416.326	1.9054	8.0796e-95	1.2699e-91	90.8962	ATTPS8	HAD-like domain|HAD-like domain|HAD-superfamily hydrolase, subfamily IIB|Trehalose-phosphatase|Trehalose-phosphatase|Glycosyl transferase, family 20
AT5G62360	87.6174	23.5218	1.8972	0.00077718	0.004119	2.38521	-	Pectinesterase inhibitor|Pectinesterase inhibitor|Pectinesterase inhibitor|Pectinesterase inhibitor|Pectinesterase inhibitor
AT3G44790	15.0017	4.03785	1.8935	0.0047062	0.019644	1.70677	-	TRAF-like|MATH|MATH|MATH
AT5G61160	75.3531	20.2884	1.893	0.013572	0.048199	1.31696	AACT1	Transferase|Chloramphenicol acetyltransferase-like domain
AT3G10020	461.202	125.153	1.8817	7.1469e-45	1.912e-42	41.7185	-	-|-
AT1G13700	117.918	32.0477	1.8795	3.1419e-15	1.1304e-13	12.9468	PGL1	Glucosamine/galactosamine-6-phosphate isomerase|6-phosphogluconolactonase, DevB-type
AT5G61440	267.157	72.9986	1.8717	6.4841e-08	8.3966e-07	6.0759	ACHT5	Thioredoxin domain|Thioredoxin-like fold|Thioredoxin-like fold|Thioredoxin-like fold|Thioredoxin
AT2G18300	1738.28	475.32	1.8707	7.3239e-97	1.3156e-93	92.8809	BHLH64	Myc-type, basic helix-loop-helix (bHLH) domain|Myc-type, basic helix-loop-helix (bHLH) domain|Myc-type, basic helix-loop-helix (bHLH) domain|Myc-type, basic helix-loop-helix (bHLH) domain|Myc-type, basic helix-loop-helix (bHLH) domain|Myc-type, basic helix-loop-helix (bHLH) domain|Myc-type, basic helix-loop-helix (bHLH) domain|Myc-type, basic helix-loop-helix (bHLH) domain|Myc-type, basic helix-l…
AT3G13750	8682.44	2377.91	1.8684	3.9312e-33	6.3374e-31	30.1981	BGAL1	Glycoside hydrolase, family 35, conserved site|Glycoside hydrolase, superfamily|Galactose-binding domain-like|Galactose-binding domain-like|Glycoside hydrolase, family 35|Glycoside hydrolase, family 35|Glycoside hydrolase, family 35|D-galactoside/L-rhamnose binding SUEL lectin domain|D-galactoside/L-rhamnose binding SUEL lectin domain|Glycoside hydrolase, catalytic domain
AT5G47590	495.45	135.715	1.8682	6.2544e-47	1.7873e-44	43.7478	-	Small heat shock protein, predicted, plant|HSP20-like chaperone|HSP20-like chaperone|Peptidase A1
AT5G56700	26.4704	7.27147	1.8641	0.00016766	0.0010622	2.97379	-	Leucine-rich repeat 2|FBD|FBD|F-box domain, cyclin-like|F-box domain, cyclin-like
AT1G08630	278.875	77.2117	1.8527	6.7213e-11	1.4097e-09	8.85087	THA1	Threonine aldolase|Pyridoxal phosphate-dependent transferase|Aromatic amino acid beta-eliminating lyase/threonine aldolase|Pyridoxal phosphate-dependent transferase, major region, subdomain 1|Pyridoxal phosphate-dependent transferase, major region, subdomain 2|Threonine aldolase|Pyridoxal phosphate-dependent transferase|Aromatic amino acid beta-eliminating lyase/threonine aldolase|Pyridoxal phosp…
AT1G12070	26.0188	7.24215	1.8451	0.00020759	0.0012855	2.89093	-	Immunoglobulin E-set|RHO protein GDP dissociation inhibitor|RHO protein GDP dissociation inhibitor|Rho GDP-dissociation inhibitor domain
AT5G56550	114.25	32.0473	1.8339	4.0749e-14	1.2826e-12	11.8919	OXS3	-
AT4G35770	1513.87	427.572	1.824	3.5715e-10	6.6777e-09	8.17537	SEN1	Rhodanese-like domain|Rhodanese-like domain|Rhodanese-like domain|Rhodanese-like domain|Rhodanese-like domain|Rhodanese-like domain|Rhodanese-like domain|Rhodanese-like domain|Rhodanese-like domain|Rhodanese-like domain|Rhodanese-like domain|Rhodanese-like domain|Rhodanese-like domain|Rhodanese-like domain|Rhodanese-like domain
AT5G60260	80.3878	22.7195	1.823	1.1695e-10	2.3565e-09	8.62773	-	-
AT1G53610	13.8565	3.97342	1.8021	0.0087999	0.03352	1.4747	-	-
AT1G77210	507.182	145.489	1.8016	9.8062e-42	2.2834e-39	38.6414	STP14	Major facilitator superfamily domain|Major facilitator superfamily domain, general substrate transporter|Sugar transporter, conserved site|Sugar transporter, conserved site|General substrate transporter|Sugar/inositol transporter|Sugar/inositol transporter|Major facilitator superfamily domain|Major facilitator superfamily domain, general substrate transporter|Sugar transporter, conserved site|Sug…
AT1G45015	17.3116	4.97054	1.8003	0.0037873	0.016306	1.78765	-	Immunoglobulin E-set|MD-2-related lipid-recognition (ML) domain|MD-2-related lipid-recognition (ML) domain|MD-2-related lipid-recognition (ML) domain|Immunoglobulin E-set|MD-2-related lipid-recognition (ML) domain|MD-2-related lipid-recognition (ML) domain|MD-2-related lipid-recognition (ML) domain
AT5G21940	1032.08	299.082	1.7869	2.2713e-07	2.6566e-06	5.57567	-	-
AT1G22570	191.886	56.3388	1.768	1.2897e-20	8.048e-19	18.0943	-	PTR2 family proton/oligopeptide symporter, conserved site|Major facilitator superfamily domain, general substrate transporter|Proton-dependent oligopeptide transporter family|Proton-dependent oligopeptide transporter family
AT4G39360	17.2266	5.06235	1.7668	0.0060749	0.024475	1.61128	-	-
AT3G23550	174.271	51.2786	1.7649	9.0574e-15	3.0656e-13	12.5135	LAL5	Multi antimicrobial extrusion protein|Multi antimicrobial extrusion protein
AT5G42445	17.1404	5.06558	1.7586	0.0044	0.018528	1.73217	-//-
AT3G15630	240.882	72.559	1.7311	7.6775e-07	8.1294e-06	5.08994	-	-
AT5G28770	878.639	267.798	1.7141	1.185e-51	4.0821e-49	48.3891	BZO2H3	Basic leucine-zipper, C-terminal|Basic-leucine zipper domain|Basic-leucine zipper domain|Basic-leucine zipper domain|Basic-leucine zipper domain|Basic-leucine zipper domain|Basic-leucine zipper domain|Basic-leucine zipper domain|Basic-leucine zipper domain|Basic leucine-zipper, C-terminal|Basic-leucine zipper domain|Basic-leucine zipper domain|Basic-leucine zipper domain|Basic-leucine zipper doma…
AT4G23700	620.244	190.305	1.7045	2.2681e-11	5.0927e-10	9.29305	ATCHX17	Cation/H+ exchanger
AT1G15125	332.267	102.209	1.7008	0.00029335	0.0017485	2.75733	-	SAM dependent carboxyl methyltransferase|S-adenosyl-L-methionine-dependent methyltransferase-like|S-adenosyl-L-methionine-dependent methyltransferase-like
AT1G78440	23.2959	7.17643	1.6987	0.0014265	0.0070464	2.15203	ATGA2OX1	Non-haem dioxygenase N-terminal domain|Oxoglutarate/iron-dependent dioxygenase|Oxoglutarate/iron-dependent dioxygenase|Isopenicillin N synthase|Isopenicillin N synthase-like
AT1G15510	572.811	177.059	1.6938	6.7037e-41	1.5052e-38	37.8224	ATECB2	Pentatricopeptide repeat|Pentatricopeptide repeat|Pentatricopeptide repeat|Pentatricopeptide repeat|Pentatricopeptide repeat|Tetratricopeptide-like helical
AT5G45990	65.7887	20.6994	1.6683	4.3029e-08	5.762e-07	6.23943	-	Tetratricopeptide repeat-containing domain|RNA-processing protein, HAT helix|RNA-processing protein, HAT helix|Tetratricopeptide-like helical
AT1G24090	62.5845	19.8085	1.6597	1.4356e-07	1.7501e-06	5.75694	-	Ribonuclease H-like domain|Ribonuclease H-like domain|Ribosomal protein L9/RNase H1, N-terminal|Ribonuclease H domain|Ribonuclease H1, N-terminal
AT2G24120	1894.68	599.766	1.6595	8.8372e-08	1.114e-06	5.95311	PDE319	DNA-directed RNA polymerase, phage-type|DNA-directed RNA polymerase, phage-type|DNA-directed RNA polymerase, phage-type|DNA-directed RNA polymerase, phage-type|DNA-directed RNA polymerase, helix hairpin domain|DNA-directed RNA polymerase N-terminal domain|DNA-directed RNA polymerase N-terminal domain|DNA-directed RNA polymerase, phage-type|DNA-directed RNA polymerase, phage-type|DNA-directed RNA …
AT5G35926	60.2454	19.1312	1.6549	2.2619e-07	2.6469e-06	5.57726	-	Leucine-rich repeat 2|FBD
AT5G44585	76.1922	24.3928	1.6432	9.8814e-09	1.4765e-07	6.83077	-	-
AT1G49130	167.827	53.9631	1.6369	0.0039208	0.016795	1.77482	COL8	CCT domain|CCT domain|Zinc finger, B-box|Zinc finger, B-box|Zinc finger, B-box|CCT domain|CCT domain|Zinc finger, B-box|Zinc finger, B-box|Zinc finger, B-box
AT2G04040	290.786	93.518	1.6366	6.3719e-09	9.9467e-08	7.00232	ATDTX1	Multi antimicrobial extrusion protein|Multi antimicrobial extrusion protein
AT5G14120	3584.12	1157.35	1.6308	1.0546e-98	2.0401e-95	94.6903	-	Major facilitator superfamily domain, general substrate transporter|Nodulin-like
AT5G59340	57.526	18.5898	1.6297	0.00026091	0.0015773	2.80209	WOX2	Homeodomain-like|Homeodomain-like|Homeodomain|Homeodomain|Homeodomain
AT5G03495	145.208	47.0154	1.6269	9.2705e-15	3.1293e-13	12.5046	-	Nucleotide-binding, alpha-beta plait
AT5G66960	96.0364	31.2128	1.6214	1.4644e-10	2.9205e-09	8.53454	-	Peptidase S9A, prolyl oligopeptidase|Peptidase S9A, prolyl oligopeptidase|Peptidase S9, prolyl oligopeptidase, catalytic domain|Six-bladed beta-propeller, TolB-like|Peptidase S9A, N-terminal domain|Alpha/Beta hydrolase fold|Alpha/Beta hydrolase fold
AT3G14900	496.18	161.298	1.6211	8.342e-38	1.7338e-35	34.761	-	-
AT2G40300	516.208	168.509	1.6151	2.4744e-09	4.0939e-08	7.38786	ATFER4	Ferritin, conserved site|Ferritin, conserved site|Ferritin/ribonucleotide reductase-like|Ferritin- like diiron domain|Ferritin/DPS protein domain|Ferritin-related|Ferritin
AT5G65800	14.4934	4.74383	1.6113	0.013069	0.046712	1.33057	ACS5	Pyridoxal phosphate-dependent transferase|Aminotransferase, class I/classII|Aminotransferases, class-I, pyridoxal-phosphate-binding site|Pyridoxal phosphate-dependent transferase, major region, subdomain 1|Pyridoxal phosphate-dependent transferase, major region, subdomain 2
AT4G01130	62.0837	20.3496	1.6092	0.0072711	0.028557	1.54429	-	Lipase, GDSL|SGNH hydrolase-type esterase domain
AT2G25200	114.376	37.6247	1.604	6.9482e-12	1.6737e-10	9.77632	-	Protein of unknown function DUF868, plant
AT3G53460	12281.6	4057.79	1.5977	1.6959e-08	2.4342e-07	6.61364	CP29	RNA recognition motif domain|RNA recognition motif domain|RNA recognition motif domain|Nucleotide-binding, alpha-beta plait|RNA recognition motif domain|RNA recognition motif domain|RNA recognition motif domain|Nucleotide-binding, alpha-beta plait|RNA recognition motif domain|RNA recognition motif domain|RNA recognition motif domain|Nucleotide-binding, alpha-beta plait|RNA recognition motif domai…
AT1G28330	731.595	244.248	1.5827	6.6326e-11	1.3946e-09	8.85555	DYL1	Dormancyauxin associated|Dormancyauxin associated|Dormancyauxin associated|Dormancyauxin associated|Dormancyauxin associated
AT5G18600	201.753	67.4318	1.5811	1.539e-17	6.9611e-16	15.1573	GRXS2	Glutaredoxin subgroup|Thioredoxin-like fold|Thioredoxin-like fold|Glutaredoxin-like, plant II|Glutaredoxin|Glutaredoxin
AT1G03710	18.2517	6.12004	1.5764	0.012193	0.044084	1.35572	-	Cystatin-related, plant|Proteinase inhibitor I25, cystatin|Proteinase inhibitor I25, cystatin, conserved region|Cystatin-related, plant|Proteinase inhibitor I25, cystatin|Proteinase inhibitor I25, cystatin, conserved region
AT2G19800	1299.08	436.078	1.5748	5.9041e-17	2.5251e-15	14.5977	MIOX2	Inositol oxygenase|Inositol oxygenase
AT1G30960	215.921	72.7152	1.5702	1.9997e-15	7.3201e-14	13.1355	ERG	K homology domain, prokaryotic type|GTP binding domain|GTP-binding protein Era|GTP-binding protein Era|Small GTP-binding protein domain|K Homology domain, type 2|K Homology domain, type 2|P-loop containing nucleoside triphosphate hydrolase|P-loop containing nucleoside triphosphate hydrolase|K homology domain-like, alpha/beta
AT4G37540	1477.02	503.032	1.554	3.4368e-59	1.6947e-56	55.7709	LBD39	Lateral organ boundaries, LOB|Lateral organ boundaries, LOB
AT2G20670	1405	483.098	1.5402	8.4649e-20	4.8602e-18	17.3133	-	Protein of unknown function DUF506, plant|Protein of unknown function DUF506, plant
AT1G14205	80.8445	27.8835	1.5357	7.0939e-06	6.09e-05	4.21538	-	Ribosomal protein L18/L5
AT5G46090	99.5118	34.4283	1.5313	6.2618e-10	1.137e-08	7.94424	-	Protein of unknown function DUF679
AT1G23870	1344.85	465.291	1.5312	4.1156e-62	2.5243e-59	58.5979	ATTPS9	HAD-like domain|HAD-like domain|HAD-superfamily hydrolase, subfamily IIB|Trehalose-phosphatase|Trehalose-phosphatase|Glycosyl transferase, family 20
AT5G56870	1574.87	545.176	1.5304	8.5333e-17	3.5946e-15	14.4443	BGAL4	Glycoside hydrolase, family 35, conserved site|Glycoside hydrolase, superfamily|Galactose-binding domain-like|Galactose-binding domain-like|Glycoside hydrolase, family 35|Glycoside hydrolase, family 35|Glycoside hydrolase, family 35|Glycoside hydrolase, catalytic domain
AT3G62550	298.616	103.471	1.5291	0.010019	0.037428	1.4268	-	UspA|Universal stress protein A|Rossmann-like alpha/beta/alpha sandwich fold
AT1G49500	1632.09	566.769	1.5259	1.5473e-65	1.0809e-62	61.9662	-	-
AT5G19190	1100.13	383.422	1.5207	1.3394e-31	1.947e-29	28.7106	-	-
AT1G10550	123.66	43.1357	1.5194	6.556e-12	1.5899e-10	9.79863	XTH33	Xyloglucan endotransglucosylase/hydrolase|Xyloglucan endo-transglycosylase, C-terminal|Concanavalin A-like lectin/glucanases superfamily|Glycoside hydrolase, family 16|Concanavalin A-like lectin/glucanase, subgroup
AT1G68110	131.089	45.7913	1.5174	1.5539e-12	4.1006e-11	10.3872	-	Epsin-like, N-terminal|AP180 N-terminal homology (ANTH) domain|ENTH/VHS|ENTH/VHS|Clathrin adaptor, phosphoinositide-binding, GAT-like
AT3G17170	1326.68	463.926	1.5159	2.1661e-60	1.2105e-57	56.917	RFC3	Ribosomal protein S6|Ribosomal protein S6|Ribosomal protein S6|Translation elongation factor EF1B/ribosomal protein S6|Ribosomal protein S6, plastid/chloroplast
AT1G15870	51.143	17.9118	1.5136	6.7128e-06	5.79e-05	4.23732	-	Mitochondrial glycoprotein|Mitochondrial glycoprotein|Mitochondrial glycoprotein
AT3G05790	30.886	10.8307	1.5118	0.00051161	0.002865	2.54288	LON4	Ribosomal protein S5 domain 2-type fold|PUA-like domain|Peptidase S16, Lon C-terminal|Peptidase S16, active site|Peptidase S16, ATP-dependent protease La|Peptidase S16, ATP-dependent protease La|ATPase, AAA-type, core|AAA+ ATPase domain|Peptidase S16, lon N-terminal|Peptidase S16, lon N-terminal|P-loop containing nucleoside triphosphate hydrolase|P-loop containing nucleoside triphosphate hydrolas…
AT3G01175	38.2826	13.4279	1.5115	0.00010568	0.00070162	3.1539	-	Protein of unknown function DUF1666|Ribosomal protein L34Ae
AT5G08030	117.129	41.15	1.5091	4.1655e-11	8.9918e-10	9.04615	-	PLC-like phosphodiesterase, TIM beta/alpha-barrel domain|PLC-like phosphodiesterase, TIM beta/alpha-barrel domain|Glycerophosphoryl diester phosphodiesterase
AT3G51870	617.7	217.076	1.5087	1.2104e-15	4.5163e-14	13.3452	EAAC	Mitochondrial carrier domain|Mitochondrial carrier domain|Mitochondrial substrate/solute carrier|Mitochondrial substrate/solute carrier|Mitochondrial carrier protein
AT3G50140	31.8073	11.1875	1.5075	0.00043714	0.0024827	2.60508	-	Protein of unknown function DUF247, plant
AT2G37130	4381.52	1549.26	1.4999	2.6326e-50	8.7112e-48	47.0599	PER21	Haem peroxidase|Haem peroxidase, plant/fungal/bacterial|Haem peroxidase, plant/fungal/bacterial|Haem peroxidase, plant/fungal/bacterial|Plant peroxidase|Haem peroxidase|Haem peroxidase, plant/fungal/bacterial|Haem peroxidase, plant/fungal/bacterial|Haem peroxidase, plant/fungal/bacterial|Plant peroxidase
AT2G37025	97.3787	34.6809	1.4895	1.8725e-09	3.1435e-08	7.50259	TRFL8	Myb domain|Homeodomain-like|Homeodomain-like|SANT/Myb domain|Myb domain|Homeodomain-like|Homeodomain-like|SANT/Myb domain
AT1G43980	37.0543	13.1999	1.4891	0.00016069	0.0010225	2.99034	PCMP-E58	Pentatricopeptide repeat|Pentatricopeptide repeat|Pentatricopeptide repeat|Pentatricopeptide repeat|Pentatricopeptide repeat
AT4G04990	105.655	37.7225	1.4859	1.0822e-07	1.3513e-06	5.86925	-	Protein of unknown function DUF761, plant
AT5G10250	157.786	56.428	1.4835	4.9398e-14	1.547e-12	11.8105	DOT3	NPH3 domain|NPH3 domain|BTB/POZ fold|BTB/POZ fold|BTB/POZ-like|BTB/POZ-like
AT1G49032	276.774	98.9868	1.4834	1.4629e-21	1.0024e-19	18.999	-	-
AT3G46090	34.9972	12.5663	1.4777	0.00031669	0.0018704	2.72807	ZAT7	Zinc finger, C2H2-like|Zinc finger, C2H2|Zinc finger, C2H2
AT4G08109	23.7866	8.58429	1.4704	0.003423	0.014976	1.8246	-//-
AT3G62930	62.9669	22.7854	1.4665	1.4084e-06	1.4077e-05	4.85149	GRXS6	Glutaredoxin subgroup|Thioredoxin-like fold|Thioredoxin-like fold|Glutaredoxin-like, plant II|Glutaredoxin|Glutaredoxin
AT1G08610	290.264	105.237	1.4637	5.7037e-22	3.9955e-20	19.3984	-	Pentatricopeptide repeat|Pentatricopeptide repeat|Pentatricopeptide repeat|Pentatricopeptide repeat|Pentatricopeptide repeat
AT2G22890	46.8846	17.021	1.4618	3.1303e-05	0.00023534	3.6283	-	Kua-ubiquitin conjugating enzyme hybrid, localisation
AT1G19610	22.9244	8.33044	1.4604	0.0039681	0.016962	1.77052	LCR78	Gamma thionin|Gamma thionin|Knottin|Knottin|Knottin|Low-molecular-weight cysteine-rich family
AT2G18660	32.9693	11.9834	1.4601	0.0019296	0.0091593	2.03814	PNP-A	Barwin-related endoglucanase|Barwin-related endoglucanase|Expansin/pollen allergen, DPBB domain|Expansin/pollen allergen, DPBB domain|Barwin-like endoglucanase
AT5G42600	350.11	127.822	1.4537	1.3956e-07	1.7029e-06	5.76881	MRN1	Squalene cyclase|Terpenoid cyclases/protein prenyltransferase alpha-alpha toroid|Terpenoid cyclases/protein prenyltransferase alpha-alpha toroid|Terpene synthase, conserved site|Prenyltransferase/squalene oxidase
AT2G41990	216.776	79.8968	1.44	4.3536e-17	1.8877e-15	14.7241	-	Late embryogenesis abundant protein, LEA-14
AT4G07820	94.3968	34.8658	1.4369	7.5374e-09	1.1502e-07	6.93923	-	CAP domain|CAP domain|CAP domain|CAP domain|Allergen V5/Tpx-1-related|Allergen V5/Tpx-1-related
AT3G45700	92.153	34.0639	1.4358	5.4217e-06	4.7823e-05	4.32036	-	PTR2 family proton/oligopeptide symporter, conserved site|Major facilitator superfamily domain, general substrate transporter|Proton-dependent oligopeptide transporter family|Proton-dependent oligopeptide transporter family
AT4G34881	6045.62	2246.68	1.4281	7.3108e-56	3.014e-53	52.5209	-	-
AT3G52670	104.215	38.7487	1.4273	1.7577e-09	2.9686e-08	7.52745	-	Leucine-rich repeat 2|FBD|FBD|F-box domain, cyclin-like|F-box domain, cyclin-like|F-box domain, cyclin-like|F-box domain, cyclin-like
AT1G75490	31.5513	11.7567	1.4242	0.00067871	0.0036612	2.43638	DREB2D	DNA-binding, integrase-type|AP2/ERF domain|AP2/ERF domain|AP2/ERF domain|AP2/ERF domain|AP2/ERF domain
AT5G60250	85.0986	31.7891	1.4206	3.9627e-08	5.3606e-07	6.27079	-	Zinc finger, C3HC4 RING-type|Zinc finger, RING-type, conserved site|Ribonuclease H-like domain|Ribonuclease H-like domain|Zinc finger, C6HC-type|Zinc finger, C6HC-type|Zinc finger, RING-type|Zinc finger, RING-type|Zinc finger, RING/FYVE/PHD-type
AT2G31945	46.4837	17.43	1.4152	0.00045742	0.0025867	2.58725	-	-
AT2G28190	2882.34	1081.07	1.4148	5.3971e-12	1.3216e-10	9.8789	CSD2	Superoxide dismutase, copper/zinc, binding site|Superoxide dismutase, copper/zinc, binding site|Superoxide dismutase, copper/zinc binding domain|Superoxide dismutase, copper/zinc binding domain|Superoxide dismutase, copper/zinc binding domain|Superoxide dismutase, copper/zinc binding domain
AT5G63420	1346.09	505.017	1.4144	2.4537e-14	7.9472e-13	12.0998	emb2746	Myb-like domain|RNA-metabolising metallo-beta-lactamase|Homeodomain-like|Beta-lactamase-like|Beta-lactamase-like|Beta-lactamase-like|Beta-lactamase-like|SANT/Myb domain|Ribonuclease J
AT4G01525	77.8673	29.2244	1.4138	1.6094e-07	1.943e-06	5.71153	-//-
AT3G53800	53.5592	20.1595	1.4097	2.9876e-05	0.00022576	3.64635	Fes1B	Armadillo-type fold|Armadillo-like helical
AT2G22870	435.341	165.142	1.3984	2.143e-27	2.4167e-25	24.6168	EMB2001	GTP-binding protein, ribosome biogenesis, YsxC|GTP-binding protein, ribosome biogenesis, YsxC|GTP binding domain|P-loop containing nucleoside triphosphate hydrolase|P-loop containing nucleoside triphosphate hydrolase
AT1G31290	89.9206	34.1663	1.3961	5.273e-08	6.9572e-07	6.15757	AGO3	Domain of unknown function DUF1785|Ribonuclease H-like domain|Ribonuclease H-like domain|Stem cell self-renewal protein Piwi|Stem cell self-renewal protein Piwi|Stem cell self-renewal protein Piwi|Argonaute/Dicer protein, PAZ|Argonaute/Dicer protein, PAZ|Argonaute/Dicer protein, PAZ|Argonaute/Dicer protein, PAZ
AT5G05990	569.103	216.742	1.3927	2.0569e-27	2.3301e-25	24.6326	-	Mitochondrial glycoprotein|Mitochondrial glycoprotein|Mitochondrial glycoprotein
AT2G25735	153.689	58.7121	1.3883	1.9188e-12	4.989e-11	10.302	-	-
AT1G49790	24.071	9.23188	1.3826	0.0053637	0.021916	1.65924	-	F-box associated interaction domain|F-box associated domain, type 1|F-box associated interaction domain|F-box associated domain, type 1
AT5G21170	872.854	334.797	1.3825	2.466e-24	2.1311e-22	21.6714	AKINBETA1	Immunoglobulin E-set|5-AMP-activated protein kinase, beta subunit, interaction domain|5-AMP-activated protein kinase, beta subunit, interaction domain|Immunoglobulin E-set|5-AMP-activated protein kinase, beta subunit, interaction domain|5-AMP-activated protein kinase, beta subunit, interaction domain
AT3G09680	24.3813	9.3601	1.3812	0.0045497	0.019066	1.71974	RPS23A	Nucleic acid-binding, OB-fold|Nucleic acid-binding, OB-fold|Ribosomal protein S12/S23|Ribosomal protein S12/S23|Ribosomal protein S12/S23|Ribosomal protein S12/S23|Ribosomal protein S23, eukaryotic/archaeal
AT5G46060	44.0098	16.9192	1.3792	8.8093e-05	0.00059521	3.22533	-	Protein of unknown function DUF599
AT5G05430	78.3623	30.187	1.3762	3.5827e-07	4.0402e-06	5.3936	-	-
AT3G20440	380.2	146.509	1.3758	5.3063e-19	2.8093e-17	16.5514	EMB2729	Glycoside hydrolase, superfamily|Alpha-amylase, C-terminal all beta|Glycosyl hydrolase, family 13, catalytic domain|Glycoside hydrolase, catalytic domain|Immunoglobulin-like fold|Glycosyl hydrolase, family 13, all-beta|Glycoside hydrolase, family 13|Glycoside hydrolase, superfamily|Alpha-amylase, C-terminal all beta|Glycosyl hydrolase, family 13, catalytic domain|Glycoside hydrolase, catalytic do…
AT5G42825	877.228	338.545	1.3736	2.9118e-31	4.1605e-29	28.3809	-	-
AT5G03860	71.7588	27.7202	1.3722	1.2048e-06	1.2261e-05	4.91147	MLS	Malate synthase, conserved site|Malate synthase-like|Malate synthase A|Malate synthase A|Malate synthase|Malate synthase, conserved site|Malate synthase-like|Malate synthase A|Malate synthase A|Malate synthase
AT5G61800	23.972	9.32885	1.3616	0.0053648	0.021916	1.65924	PCMP-E8	Pentatricopeptide repeat|Pentatricopeptide repeat|Pentatricopeptide repeat|Pentatricopeptide repeat|Pentatricopeptide repeat|Tetratricopeptide-like helical
AT5G15360	67.4934	26.338	1.3576	2.0807e-06	1.9933e-05	4.70043	-	-
AT4G22214	65.0908	25.449	1.3548	0.0048795	0.020256	1.69345	-	Defensin-like protein, Arabidopsis|Low-molecular-weight cysteine-rich family
AT5G27230	81.025	31.6962	1.3541	4.1288e-07	4.6004e-06	5.3372	-	Frigida-like
AT5G43520	77.1387	30.2875	1.3487	0.0038139	0.016406	1.785	-	DC1
AT3G06530	1844.82	725.56	1.3463	5.3384e-07	5.8344e-06	5.234	-	U3 small nucleolar RNA-associated protein 10|Armadillo-type fold|BP28, C-terminal domain|BP28, C-terminal domain|U3 small nucleolar RNA-associated protein 10|Armadillo-type fold|BP28, C-terminal domain|BP28, C-terminal domain|U3 small nucleolar RNA-associated protein 10|Armadillo-type fold|BP28, C-terminal domain|BP28, C-terminal domain
AT4G36580	215.51	84.7656	1.3462	2.0134e-15	7.3489e-14	13.1338	-	ATPase family AAA domain-containing protein 3, domain of unknown function DUF3523|ATPase, AAA-type, conserved site|ATPase, AAA-type, core|AAA+ ATPase domain|P-loop containing nucleoside triphosphate hydrolase|P-loop containing nucleoside triphosphate hydrolase
AT5G56810	48.8214	19.2281	1.3443	7.1571e-05	0.00049447	3.30586	-	Leucine-rich repeat 2|FBD|FBD|F-box domain, cyclin-like|F-box domain, cyclin-like|F-box domain, cyclin-like|F-box domain, cyclin-like
AT3G06390	309.974	122.491	1.3395	7.4455e-11	1.5461e-09	8.81076	-	Uncharacterised protein family UPF0497, trans-membrane plant|Uncharacterised protein family UPF0497, trans-membrane plant subgroup
AT4G25410	125.957	49.9289	1.335	7.3455e-05	0.00050499	3.29672	BHLH126	Myc-type, basic helix-loop-helix (bHLH) domain|Myc-type, basic helix-loop-helix (bHLH) domain|Myc-type, basic helix-loop-helix (bHLH) domain|Myc-type, basic helix-loop-helix (bHLH) domain|Myc-type, basic helix-loop-helix (bHLH) domain|Achaete-scute transcription factor-related
AT3G26040	21.7564	8.65476	1.3299	0.0098538	0.036908	1.43288	-	Transferase|Chloramphenicol acetyltransferase-like domain
AT4G38010	57.3896	22.8537	1.3284	1.8604e-05	0.00014643	3.83437	PCMP-E45	Pentatricopeptide repeat|Pentatricopeptide repeat|Pentatricopeptide repeat|Pentatricopeptide repeat|Pentatricopeptide repeat
AT3G10530	573.846	228.854	1.3262	9.2525e-05	0.00062248	3.20587	-	WD40-repeat-containing domain|WD40-repeat-containing domain|BING4, C-terminal domain|BING4, C-terminal domain|WD40 repeat|WD40 repeat|WD40 repeat|WD40/YVTN repeat-like-containing domain
AT2G20710	115.642	46.1764	1.3244	2.4967e-09	4.1253e-08	7.38454	-	Pentatricopeptide repeat|Pentatricopeptide repeat|Pentatricopeptide repeat|Pentatricopeptide repeat|Tetratricopeptide-like helical|Pentatricopeptide repeat|Pentatricopeptide repeat|Pentatricopeptide repeat|Pentatricopeptide repeat|Tetratricopeptide-like helical
AT4G26600	607.691	242.816	1.3235	4.587e-09	7.2824e-08	7.13773	-	RNA (C5-cytosine) methyltransferase, NOP2|RNA (C5-cytosine) methyltransferase|Bacterial Fmu (Sun)/eukaryotic nucleolar NOL1/Nop2p, conserved site|Nop2p|Bacterial Fmu (Sun)/eukaryotic nucleolar NOL1/Nop2p|S-adenosyl-L-methionine-dependent methyltransferase-like|S-adenosyl-L-methionine-dependent methyltransferase-like
AT2G15960	380.959	152.244	1.3232	2.509e-05	0.00019266	3.71521	-	-
AT5G59570	60.5308	24.1987	1.3227	7.0338e-05	0.00048662	3.31281	PCLL	Myb domain|Homeodomain-like|Homeodomain-like|Myb domain, plants|SANT/Myb domain
AT3G23020	165.102	66.0155	1.3225	3.4335e-12	8.6569e-11	10.0626	-	Pentatricopeptide repeat|Pentatricopeptide repeat|Pentatricopeptide repeat|Pentatricopeptide repeat|Tetratricopeptide-like helical
AT5G64490	20.0378	8.01385	1.3222	0.012045	0.04366	1.35992	APUM26	Armadillo-type fold|Armadillo-like helical
AT1G29420	21.6314	8.65411	1.3217	0.0099756	0.037281	1.42851	-	Auxin responsive SAUR protein
AT1G11460	39.0147	15.6715	1.3159	0.0018814	0.0089576	2.04781	-	Drug/metabolite transporter
AT4G15720	20.6371	8.30048	1.314	0.011905	0.043268	1.36383	PCMP-H1	Pentatricopeptide repeat|Pentatricopeptide repeat|Pentatricopeptide repeat|Tetratricopeptide-like helical
AT3G56330	169.193	68.1102	1.3127	3.5445e-12	8.9049e-11	10.0504	-	tRNA (guanine(26)-N(2))-dimethyltransferase|tRNA (guanine(26)-N(2))-dimethyltransferase|tRNA (guanine(26)-N(2))-dimethyltransferase|S-adenosyl-L-methionine-dependent methyltransferase-like|S-adenosyl-L-methionine-dependent methyltransferase-like
AT1G19540	47.3423	19.0693	1.3119	0.00013033	0.00084579	3.07274	-	NmrA-like|NAD(P)-binding domain
AT1G10490	1084.33	436.921	1.3114	2.2179e-10	4.3038e-09	8.36615	-	Domain of unknown function DUF1726|Helicase domain|GNAT domain|Possible tRNA binding domain
AT5G08600	200.151	81.1663	1.3021	4.8263e-14	1.5134e-12	11.82	-	Small-subunit processome, Utp14|Small-subunit processome, Utp14|Small-subunit processome, Utp14|Small-subunit processome, Utp14
AT2G39230	45.2516	18.4017	1.2981	0.00063784	0.0034709	2.45956	LOJ	Pentatricopeptide repeat|Pentatricopeptide repeat|Pentatricopeptide repeat|Pentatricopeptide repeat|Pentatricopeptide repeat|Tetratricopeptide-like helical
AT1G73290	49.6227	20.1895	1.2974	0.00010663	0.00070697	3.1506	scpl5	Peptidase S10, serine carboxypeptidase|Peptidase S10, serine carboxypeptidase|Peptidase S10, serine carboxypeptidase|Alpha/Beta hydrolase fold|Alpha/Beta hydrolase fold
AT5G08150	91.4349	37.3074	1.2933	7.3237e-07	7.7744e-06	5.10933	SOB5	-
AT3G48390	97.0182	39.6415	1.2912	6.458e-08	8.3671e-07	6.07743	-	Armadillo-type fold|Initiation factor eIF-4 gamma, MA3|Initiation factor eIF-4 gamma, MA3|Initiation factor eIF-4 gamma, MA3|MIF4-like, type 1/2/3
AT5G63470	663.963	271.66	1.2893	7.724e-32	1.1494e-29	28.9395	NF-YC4	Histone-fold|Histone-fold|Transcription factor CBF/NF-Y/archaeal histone|Transcriptional activator NFYC/HAP5 subunit|Histone-fold|Histone-fold|Transcription factor CBF/NF-Y/archaeal histone|Transcriptional activator NFYC/HAP5 subunit
AT3G48500	1467.45	600.671	1.2887	6.735e-48	2.091e-45	44.6796	PDE312	RNA-binding domain, S1|Nucleic acid-binding, OB-fold|Ribosomal protein S1, RNA-binding domain|RNA-binding domain, S1|Nucleic acid-binding, OB-fold
AT3G02060	2392.44	980.768	1.2865	1.056e-29	1.3689e-27	26.8636	-	Helicase, superfamily 1/2, ATP-binding domain|Helicase, superfamily 1/2, ATP-binding domain|DNA/RNA helicase, DEAD/DEAH box type, N-terminal|CarD-like/TRCF domain|CarD-like/TRCF domain|CarD-like/TRCF domain|Helicase, C-terminal|Helicase, C-terminal|Helicase, C-terminal|P-loop containing nucleoside triphosphate hydrolase|P-loop containing nucleoside triphosphate hydrolase|Helicase, superfamily 1/2…
AT3G61113	60.2785	24.8017	1.2812	1.9523e-05	0.0001529	3.81559	URM1-2	Molybdopterin synthase/thiamin biosynthesis sulphur carrier, beta-grasp|Ubiquitin-related modifier 1|Ubiquitin-related modifier 1|Ubiquitin-related modifier 1|Ubiquitin-related modifier 1|Beta-grasp domain
AT5G06800	94.2397	38.8125	1.2798	1.5604e-07	1.8912e-06	5.72326	-	MYB-CC type transcription factor, LHEQLE-containing domain|Myb domain|Homeodomain-like|Homeodomain-like|Myb domain, plants|SANT/Myb domain|MYB-CC type transcription factor, LHEQLE-containing domain|Myb domain|Homeodomain-like|Homeodomain-like|Myb domain, plants|SANT/Myb domain
AT2G41560	3347.13	1379.43	1.2788	9.1843e-63	5.9222e-60	59.2275	ACA4	Calcium-transporting P-type ATPase, N-terminal autoinhibitory domain|P-type ATPase, cytoplasmic domain N|P-type ATPase, cytoplasmic domain N|HAD-like domain|HAD-like domain|P-type ATPase, phosphorylation site|P-type ATPase, A domain|Calcium-transporting P-type ATPase, subfamily IIB|Cation-transporting P-type ATPase, C-terminal|Cation-transporting P-type ATPase, N-terminal|Cation-transporting P-ty…
AT1G13800	38.4654	15.8618	1.278	0.0006975	0.0037528	2.42564	-	Pentatricopeptide repeat|Pentatricopeptide repeat|Pentatricopeptide repeat|Pentatricopeptide repeat|Pentatricopeptide repeat|Tetratricopeptide-like helical
AT5G26200	152.38	62.9267	1.2759	6.5931e-06	5.7016e-05	4.244	-	Mitochondrial carrier domain|Mitochondrial carrier domain|Mitochondrial substrate/solute carrier|Mitochondrial substrate/solute carrier|Mitochondrial carrier protein
AT5G10140	462.68	191.514	1.2726	9.1512e-25	8.248e-23	22.0837	FLC	Transcription factor, K-box|Transcription factor, K-box|Transcription factor, MADS-box|Transcription factor, MADS-box|Transcription factor, MADS-box|Transcription factor, MADS-box|Transcription factor, MADS-box|Transcription factor, MADS-box|Transcription factor, K-box|Transcription factor, K-box|Transcription factor, MADS-box|Transcription factor, MADS-box|Transcription factor, MADS-box|Transcri…
AT1G17147	159.625	66.1825	1.2702	0.0029439	0.013152	1.88101	-	VQ
AT3G48830	126.676	52.5283	1.27	2.4457e-09	4.0517e-08	7.39236	-	Poly A polymerase, head domain|RNA recognition motif domain|RNA recognition motif domain|RNA recognition motif domain|Nucleotide-binding, alpha-beta plait
AT4G22390	32.2307	13.3673	1.2697	0.0020906	0.0098233	2.00774	-	F-box associated interaction domain
AT4G16700	115.815	48.1043	1.2676	1.0908e-08	1.6184e-07	6.79091	PSD1	Phosphatidylserine decarboxylase-related|Phosphatidylserine decarboxylase-related|Phosphatidylserine decarboxylase-related
AT5G17300	1341.43	560.763	1.2583	3.9521e-31	5.6152e-29	28.2506	RVE1	Myb domain|Homeodomain-like|Homeodomain-like|Myb domain, plants|SANT/Myb domain|SANT/Myb domain
AT1G06160	71.233	29.8343	1.2556	0.00097104	0.0050102	2.30014	ORA59	DNA-binding, integrase-type|AP2/ERF domain|AP2/ERF domain|AP2/ERF domain|AP2/ERF domain|AP2/ERF domain
AT5G14580	344.631	144.452	1.2545	1.4786e-19	8.1903e-18	17.0867	PNP2	RNA-binding domain, S1|Ribosomal protein S5 domain 2-type fold|Polynucleotide phosphorylase, phosphorolytic RNA-binding, bacterial/organelle-type|Polynucleotide phosphorylase, phosphorolytic RNA-binding, bacterial/organelle-type|Exoribonuclease, phosphorolytic domain 2|Exoribonuclease, phosphorolytic domain 2|Nucleic acid-binding, OB-fold|Nucleic acid-binding, OB-fold|Polyribonucleotide nucleotid…
AT3G07750	475.237	199.269	1.2539	1.4685e-24	1.2912e-22	21.889	-	Ribosomal protein S5 domain 2-type fold|Exoribonuclease, phosphorolytic domain 2|Exoribonuclease, phosphorolytic domain 2|Exoribonuclease, phosphorolytic domain 1|PNPase/RNase PH domain|Ribosomal protein S5 domain 2-type fold|Exoribonuclease, phosphorolytic domain 2|Exoribonuclease, phosphorolytic domain 2|Exoribonuclease, phosphorolytic domain 1|PNPase/RNase PH domain
AT4G38150	232.786	97.6296	1.2536	1.0401e-14	3.4921e-13	12.4569	-	Pentatricopeptide repeat|Pentatricopeptide repeat|Pentatricopeptide repeat|Pentatricopeptide repeat|Pentatricopeptide repeat|Pentatricopeptide repeat|Pentatricopeptide repeat|Pentatricopeptide repeat
AT3G23880	227.288	95.4336	1.252	2.4555e-14	7.9472e-13	12.0998	-	F-box associated interaction domain|F-box associated domain, type 3|F-box domain, cyclin-like|F-box domain, cyclin-like|F-box domain, cyclin-like|F-box domain, cyclin-like
AT3G19330	88.1785	37.0794	1.2498	5.8976e-07	6.379e-06	5.19525	-	Protein of unknown function DUF677|-|-
AT1G51380	90.059	37.8839	1.2493	1.7318e-06	1.6986e-05	4.76991	RH34	RNA helicase, DEAD-box type, Q motif|Helicase, superfamily 1/2, ATP-binding domain|Helicase, superfamily 1/2, ATP-binding domain|DNA/RNA helicase, DEAD/DEAH box type, N-terminal|Helicase, C-terminal|Helicase, C-terminal|Helicase, C-terminal|P-loop containing nucleoside triphosphate hydrolase|P-loop containing nucleoside triphosphate hydrolase
AT5G08610	2909.11	1223.9	1.2491	8.6884e-58	3.9726e-55	54.4009	RH26	RNA helicase, DEAD-box type, Q motif|Helicase, superfamily 1/2, ATP-binding domain|Helicase, superfamily 1/2, ATP-binding domain|DNA/RNA helicase, DEAD/DEAH box type, N-terminal|Helicase, C-terminal|Helicase, C-terminal|Helicase, C-terminal|P-loop containing nucleoside triphosphate hydrolase|P-loop containing nucleoside triphosphate hydrolase
AT4G00950	655.24	275.97	1.2475	6.4988e-18	3.0836e-16	15.5109	MEE47	Protein of unknown function DUF688
AT1G10070	54.1596	22.8141	1.2473	0.00023817	0.0014513	2.83824	ATBCAT-2	Aminotransferase, class IV, conserved site|Branched-chain amino acid aminotransferase II|Branched-chain amino acid aminotransferase II|Aminotransferase, class IV|Aminotransferase, class IV|Aminotransferase, class IV|Aminotransferase, class IV, conserved site|Branched-chain amino acid aminotransferase II|Branched-chain amino acid aminotransferase II|Aminotransferase, class IV|Aminotransferase, cla…
AT1G71260	882.83	372.832	1.2436	2.2764e-35	4.0314e-33	32.3945	ATWHY2	Plant transcription factor|ssDNA-binding transcriptional regulator|ssDNA-binding transcriptional regulator
AT2G39400	471.049	199.138	1.2421	5.044e-24	4.2282e-22	21.3738	-	Alpha/beta hydrolase, N-terminal|Alpha/beta hydrolase fold-1|Alpha/Beta hydrolase fold|Alpha/Beta hydrolase fold
AT4G04630	71.9381	30.445	1.2406	6.943e-06	5.9713e-05	4.22393	-	Senescence regulator
AT5G48110	134.933	57.1165	1.2403	1.7316e-09	2.9265e-08	7.53365	-	Terpenoid synthase|Terpenoid synthase|Terpenoid cyclases/protein prenyltransferase alpha-alpha toroid|Terpene synthase, metal-binding domain|Terpene synthase, N-terminal domain|Terpene synthase, N-terminal domain
AT3G21300	523.269	221.717	1.2388	2.083e-25	2.007e-23	22.6975	-	Nucleic acid-binding, OB-fold|Nucleic acid-binding, OB-fold|(Uracil-5)-methyltransferase|(Uracil-5)-methyltransferase|TRAM domain|23S rRNA (uracil(1939)-C(5))-methyltransferase RlmD|S-adenosyl-L-methionine-dependent methyltransferase-like|S-adenosyl-L-methionine-dependent methyltransferase-like
AT5G44572	391.007	166.059	1.2355	2.5709e-21	1.7149e-19	18.7658	-	-
AT5G15240	107.296	45.5734	1.2353	3.0261e-06	2.8122e-05	4.55095	-	Amino acid transporter, transmembrane|Amino acid transporter, transmembrane
AT1G68238	846.808	359.832	1.2347	3.4864e-24	2.962e-22	21.5284	-	-
AT5G57655	3018.87	1285.41	1.2318	3.5319e-47	1.0209e-44	43.991	XYLA	Xylose isomerase-like, TIM barrel domain|Xylose isomerase-like, TIM barrel domain|Xylose isomerase-like, TIM barrel domain|Xylose isomerase|Xylose isomerase|Xylose isomerase, bacterial-type|Xylose isomerase-like, TIM barrel domain|Xylose isomerase-like, TIM barrel domain|Xylose isomerase-like, TIM barrel domain|Xylose isomerase|Xylose isomerase|Xylose isomerase
AT4G26670	426.755	181.99	1.2296	2.3057e-05	0.00017803	3.74951	TIM22-2	Mitochondrial inner membrane translocase subunit Tim17/Tim22/Tim23/peroxisomal protein PMP24
AT1G77010	30.5757	13.0398	1.2295	0.0040791	0.017369	1.76023	PCMP-E5	Pentatricopeptide repeat|Pentatricopeptide repeat|Pentatricopeptide repeat|Tetratricopeptide-like helical
AT2G34610	144.66	61.6919	1.2295	6.7802e-10	1.2249e-08	7.9119	-	Protein of unknown function DUF761, plant
AT1G66650	28.0263	11.9541	1.2293	0.0052513	0.021515	1.66726	-	Seven-in-absentia protein, TRAF-like domain|Zinc finger, C2H2-like|Zinc finger, SIAH-type|TRAF-like|SIAH-type domain|E3 ubiquitin-protein ligase SINA like
AT1G02640	528.341	225.363	1.2292	2.0961e-25	2.0119e-23	22.6964	BXL2	Fibronectin type III-like domain|Glycoside hydrolase, superfamily|Glycoside hydrolase family 3 C-terminal domain|Glycoside hydrolase family 3 C-terminal domain|Glycoside hydrolase family 3 C-terminal domain|Glycoside hydrolase, family 3, N-terminal|Glycoside hydrolase, family 3, N-terminal|Glycoside hydrolase, family 3, N-terminal|Glycoside hydrolase family 3
AT3G61780	867.805	370.499	1.2279	2.5252e-34	4.2907e-32	31.3675	emb1703	-
AT2G30600	1441.99	615.933	1.2272	1.2888e-25	1.266e-23	22.8976	-	Farnesoic acid O-methyl transferase|BTB/POZ|BTB/Kelch-associated|BTB/Kelch-associated|BTB/POZ fold|BTB/POZ fold|Galactose-binding domain-like|Galactose-binding domain-like|Coagulation factor 5/8 C-terminal type domain|BTB/POZ-like|BTB/POZ-like|Farnesoic acid O-methyl transferase|BTB/POZ|BTB/Kelch-associated|BTB/Kelch-associated|BTB/POZ fold|BTB/POZ fold|Galactose-binding domain-like|Galactose-bin…
AT3G56570	85.3534	36.5045	1.2254	1.4793e-06	1.4698e-05	4.83274	-	Rubisco LS methyltransferase, substrate-binding domain|RuBisCO-cytochrome methylase, RMS1|SET domain
AT3G44750	1240.98	531.836	1.2224	1.3227e-11	3.0742e-10	9.51227	HD2A	Zinc finger, C2H2-like|Zinc finger, C2H2|Zinc finger, C2H2|Zinc finger, C2H2-like|Zinc finger, C2H2|Zinc finger, C2H2
AT5G06570	50.7552	21.7596	1.2219	0.00016898	0.0010682	2.97135	CXE15	Alpha/beta hydrolase fold-3|Alpha/Beta hydrolase fold|Alpha/Beta hydrolase fold|Alpha/beta hydrolase fold-3|Alpha/Beta hydrolase fold|Alpha/Beta hydrolase fold
AT1G52930	1025.15	440.004	1.2202	1.3231e-16	5.4367e-15	14.2647	-	Brix domain|Brix domain|Brix domain|Anticodon-binding|Ribosome biogenesis protein BRX1
AT3G26220	129.798	55.7233	1.2199	9.4207e-05	0.00063244	3.19898	CYP71B3	Cytochrome P450, conserved site|Cytochrome P450, E-class, group I|Cytochrome P450|Cytochrome P450|Cytochrome P450|Cytochrome P450
AT5G06550	365.969	157.232	1.2188	1.8761e-08	2.6716e-07	6.57323	-	JmjC domain|JmjC domain|F-box domain, cyclin-like
Novel00041	40.0448	17.2138	1.218	0.00096436	0.0049808	2.3027	--	unnamed protein product [Arabidopsis thaliana]
AT4G26370	919.531	395.481	1.2173	7.8465e-35	1.3609e-32	31.8662	-	NusB/RsmB/TIM44|NusB/RsmB/TIM44|NusB/RsmB/TIM44|NusB antitermination factor|NusB antitermination factor
AT1G80270	729.729	314.099	1.2161	7.5538e-13	2.0581e-11	10.6865	PPR596	Pentatricopeptide repeat|Pentatricopeptide repeat|Pentatricopeptide repeat|Tetratricopeptide-like helical|Pentatricopeptide repeat|Pentatricopeptide repeat|Pentatricopeptide repeat|Tetratricopeptide-like helical|Pentatricopeptide repeat|Pentatricopeptide repeat|Pentatricopeptide repeat|Tetratricopeptide-like helical
AT3G07770	3984.32	1718.75	1.213	2.2539e-59	1.1336e-56	55.9455	Hsp89.1	Heat shock protein Hsp90, N-terminal|Ribosomal protein S5 domain 2-type fold|Heat shock protein Hsp90, conserved site|Histidine kinase-like ATPase, ATP-binding domain|Histidine kinase-like ATPase, ATP-binding domain|Histidine kinase-like ATPase, ATP-binding domain|Heat shock protein Hsp90|Heat shock protein Hsp90|Heat shock protein Hsp90|Heat shock protein Hsp90
AT2G27610	40.1889	17.4345	1.2048	0.00093571	0.0048508	2.31419	PCMP-H60	Pentatricopeptide repeat|Pentatricopeptide repeat|Pentatricopeptide repeat|Pentatricopeptide repeat|Tetratricopeptide-like helical
AT2G21210	964.873	418.645	1.2046	4.7419e-18	2.2845e-16	15.6412	-	Auxin responsive SAUR protein
AT4G31210	1818.12	789.208	1.204	1.0504e-31	1.5447e-29	28.8112	-	DNA topoisomerase, type IA, active site|DNA topoisomerase, type IA, core domain|DNA topoisomerase, type IA, zn finger|DNA topoisomerase, type IA, central|Toprim domain|Toprim domain|Toprim domain|Toprim domain|DNA topoisomerase I, bacterial-type|DNA topoisomerase, type IA, DNA-binding|DNA topoisomerase, type IA, domain 2|DNA topoisomerase, type IA|DNA topoisomerase, type IA|DNA topoisomerase, typ…
AT3G16690	353.95	153.907	1.2015	8.0727e-19	4.1772e-17	16.3791	SWEET16	-
AT1G25230	375.759	163.539	1.2002	1.1869e-19	6.6926e-18	17.1744	PAP4	Acid phosphatase, type 5|Metallophosphoesterase domain|Metallo-dependent phosphatase-like|Metallo-dependent phosphatase-like
AT4G26055	39.8927	17.3733	1.1993	0.0010731	0.0054715	2.26189	-	Protein of unknown function DUF4516
AT5G51540	288.832	126.05	1.1962	4.3881e-16	1.6925e-14	13.7715	-	Peptidase M3A/M3B|Neurolysin/Thimet oligopeptidase, N-terminal|Neurolysin/Thimet oligopeptidase, domain 2|Metallopeptidase, catalytic domain
AT1G05310	259.554	113.502	1.1933	6.7802e-15	2.3262e-13	12.6334	PME8	Pectinesterase, active site|Pectin lyase fold/virulence factor|Pectinesterase, catalytic|Pectin lyase fold
AT3G47160	254.514	111.45	1.1913	9.3184e-09	1.3999e-07	6.8539	-	Zinc finger, RING-type, conserved site|Zinc finger, RING-type|Zinc finger, RING-type|Zinc finger, RING/FYVE/PHD-type|Zinc finger, RING-type, conserved site|Zinc finger, RING-type|Zinc finger, RING-type|Zinc finger, RING/FYVE/PHD-type
AT5G36870	35.5809	15.6051	1.1891	0.0085875	0.032871	1.48319	ATGSL09	1,3-beta-glucan synthase subunit FKS1-like, domain-1|Glycosyl transferase, family 48|Callose synthase
AT1G79700	275.823	121.055	1.1881	4.6141e-07	5.096e-06	5.29277	-	DNA-binding, integrase-type|AP2/ERF domain|AP2/ERF domain|AP2/ERF domain|AP2/ERF domain|AP2/ERF domain|DNA-binding, integrase-type|AP2/ERF domain|AP2/ERF domain|AP2/ERF domain|AP2/ERF domain|AP2/ERF domain
AT1G12520	1284.53	564.971	1.185	6.4089e-15	2.2078e-13	12.656	ATCCS	Superoxide dismutase, copper/zinc binding domain|Superoxide dismutase, copper/zinc binding domain|Superoxide dismutase, copper/zinc binding domain|Heavy metal-associated domain, HMA|Heavy metal-associated domain, HMA|Heavy metal-associated domain, HMA|Superoxide dismutase, copper/zinc binding domain|Superoxide dismutase, copper/zinc binding domain|Superoxide dismutase, copper/zinc binding domain|…
AT1G73805	54.3863	23.9687	1.1821	0.0039516	0.0169	1.77211	-	Calmodulin binding protein-like
AT1G03850	590.367	260.23	1.1818	8.5485e-15	2.9012e-13	12.5374	GRXS13	Thioredoxin-like fold|Thioredoxin-like fold|Glutaredoxin-like, plant II|Glutaredoxin|Glutaredoxin|Thioredoxin-like fold|Thioredoxin-like fold|Glutaredoxin-like, plant II|Glutaredoxin|Glutaredoxin
AT3G12770	60.1016	26.5028	1.1813	6.7395e-05	0.00046845	3.32934	MEF22	Pentatricopeptide repeat|Pentatricopeptide repeat|Pentatricopeptide repeat|Pentatricopeptide repeat|Tetratricopeptide-like helical
AT4G37700	78.669	34.7134	1.1803	0.00011136	0.00073467	3.13391	-	-
AT3G49780	812.582	359.608	1.1761	5.6942e-08	7.466e-07	6.12691	ATPSK4	Phytosulfokine
AT3G13680	24.5901	10.899	1.1739	0.011406	0.041782	1.37901	-	F-box associated interaction domain|Galactose oxidase/kelch, beta-propeller|F-box associated domain, type 1|F-box domain, cyclin-like|F-box domain, cyclin-like|F-box domain, cyclin-like|F-box domain, cyclin-like
AT4G34810	40.4862	17.945	1.1738	0.00092588	0.0048018	2.3186	-	Auxin responsive SAUR protein
AT1G21600	1697.26	752.548	1.1734	1.2837e-08	1.8791e-07	6.72605	PTAC6	-|-
AT5G61590	778.91	345.435	1.173	0.00013626	0.00088076	3.05514	ERF107	DNA-binding, integrase-type|AP2/ERF domain|AP2/ERF domain|AP2/ERF domain|AP2/ERF domain|AP2/ERF domain
AT1G58235	732.006	325.178	1.1706	1.718e-12	4.5193e-11	10.3449	-	-
AT1G26800	201.017	89.3188	1.1703	7.774e-12	1.8566e-10	9.73128	-	Zinc finger, RING-type|Zinc finger, RING-type|Zinc finger, RING-type|Zinc finger, RING/FYVE/PHD-type
AT3G08820	48.0676	21.376	1.1691	0.00047445	0.0026764	2.57245	PCMP-H84	Pentatricopeptide repeat|Pentatricopeptide repeat|Pentatricopeptide repeat|Pentatricopeptide repeat|Tetratricopeptide-like helical
AT1G05675	91.3461	40.6354	1.1686	1.5379e-06	1.5238e-05	4.81707	UGT74E1	UDP-glucuronosyl/UDP-glucosyltransferase|UDP-glucuronosyl/UDP-glucosyltransferase|UDP-glucuronosyl/UDP-glucosyltransferase
AT3G23370	64.1608	28.5557	1.1679	5.2001e-05	0.00037141	3.43015	-	RNA recognition motif domain|Nucleotide-binding, alpha-beta plait|RNA recognition motif domain|Nucleotide-binding, alpha-beta plait
AT2G19670	312.612	139.165	1.1676	3.0542e-16	1.202e-14	13.9201	ATPRMT1A	Protein arginine N-methyltransferase|Protein arginine N-methyltransferase|Methyltransferase domain|S-adenosyl-L-methionine-dependent methyltransferase-like|S-adenosyl-L-methionine-dependent methyltransferase-like
AT2G15042	46.403	20.6759	1.1663	0.0010381	0.00532	2.27409	-	Leucine-rich repeat|Leucine-rich repeat
AT5G08620	887.062	395.434	1.1656	6.6021e-32	1.0062e-29	28.9973	STRS2	RNA helicase, DEAD-box type, Q motif|Helicase, superfamily 1/2, ATP-binding domain|Helicase, superfamily 1/2, ATP-binding domain|DNA/RNA helicase, DEAD/DEAH box type, N-terminal|Helicase, C-terminal|Helicase, C-terminal|Helicase, C-terminal|P-loop containing nucleoside triphosphate hydrolase|P-loop containing nucleoside triphosphate hydrolase
AT1G69200	1250.73	557.601	1.1655	1.6179e-37	3.3349e-35	34.4769	FLN2	Carbohydrate kinase PfkB|Ribokinase-like|Ribokinase-like
AT4G01037	1460.62	651.701	1.1643	1.9091e-40	4.2487e-38	37.3717	WTF1	Plant organelle RNA recognition domain
AT2G18900	831.722	371.237	1.1638	5.3731e-06	4.7444e-05	4.32382	-	WD40-repeat-containing domain|WD40-repeat-containing domain|WD40 repeat|WD40 repeat|WD40 repeat|WD40/YVTN repeat-like-containing domain
AT1G27020	1229.27	549.24	1.1623	2.9498e-05	0.00022344	3.65084	-	Domain of unknown function DUF1338
AT2G25900	415.791	185.931	1.1611	9.1132e-18	4.2206e-16	15.3746	ATCTH	Zinc finger, CCCH-type|Zinc finger, CCCH-type|Zinc finger, CCCH-type|Zinc finger, CCCH-type|Zinc finger, CCCH-type|Zinc finger, CCCH-type
AT1G48460	462.63	207.097	1.1596	4.6249e-19	2.4538e-17	16.6102	-	-
AT1G09800	174.719	78.234	1.1592	1.0628e-09	1.856e-08	7.73142	-	Pseudouridine synthase, catalytic domain|Pseudouridine synthase I, TruA, alpha/beta domain|Pseudouridine synthase I, TruA|Pseudouridine synthase I, TruA|Pseudouridine synthase I, TruA, N-terminal|Pseudouridine synthase I, TruA, C-terminal
AT3G48250	183.015	81.973	1.1587	6.6907e-11	1.4045e-09	8.85248	-	Pentatricopeptide repeat|Pentatricopeptide repeat|Pentatricopeptide repeat|Pentatricopeptide repeat|Pentatricopeptide repeat
AT1G23760	75.2778	33.7833	1.1559	1.3876e-05	0.00011224	3.94985	JP630	BURP domain|BURP domain|BURP domain
AT4G24800	1173.09	527.072	1.1542	6.9613e-17	2.9572e-15	14.5291	-	Armadillo-type fold|Initiation factor eIF-4 gamma, MA3|Initiation factor eIF-4 gamma, MA3|Initiation factor eIF-4 gamma, MA3|MIF4-like, type 1/2/3|Armadillo-type fold|Initiation factor eIF-4 gamma, MA3|Initiation factor eIF-4 gamma, MA3|Initiation factor eIF-4 gamma, MA3|MIF4-like, type 1/2/3|Armadillo-type fold|Initiation factor eIF-4 gamma, MA3|Initiation factor eIF-4 gamma, MA3|Initiation fact…
AT1G79760	86.6349	38.9467	1.1534	0.00019789	0.0012312	2.90967	DTA4	Isopenicillin N synthase-like
AT3G21540	702.215	315.888	1.1525	2.2663e-06	2.1499e-05	4.66758	-	G-protein beta WD-40 repeat|WD40 repeat, conserved site|WD40-repeat-containing domain|WD40-repeat-containing domain|Small-subunit processome, Utp12|WD40 repeat|WD40 repeat|WD40 repeat|WD40/YVTN repeat-like-containing domain
AT5G14050	1346.03	606.266	1.1507	2.8441e-10	5.4225e-09	8.2658	-	WD40 repeat, conserved site|WD40-repeat-containing domain|WD40-repeat-containing domain|WD40 repeat|WD40 repeat|WD40 repeat|WD40/YVTN repeat-like-containing domain
AT1G80650	251.657	113.379	1.1503	9.1693e-14	2.7549e-12	11.5599	RTL1	Double-stranded RNA-binding domain|Double-stranded RNA-binding domain|Double-stranded RNA-binding domain
AT3G11220	335.068	151.585	1.1443	2.7625e-12	7.0385e-11	10.1525	ELO1	Elongator complex protein 4|P-loop containing nucleoside triphosphate hydrolase|Elongator complex protein 4|P-loop containing nucleoside triphosphate hydrolase|P-loop containing nucleoside triphosphate hydrolase
AT1G54095	41.7588	18.9396	1.1407	0.0012383	0.0062108	2.20685	-	Protein of unknown function DUF1677, plant
AT1G48570	619.489	281.111	1.1399	6.6329e-18	3.1413e-16	15.5029	-	Zinc finger, RanBP2-type|Zinc finger, RanBP2-type|Zinc finger, RanBP2-type|Zinc finger, RanBP2-type|Zinc finger, RanBP2-type
AT4G16630	1197.01	543.206	1.1399	4.9057e-13	1.3602e-11	10.8664	RH28	RNA helicase, DEAD-box type, Q motif|Helicase, superfamily 1/2, ATP-binding domain|Helicase, superfamily 1/2, ATP-binding domain|DNA/RNA helicase, DEAD/DEAH box type, N-terminal|Helicase, C-terminal|Helicase, C-terminal|Helicase, C-terminal|RNA helicase, ATP-dependent, DEAD-box, conserved site|P-loop containing nucleoside triphosphate hydrolase|P-loop containing nucleoside triphosphate hydrolase
AT5G63160	2357.09	1071.75	1.137	8.7987e-30	1.1465e-27	26.9406	BT1	BTB/POZ|BTB/POZ fold|BTB/POZ fold|BTB/POZ-like|BTB/POZ-like|Zinc finger, TAZ-type|Zinc finger, TAZ-type|Zinc finger, TAZ-type|Zinc finger, TAZ-type
AT2G37950	138.111	62.8692	1.1354	1.3459e-08	1.9599e-07	6.70777	-	Zinc finger, RING-CH-type|Zinc finger, RING-CH-type|Zinc finger, RING-CH-type|Zinc finger, RING/FYVE/PHD-type
AT5G43040	66.1084	30.0959	1.1353	5.3826e-05	0.0003827	3.41714	-	C1-like|DC1|Protein kinase C-like, phorbol ester/diacylglycerol binding|Zinc finger, PHD-type
AT5G58370	745.541	339.853	1.1334	1.1197e-27	1.2741e-25	24.8948	-	GTP-binding protein, ribosome biogenesis, YsxC|GTP-binding protein, ribosome biogenesis, YsxC|GTP binding domain|Small GTP-binding protein domain|P-loop containing nucleoside triphosphate hydrolase|P-loop containing nucleoside triphosphate hydrolase|GTP-binding protein, ribosome biogenesis, YsxC|GTP-binding protein, ribosome biogenesis, YsxC|GTP binding domain|Small GTP-binding protein domain|P-l…
AT1G22890	528.997	241.329	1.1323	1.7346e-22	1.2792e-20	19.8931	-	-
AT2G42170	148.631	67.8123	1.1321	5.4179e-09	8.5316e-08	7.06897	-	Actin, conserved site|Actin-related protein|Actin-related protein|Actin-related protein|Actin-related protein
AT4G15770	900.375	410.917	1.1317	3.3996e-12	8.5836e-11	10.0663	-	Ribosome biogenesis factor, NIP7|PUA-like domain|PUA-like domain|Ribosome biogenesis factor NIP7-like|Pseudouridine synthase/archaeosine transglycosylase|Pseudouridine synthase/archaeosine transglycosylase
AT4G14270	256.309	117.096	1.1302	7.6917e-08	9.8139e-07	6.00816	CID2	-|-
AT3G27550	175.609	80.2364	1.13	8.2917e-10	1.4757e-08	7.831	-	RNA-binding, CRM domain|RNA-binding, CRM domain|RNA-binding, CRM domain|RNA-binding, CRM domain|RNA-binding, CRM domain
AT1G22380	50.1332	22.9248	1.1289	0.0069005	0.027333	1.56331	AtUGT85A3	UDP-glucuronosyl/UDP-glucosyltransferase|UDP-glucuronosyl/UDP-glucosyltransferase|UDP-glucuronosyl/UDP-glucosyltransferase
AT1G78460	940.435	430.097	1.1287	2.8487e-31	4.0937e-29	28.3879	-	Regulatory factor, effector, bacterial|SOUL haem-binding protein|SOUL haem-binding protein
AT2G41670	145.175	66.4973	1.1264	7.3631e-09	1.1284e-07	6.94754	-	GTP binding domain|P-loop containing nucleoside triphosphate hydrolase|P-loop containing nucleoside triphosphate hydrolase|GTP-binding protein, orthogonal bundle domain
AT3G16770	9978.54	4572.36	1.1259	2.9316e-60	1.5686e-57	56.8045	RAP2.3	DNA-binding, integrase-type|AP2/ERF domain|AP2/ERF domain|AP2/ERF domain|AP2/ERF domain|AP2/ERF domain
AT2G21130	158.806	72.8703	1.1239	0.0063252	0.025377	1.59556	CYP19-2	Cyclophilin-type peptidyl-prolyl cis-trans isomerase|Cyclophilin-type peptidyl-prolyl cis-trans isomerase, conserved site|Cyclophilin-like peptidyl-prolyl cis-trans isomerase domain|Cyclophilin-like peptidyl-prolyl cis-trans isomerase domain|Cyclophilin-like peptidyl-prolyl cis-trans isomerase domain|Cyclophilin-like domain|Cyclophilin-like domain
AT2G32650	35.4631	16.2792	1.1233	0.0086601	0.033093	1.48026	-	RmlC-like cupin domain|Domain of unknown function DUF861, cupin-3|RmlC-like jelly roll fold|RmlC-like cupin domain|Domain of unknown function DUF861, cupin-3|RmlC-like jelly roll fold
AT3G49320	159.017	72.9993	1.1232	0.0070217	0.027744	1.55683	-	Metal-dependent protein hydrolase|Metal-dependent protein hydrolase
AT5G58980	576.35	264.898	1.1215	1.8396e-23	1.4739e-21	20.8315	-	Neutral/alkaline nonlysosomal ceramidase|Neutral/alkaline nonlysosomal ceramidase
AT4G04940	486.969	224.17	1.1192	2.3034e-14	7.5032e-13	12.1248	-	WD40 repeat, conserved site|WD40-repeat-containing domain|WD40-repeat-containing domain|Small-subunit processome, Utp21|WD40 repeat|WD40 repeat|WD40 repeat|WD40/YVTN repeat-like-containing domain
AT4G08115	58.6694	27.0174	1.1187	0.001041	0.0053306	2.27322	-//-
AT5G62370	100.829	46.4423	1.1184	1.5487e-06	1.5327e-05	4.81454	-	Pentatricopeptide repeat|Pentatricopeptide repeat|Pentatricopeptide repeat|Pentatricopeptide repeat|Tetratricopeptide-like helical
AT4G29560	54.2056	24.9945	1.1168	0.00032747	0.0019277	2.71496	-	Fanconi Anaemia group E protein, C-terminal
AT4G34360	91.7094	42.3053	1.1162	3.6334e-06	3.3324e-05	4.47724	-	Methyltransferase domain|S-adenosyl-L-methionine-dependent methyltransferase-like|S-adenosyl-L-methionine-dependent methyltransferase-like
AT3G16650	219.512	101.371	1.1147	8.3122e-12	1.9739e-10	9.70467	PRL2	G-protein beta WD-40 repeat|WD40 repeat, conserved site|WD40-repeat-containing domain|WD40-repeat-containing domain|WD40 repeat|WD40 repeat|WD40 repeat|WD40/YVTN repeat-like-containing domain
AT3G10110	144.299	66.8516	1.11	1.0446e-05	8.6409e-05	4.06344	MEE67	Mitochondrial inner membrane translocase subunit Tim17/Tim22/Tim23/peroxisomal protein PMP24
AT5G04770	166.415	77.1166	1.1097	1.7173e-09	2.9043e-08	7.53696	ATCAT6	Amino acid/polyamine transporter I|Amino acid/polyamine transporter I|Amino acid/polyamine transporter I|Cationic amino acid transporter, C-terminal
AT2G15128	121.85	56.4979	1.1088	1.571e-07	1.9012e-06	5.72097	-//-
AT1G49200	196.908	91.3255	1.1084	0.0027621	0.012457	1.90459	ATL75	Zinc finger, RING-type|Zinc finger, RING-type|Zinc finger, RING-type|Zinc finger, RING/FYVE/PHD-type
AT1G56110	3898.04	1808.19	1.1082	2.3172e-42	5.6032e-40	39.2516	NOP56	NOSIC|NOSIC|NOP5, N-terminal|Nop domain|Nop domain
AT4G34020	1052.01	488.03	1.1081	7.9376e-32	1.1742e-29	28.9303	DJ1C	DJ-1|ThiJ/PfpI|Class I glutamine amidotransferase-like|Class I glutamine amidotransferase-like|DJ-1|ThiJ/PfpI|Class I glutamine amidotransferase-like|Class I glutamine amidotransferase-like
AT4G33610	464.296	215.571	1.1069	9.5068e-08	1.196e-06	5.92227	-	-
AT4G04790	190.396	88.4811	1.1056	1.6583e-10	3.2863e-09	8.48329	-	Pentatricopeptide repeat|Pentatricopeptide repeat|Pentatricopeptide repeat
AT2G29130	64.4725	30.0263	1.1025	0.00019185	0.0011972	2.92183	LAC2	Laccase|Multicopper oxidase, type 3|Multicopper oxidase, type 2|Cupredoxin|Cupredoxin|Multicopper oxidase, copper-binding site|Multicopper oxidase, copper-binding site|Multicopper oxidase, type 1
AT4G30990	1615.54	755.891	1.0958	1.6798e-08	2.414e-07	6.61726	-	Armadillo-type fold|Down-regulated-in-metastasis protein|Armadillo-like helical|Armadillo-type fold|Down-regulated-in-metastasis protein|Armadillo-like helical
AT5G03800	242.483	113.611	1.0938	6.1085e-10	1.1107e-08	7.9544	EMB175	Pentatricopeptide repeat|Pentatricopeptide repeat|Pentatricopeptide repeat|Pentatricopeptide repeat
AT3G57660	1308.61	614.379	1.0908	1.3245e-05	0.00010759	3.96823	NRPA1	RNA polymerase Rpb1, domain 4|RNA polymerase Rpb1, domain 5|RNA polymerase Rpb1, domain 1|RNA polymerase Rpb1, domain 3|RNA polymerase, N-terminal|RNA polymerase, alpha subunit|DNA-directed RNA pol I, largest subunit
AT1G68190	475.904	223.484	1.0905	1.3543e-19	7.5855e-18	17.12	-	Zinc finger, B-box|Zinc finger, B-box
AT2G37750	706.309	331.786	1.09	2.9824e-25	2.8302e-23	22.5482	-	-
AT1G18570	209.464	98.4196	1.0897	5.3002e-11	1.1277e-09	8.94781	MYB51	Myb domain|Homeodomain-like|Homeodomain-like|SANT/Myb domain|SANT/Myb domain
AT3G06070	693.388	325.938	1.0891	1.0436e-12	2.8068e-11	10.5518	-	-
AT3G23710	387.997	182.413	1.0888	2.6512e-17	1.1697e-15	14.9319	TIC22L	Tic22-like
AT1G63180	227.354	106.978	1.0876	1.4016e-11	3.2486e-10	9.4883	UGE3	UDP-glucose 4-epimerase C-terminal domain|UDP-glucose 4-epimerase|NAD-dependent epimerase/dehydratase|NAD(P)-binding domain
AT3G56070	1443.39	679.562	1.0868	1.9246e-35	3.4327e-33	32.4644	ROC2	Cyclophilin-type peptidyl-prolyl cis-trans isomerase|Cyclophilin-type peptidyl-prolyl cis-trans isomerase, conserved site|Cyclophilin-like peptidyl-prolyl cis-trans isomerase domain|Cyclophilin-like peptidyl-prolyl cis-trans isomerase domain|Cyclophilin-like peptidyl-prolyl cis-trans isomerase domain|Cyclophilin-like domain|Cyclophilin-like domain|Cyclophilin-type peptidyl-prolyl cis-trans isomer…
AT3G47220	50.0837	23.6196	1.0844	0.00074857	0.0039816	2.39994	ATPLC9	PLC-like phosphodiesterase, TIM beta/alpha-barrel domain|PLC-like phosphodiesterase, TIM beta/alpha-barrel domain|Phospholipase C, phosphatidylinositol-specific, Y domain|Phospholipase C, phosphatidylinositol-specific, Y domain|Phospholipase C, phosphatidylinositol-specific, Y domain|Phosphoinositide phospholipase C|Phosphoinositide phospholipase C|Phospholipase C, phosphatidylinositol-specific ,…
AT1G75200	781.171	368.583	1.0836	3.9388e-26	4.11e-24	23.3862	TYW1	tRNA wybutosine-synthesis|Flavodoxin/nitric oxide synthase|Flavodoxin/nitric oxide synthase|Radical SAM|Flavodoxin|Aldolase-type TIM barrel|Flavoprotein-like|Flavoprotein-like
AT2G17880	96.7392	45.6627	1.0831	0.00033457	0.0019613	2.70746	-	DnaJ domain|DnaJ domain|DnaJ domain|DnaJ domain|DnaJ domain|DnaJ domain
AT1G16390	1175.25	555.547	1.081	1.5811e-17	7.1071e-16	15.1483	ATOCT3	Major facilitator superfamily domain|Major facilitator superfamily domain, general substrate transporter|General substrate transporter
AT5G65010	8036.75	3799.82	1.0807	3.121e-11	6.8909e-10	9.16172	ASN2	Glutamine amidotransferase type 2 domain|Asparagine synthase, glutamine-hydrolyzing|Asparagine synthase, glutamine-hydrolyzing|Asparagine synthase|Class II glutamine amidotransferase domain|Rossmann-like alpha/beta/alpha sandwich fold|Nucleophile aminohydrolases, N-terminal|Nucleophile aminohydrolases, N-terminal|Glutamine amidotransferase type 2 domain|Asparagine synthase, glutamine-hydrolyzing|…
AT1G78450	56.1292	26.5414	1.0805	0.0047499	0.019806	1.7032	-	Regulatory factor, effector, bacterial|SOUL haem-binding protein|SOUL haem-binding protein
AT5G22100	460.029	217.568	1.0803	3.1128e-08	4.2753e-07	6.36903	-	RNA 3'-terminal phosphate cyclase domain|RNA 3'-terminal phosphate cyclase domain|RNA 3'-terminal phosphate cyclase-like, conserved site|RNA 3'-terminal phosphate cyclase type 2|RNA 3'-terminal phosphate cyclase/enolpyruvate transferase, alpha/beta|RNA 3'-terminal phosphate cyclase, insert domain|RNA 3'-terminal phosphate cyclase|RNA 3'-terminal phosphate cyclase
AT4G22230	32.9281	15.6116	1.0767	0.010955	0.040402	1.3936	-	Defensin-like protein, Arabidopsis|Low-molecular-weight cysteine-rich family|Defensin-like protein, Arabidopsis|Low-molecular-weight cysteine-rich family
AT4G18240	1822.91	865.703	1.0743	4.891e-08	6.501e-07	6.18702	ATSS4	Starch synthase, catalytic domain|Glycogen/starch synthases, ADP-glucose type|Glycogen/starch synthases, ADP-glucose type|Glycosyl transferase, family 1
AT5G55920	1868.74	888.33	1.0729	1.824e-05	0.00014388	3.842	OLI2	RNA (C5-cytosine) methyltransferase, NOP2|RNA (C5-cytosine) methyltransferase|Bacterial Fmu (Sun)/eukaryotic nucleolar NOL1/Nop2p, conserved site|Nop2p|Bacterial Fmu (Sun)/eukaryotic nucleolar NOL1/Nop2p|S-adenosyl-L-methionine-dependent methyltransferase-like|S-adenosyl-L-methionine-dependent methyltransferase-like
AT3G28630	33.5023	15.9275	1.0727	0.0084822	0.032522	1.48782	-	Actin cross-linking|Protein of unknown function DUF569|Actin cross-linking|Protein of unknown function DUF569
AT4G13390	307.2	146.049	1.0727	8.2517e-07	8.6609e-06	5.06244	-	Extensin repeat
AT1G28395	398.665	189.587	1.0723	4.5178e-15	1.6002e-13	12.7958	-	-|-|-|-|-
AT3G18600	1118.67	532.033	1.0722	1.0106e-06	1.0428e-05	4.9818	RH51	Domain of unknown function DUF4217|RNA helicase, DEAD-box type, Q motif|Helicase, superfamily 1/2, ATP-binding domain|Helicase, superfamily 1/2, ATP-binding domain|DNA/RNA helicase, DEAD/DEAH box type, N-terminal|Helicase, C-terminal|Helicase, C-terminal|Helicase, C-terminal|RNA helicase, ATP-dependent, DEAD-box, conserved site|P-loop containing nucleoside triphosphate hydrolase|P-loop containing…
AT1G80245	195.665	93.0957	1.0716	3.7212e-10	6.9395e-09	8.15867	-	Spc97/Spc98|Spc97/Spc98|Spc97/Spc98
AT1G23100	148.226	70.5348	1.0714	2.2343e-08	3.1424e-07	6.50274	-	Chaperonin Cpn10|Chaperonin Cpn10|Chaperonin Cpn10|Chaperonin Cpn10|Chaperonin Cpn10|Chaperonin Cpn10, conserved site|GroES-like
AT3G57430	193.414	92.1255	1.07	3.1483e-10	5.9395e-09	8.22625	OTP84	Pentatricopeptide repeat|Pentatricopeptide repeat|Pentatricopeptide repeat|Pentatricopeptide repeat|Tetratricopeptide-like helical
AT1G55380	45.1975	21.5329	1.0697	0.0014487	0.0071434	2.1461	-	C1-like|DC1
AT4G05330	159.874	76.2387	1.0683	4.1171e-06	3.7284e-05	4.42848	AGD13	Arf GTPase activating protein|Arf GTPase activating protein|Arf GTPase activating protein|Arf GTPase activating protein|C2 calcium-dependent membrane targeting|C2 calcium-dependent membrane targeting|C2 calcium-dependent membrane targeting|C2 calcium-dependent membrane targeting|C2 calcium-dependent membrane targeting
AT4G11210	205.777	98.1927	1.0674	9.2761e-06	7.75e-05	4.1107	-	Plant disease resistance response protein
AT2G01860	156.51	74.712	1.0668	1.5217e-08	2.1993e-07	6.65772	EMB975	Pentatricopeptide repeat|Pentatricopeptide repeat|Pentatricopeptide repeat
AT1G03700	40.4768	19.3266	1.0665	0.012793	0.045881	1.33837	-	Uncharacterised protein family UPF0497, trans-membrane plant|Uncharacterised protein family UPF0497, trans-membrane plant subgroup
AT5G05420	54.1041	25.8638	1.0648	0.00049881	0.0027981	2.55314	FKBP15-3	Peptidyl-prolyl cis-trans isomerase, FKBP-type, domain|Peptidyl-prolyl cis-trans isomerase, FKBP-type, domain|Peptidyl-prolyl cis-trans isomerase, FKBP-type
AT3G46210	373.904	178.817	1.0642	5.3518e-12	1.3118e-10	9.88213	-	Ribosomal protein S5 domain 2-type fold|Exoribonuclease, phosphorolytic domain 2|Exoribonuclease, phosphorolytic domain 1|PNPase/RNase PH domain|Ribosomal protein S5 domain 2-type fold|Exoribonuclease, phosphorolytic domain 2|Exoribonuclease, phosphorolytic domain 1|PNPase/RNase PH domain|Ribosomal protein S5 domain 2-type fold|Exoribonuclease, phosphorolytic domain 2|Exoribonuclease, phosphoroly…
AT1G66520	222.587	106.661	1.0613	4.0113e-11	8.6812e-10	9.06142	pde194	Formyl transferase, C-terminal-like|Formyl transferase, C-terminal|Formyl transferase, C-terminal|Formyl transferase, N-terminal|Formyl transferase, N-terminal|Formyl transferase, N-terminal|Methionine tRNA Formyltransferase-like|Methionyl-tRNA formyltransferase
AT3G12977	136.881	65.608	1.061	1.1341e-07	1.4106e-06	5.8506	-	No apical meristem (NAM) protein|No apical meristem (NAM) protein|No apical meristem (NAM) protein
AT3G56000	221.203	106.036	1.0608	3.1521e-11	6.9351e-10	9.15895	ATCSLA14	Nucleotide-diphospho-sugar transferases|Nucleotide-diphospho-sugar transferases
AT2G37690	793.885	380.764	1.06	1.2979e-25	1.27e-23	22.8962	-	Phosphoribosylaminoimidazole carboxylase|Pre-ATP-grasp domain|Pre-ATP-grasp domain|ATP-grasp fold|Rudiment single hybrid motif|Phosphoribosylaminoimidazole carboxylase, ATPase subunit|ATP-grasp fold, ATP-dependent carboxylate-amine ligase-type|N5-carboxyaminoimidazole ribonucleotide mutase PurE domain|N5-carboxyaminoimidazole ribonucleotide mutase PurE domain|N5-carboxyaminoimidazole ribonucleoti…
AT1G69890	181.936	87.4614	1.0567	0.0012966	0.0064671	2.18929	-	Actin cross-linking|Protein of unknown function DUF569
AT5G65207	180.789	86.9168	1.0566	0.0003547	0.0020672	2.68462	-	-
AT1G63810	947.657	456.037	1.0552	8.0326e-18	3.7617e-16	15.4246	-	Nrap protein|Nrap protein
AT5G11070	512.462	246.715	1.0546	0.00057243	0.0031514	2.5015	-	-
AT4G38100	924.349	445.272	1.0537	1.7565e-08	2.5126e-07	6.59988	-	Domain of unknown function DUF4308
AT1G56220	2560.74	1235.24	1.0518	5.8323e-33	9.283e-31	30.0323	-	Dormancyauxin associated|Dormancyauxin associated|Dormancyauxin associated|Dormancyauxin associated
AT3G23080	657.913	317.406	1.0516	2.0127e-22	1.4629e-20	19.8348	-	START domain|START-like domain|START domain|START-like domain
AT5G40480	1658.59	800.352	1.0512	4.0966e-24	3.4687e-22	21.4598	EMB3012	Invasin/intimin cell-adhesion|Bacterial Ig-like, group 2
AT1G65970	234.359	113.134	1.0507	2.2488e-11	5.0584e-10	9.29599	TPX2	Redoxin|Thioredoxin-like fold|Thioredoxin-like fold|Thioredoxin-like fold
AT3G49240	559.348	270.014	1.0507	5.6565e-07	6.1527e-06	5.21093	emb1796	Pentatricopeptide repeat|Pentatricopeptide repeat|Pentatricopeptide repeat|Pentatricopeptide repeat|Pentatricopeptide repeat|Tetratricopeptide-like helical
AT3G61390	38.7073	18.6883	1.0505	0.0039305	0.016823	1.7741	PUB36	Rossmann-like alpha/beta/alpha sandwich fold|U box domain|U box domain|Rossmann-like alpha/beta/alpha sandwich fold|Zinc finger, RING/FYVE/PHD-type
AT1G70350	306.755	148.13	1.0502	9.5574e-14	2.8647e-12	11.5429	-	-
AT2G34350	39.5187	19.1044	1.0486	0.0037345	0.016117	1.79272	-	Major facilitator superfamily domain|Major facilitator superfamily domain, general substrate transporter|Major facilitator superfamily|Nodulin-like
AT4G15236	29.0067	14.0315	1.0477	0.011121	0.040905	1.38822	ABCG43	Plant PDR ABC transporter associated|ABC-2 type transporter|AAA+ ATPase domain|ABC transporter-like|ABC transporter-like|P-loop containing nucleoside triphosphate hydrolase|P-loop containing nucleoside triphosphate hydrolase|ABC-transporter extracellular N-terminal domain
AT1G12740	531.813	257.271	1.0476	1.5288e-11	3.511e-10	9.45457	CYP87A2	Cytochrome P450, conserved site|Cytochrome P450, E-class, group I|Cytochrome P450|Cytochrome P450|Cytochrome P450|Cytochrome P450|Cytochrome P450, conserved site|Cytochrome P450, E-class, group I|Cytochrome P450|Cytochrome P450|Cytochrome P450|Cytochrome P450
AT4G03510	161.425	78.1215	1.0471	4.3518e-05	0.0003174	3.49839	RMA1	Zinc finger, RING-type, conserved site|Zinc finger, RING-type|Zinc finger, RING-type|Zinc finger, RING-type|Zinc finger, RING/FYVE/PHD-type|Zinc finger, RING-type, conserved site|Zinc finger, RING-type|Zinc finger, RING-type|Zinc finger, RING-type|Zinc finger, RING/FYVE/PHD-type
AT1G30720	330.898	160.287	1.0457	5.7108e-08	7.48e-07	6.1261	-	FAD-binding, type 2|FAD-binding, type 2|Berberine/berberine-like|FAD linked oxidase, N-terminal|CO dehydrogenase flavoprotein-like, FAD-binding, subdomain 2|FAD-binding, type 2, subdomain 1
AT2G15630	37.6454	18.2355	1.0457	0.0040827	0.017381	1.75993	-	Pentatricopeptide repeat|Pentatricopeptide repeat|Pentatricopeptide repeat|Pentatricopeptide repeat|Pentatricopeptide repeat|Tetratricopeptide-like helical
AT1G07270	31.2256	15.1552	1.0429	0.011106	0.040868	1.38862	-	Cell division protein Cdc6/18|CDC6, C-terminal domain|CDC6, C-terminal domain|P-loop containing nucleoside triphosphate hydrolase|P-loop containing nucleoside triphosphate hydrolase|Winged helix-turn-helix DNA-binding domain
AT3G59820	711.904	345.582	1.0427	3.8839e-05	0.00028609	3.5435	-	EF-Hand 1, calcium-binding site|EF-hand-like domain|LETM1-like|Calcium-binding EF-hand|EF-Hand 1, calcium-binding site|LETM1-like|Calcium-binding EF-hand
AT1G64590	488.181	237.058	1.0422	1.2949e-06	1.3047e-05	4.88449	-	Glucose/ribitol dehydrogenase|Short-chain dehydrogenase/reductase SDR|NAD(P)-binding domain
AT1G50040	55.3867	26.9243	1.0406	0.0051699	0.021237	1.67291	-	Protein of unknown function DUF1005
AT4G12600	1658.25	807.126	1.0388	7.6467e-33	1.2094e-30	29.9174	-	Ribosomal protein L7Ae/L8/Nhp2 family|Ribosomal protein L7Ae/L30e/S12e/Gadd45|Ribosomal protein L7Ae conserved site|H/ACA ribonucleoprotein complex, subunit Nhp2, eukaryote|50S ribosomal protein L30e-like|50S ribosomal protein L30e-like|Ribosomal protein L7Ae/L8/Nhp2 family|Ribosomal protein L7Ae/L30e/S12e/Gadd45|H/ACA ribonucleoprotein complex, subunit Nhp2, eukaryote|50S ribosomal protein L30e-…
AT2G22400	1579.51	768.931	1.0385	4.0996e-07	4.5739e-06	5.33971	-	tRNA (C5-cytosine) methyltransferase, NCL1|tRNA (C5-cytosine) methyltransferase, NCL1|RNA (C5-cytosine) methyltransferase|Bacterial Fmu (Sun)/eukaryotic nucleolar NOL1/Nop2p, conserved site|Bacterial Fmu (Sun)/eukaryotic nucleolar NOL1/Nop2p|S-adenosyl-L-methionine-dependent methyltransferase-like|S-adenosyl-L-methionine-dependent methyltransferase-like
AT2G20500	86.7041	42.2368	1.0376	1.9658e-05	0.00015377	3.81313	-	-
AT2G37900	38.9345	18.967	1.0376	0.007671	0.029913	1.52414	-	PTR2 family proton/oligopeptide symporter, conserved site|Major facilitator superfamily domain, general substrate transporter|Proton-dependent oligopeptide transporter family|Proton-dependent oligopeptide transporter family
AT5G63810	595.737	290.534	1.036	9.0516e-06	7.579e-05	4.12039	BGAL10	Glycoside hydrolase, family 35, conserved site|Glycoside hydrolase, superfamily|Galactose-binding domain-like|Galactose-binding domain-like|Glycoside hydrolase, family 35|Glycoside hydrolase, family 35|Glycoside hydrolase, family 35|Glycoside hydrolase, catalytic domain
AT4G37920	663.61	323.682	1.0358	3.8783e-22	2.7708e-20	19.5574	-	-
AT2G25930	882.151	430.578	1.0348	0.00036926	0.0021411	2.66936	ELF3	-
AT2G21440	1475.45	720.256	1.0346	5.1722e-12	1.2727e-10	9.89527	-	RNA recognition motif domain|RNA recognition motif domain|RNA recognition motif domain|Nucleotide-binding, alpha-beta plait
AT4G00620	562.934	274.814	1.0345	6.8927e-20	4.0032e-18	17.3976	-	Tetrahydrofolate dehydrogenase/cyclohydrolase, conserved site|Tetrahydrofolate dehydrogenase/cyclohydrolase, NAD(P)-binding domain|Tetrahydrofolate dehydrogenase/cyclohydrolase, catalytic domain|Tetrahydrofolate dehydrogenase/cyclohydrolase|Tetrahydrofolate dehydrogenase/cyclohydrolase|NAD(P)-binding domain
AT2G32620	41.9002	20.4806	1.0327	0.0036212	0.01569	1.80438	ATCSLB02	Cellulose synthase|Nucleotide-diphospho-sugar transferases
AT2G22450	192.3	94.016	1.0324	0.010238	0.03812	1.41885	-	DHBP synthase RibB-like alpha/beta domain|DHBP synthase RibB-like alpha/beta domain|Riboflavin biosynthesis protein RibBA|GTP cyclohydrolase II, RibA|3,4-dihydroxy-2-butanone 4-phosphate synthase, RibB|3,4-dihydroxy-2-butanone 4-phosphate synthase, RibB|3,4-dihydroxy-2-butanone 4-phosphate synthase, RibB
AT1G14240	441.015	215.626	1.0323	0.0057175	0.02321	1.63432	APY3	Nucleoside phosphatase GDA1/CD39|Nucleoside phosphatase GDA1/CD39|Nucleoside phosphatase GDA1/CD39|Nucleoside phosphatase GDA1/CD39|Nucleoside phosphatase GDA1/CD39|Nucleoside phosphatase GDA1/CD39|Nucleoside phosphatase GDA1/CD39|Nucleoside phosphatase GDA1/CD39|Nucleoside phosphatase GDA1/CD39|Nucleoside phosphatase GDA1/CD39|Nucleoside phosphatase GDA1/CD39
AT2G39120	53.2513	26.0522	1.0314	0.00087358	0.0045569	2.34133	-	Plant organelle RNA recognition domain
AT1G67910	228.58	111.939	1.03	9.1671e-09	1.378e-07	6.86075	-	-|-
AT5G61370	87.4826	42.8493	1.0297	2.8477e-05	0.00021616	3.66522	-	Pentatricopeptide repeat|Pentatricopeptide repeat|Pentatricopeptide repeat|Pentatricopeptide repeat|Pentatricopeptide repeat
AT2G25355	212.003	103.896	1.0289	3.1594e-10	5.9561e-09	8.22504	-	RNA-binding domain, S1|Nucleic acid-binding, OB-fold|K Homology domain, type 1|Exosome complex RNA-binding protein 1/RRP40/RRP4|RNA-binding domain, S1|Nucleic acid-binding, OB-fold|K Homology domain, type 1|Exosome complex RNA-binding protein 1/RRP40/RRP4
AT5G49190	40.5212	19.8697	1.0281	0.0053161	0.021742	1.6627	SUS2	Sucrose synthase, plant/cyanobacteria|Sucrose synthase, plant/cyanobacteria|Glycosyl transferase, family 1|Sucrose synthase
AT1G30240	336.178	165.138	1.0256	5.529e-06	4.8582e-05	4.31352	-	Armadillo-type fold|Armadillo-type fold
AT1G55240	125.25	61.544	1.0251	0.0080589	0.03117	1.50626	-	Protein of unknown function DUF716, TMEM45|Protein of unknown function DUF716, TMEM45
AT1G51940	305.496	150.12	1.025	3.135e-06	2.907e-05	4.53655	LYK3	Peptidoglycan-binding lysin domain|Peptidoglycan-binding lysin domain|Peptidoglycan-binding lysin domain|Protein kinase, ATP binding site|Protein kinase-like domain|Serine/threonine-protein kinase, active site|Serine-threonine/tyrosine-protein kinase catalytic domain|Protein kinase, catalytic domain|Concanavalin A-like lectin/glucanase, subgroup
AT5G15550	916.853	450.737	1.0244	8.426e-11	1.7361e-09	8.76043	-	G-protein beta WD-40 repeat|WD40 repeat, conserved site|WD40-repeat-containing domain|WD40-repeat-containing domain|NLE|WD40 repeat|WD40 repeat|WD40 repeat|WD40/YVTN repeat-like-containing domain|WD repeat WDR12/Ytm1|G-protein beta WD-40 repeat|WD40 repeat, conserved site|WD40-repeat-containing domain|WD40-repeat-containing domain|NLE|WD40 repeat|WD40 repeat|WD40 repeat|WD40/YVTN repeat-like-cont…
AT2G34260	354.589	174.334	1.0243	1.1886e-14	3.9538e-13	12.403	-	WD40 repeat, conserved site|WD40-repeat-containing domain|WD40-repeat-containing domain|WD40 repeat|WD40 repeat|WD40 repeat|WD40/YVTN repeat-like-containing domain|WD40 repeat, conserved site|WD40-repeat-containing domain|WD40-repeat-containing domain|WD repeat protein 55|WD40 repeat|WD40 repeat|WD40 repeat|WD40/YVTN repeat-like-containing domain
AT1G67120	1518.18	746.821	1.0235	1.0104e-08	1.5072e-07	6.82183	-	Sigma-54 interaction domain, ATP-binding site 1|Midasin|ATPase, dynein-related, AAA domain|AAA+ ATPase domain|von Willebrand factor, type A|von Willebrand factor, type A|von Willebrand factor, type A|P-loop containing nucleoside triphosphate hydrolase|P-loop containing nucleoside triphosphate hydrolase
AT2G18220	634.25	312.035	1.0233	3.1023e-12	7.8568e-11	10.1048	-	Nucleolar complex protein 2|Nucleolar complex protein 2
AT1G77630	320.938	158.235	1.0202	9.8371e-14	2.9416e-12	11.5314	LYM3	Peptidoglycan-binding lysin domain|Peptidoglycan-binding lysin domain|Peptidoglycan-binding lysin domain|Peptidoglycan-binding lysin domain
AT1G15440	838.582	413.548	1.0199	9.4128e-12	2.2206e-10	9.65353	PWP2	G-protein beta WD-40 repeat|WD40 repeat, conserved site|WD40-repeat-containing domain|WD40-repeat-containing domain|Quinonprotein alcohol dehydrogenase-like-superfamily|Small-subunit processome, Utp12|WD40 repeat|WD40 repeat|WD40 repeat|WD40/YVTN repeat-like-containing domain|Periodic tryptophan protein 2|G-protein beta WD-40 repeat|WD40 repeat, conserved site|WD40-repeat-containing domain|WD40-r…
Novel00074	42.5812	21.0198	1.0185	0.0031241	0.013834	1.85905	-//-
AT3G59250	215.197	106.243	1.0183	3.0916e-10	5.8692e-09	8.23142	-	Leucine-rich repeat 2|FBD|F-box domain, cyclin-like|F-box domain, cyclin-like|F-box domain, cyclin-like|F-box domain, cyclin-like
AT3G62460	366.007	180.951	1.0163	1.3596e-09	2.3451e-08	7.62984	-	NYN domain, limkain-b1-type
AT5G27120	1381.73	685.208	1.0119	8.7006e-14	2.6204e-12	11.5816	NOP5-1	NOSIC|NOSIC|NOP5, N-terminal|Nop domain|Nop domain
AT3G27180	620.783	307.879	1.0117	2.3426e-20	1.4264e-18	17.8458	-	RNA methyltransferase, RsmD|S-adenosyl-L-methionine-dependent methyltransferase-like|S-adenosyl-L-methionine-dependent methyltransferase-like
AT1G50910	66.7042	33.1107	1.0105	0.00029617	0.001762	2.75399	-	Domain of unknown function DUF4477
AT1G06120	90.0415	44.7144	1.0098	2.7625e-05	0.00020995	3.67788	-	Fatty acid desaturase, type 1, core|Fatty acid desaturase, type 1
AT2G31830	55.7025	27.6654	1.0097	0.00094059	0.0048731	2.31219	5PTASE14	Endonuclease/exonuclease/phosphatase|Endonuclease/exonuclease/phosphatase|Endonuclease/exonuclease/phosphatase|WD40 repeat|Inositol polyphosphate-related phosphatase|WD40/YVTN repeat-like-containing domain|Endonuclease/exonuclease/phosphatase|Endonuclease/exonuclease/phosphatase|Endonuclease/exonuclease/phosphatase|WD40 repeat|Inositol polyphosphate-related phosphatase|WD40/YVTN repeat-like-conta…
AT4G21880	305.186	151.61	1.0093	6.6821e-13	1.8305e-11	10.7374	-	Pentatricopeptide repeat|Pentatricopeptide repeat|Pentatricopeptide repeat|Tetratricopeptide-like helical
AT5G26880	1577.39	785.435	1.006	1.6497e-25	1.608e-23	22.7937	AGL26	tRNA/rRNA methyltransferase, SpoU|tRNA (guanine-N1-)-methyltransferase, N-terminal|Alpha/beta knot methyltransferases|tRNA (cytidine/uridine-2'-O-)-methyltransferase|Transcription factor, MADS-box|Transcription factor, MADS-box|Transcription factor, MADS-box|Transcription factor, MADS-box|tRNA/rRNA methyltransferase, SpoU|tRNA (guanine-N1-)-methyltransferase, N-terminal|Alpha/beta knot methyltran…
AT1G27050	362.214	180.625	1.0038	3.0562e-14	9.8158e-13	12.0081	ATHB54	RNA recognition motif domain|RNA recognition motif domain|RNA recognition motif domain|Nucleotide-binding, alpha-beta plait
AT5G11630	271.93	135.64	1.0035	1.2103e-11	2.8207e-10	9.54964	-	-|-
AT1G77030	911.112	454.627	1.0029	9.5331e-07	9.8698e-06	5.00569	RH29	RNA helicase, DEAD-box type, Q motif|Helicase, superfamily 1/2, ATP-binding domain|Helicase, superfamily 1/2, ATP-binding domain|DBP10CT|DBP10CT|DNA/RNA helicase, DEAD/DEAH box type, N-terminal|Helicase, C-terminal|Helicase, C-terminal|Helicase, C-terminal|P-loop containing nucleoside triphosphate hydrolase|P-loop containing nucleoside triphosphate hydrolase
AT1G21120	240.49	120.021	1.0027	7.6417e-11	1.5843e-09	8.80016	-	Caffeate O-methyltransferase (COMT) family|Caffeate O-methyltransferase (COMT) family|Plant methyltransferase dimerisation|O-methyltransferase, family 2|Winged helix-turn-helix DNA-binding domain|S-adenosyl-L-methionine-dependent methyltransferase-like|S-adenosyl-L-methionine-dependent methyltransferase-like
AT3G49180	301.06	150.261	1.0026	1.2665e-12	3.3713e-11	10.4722	RID3	G-protein beta WD-40 repeat|WD40 repeat, conserved site|WD40-repeat-containing domain|WD40-repeat-containing domain|WD40 repeat|WD40 repeat|WD40 repeat|WD40/YVTN repeat-like-containing domain
AT3G61100	265.308	132.442	1.0023	1.4505e-11	3.3527e-10	9.47461	-	NYN domain, limkain-b1-type|Meiosis arrest female protein 1
AT1G72440	1502.37	750.179	1.0019	4.4413e-08	5.9315e-07	6.22684	EDA25	Armadillo-type fold|CCAAT-binding factor
AT5G38890	324.854	162.263	1.0015	4.9492e-08	6.5749e-07	6.18211	-	Exosome complex component, N-terminal domain|RNA-binding domain, S1|Exosome complex component CSL4|Nucleic acid-binding, OB-fold|Nucleic acid-binding, OB-fold|Ribosomal protein S1, RNA-binding domain
AT5G43780	2616.41	1306.92	1.0014	1.0825e-09	1.8826e-08	7.72524	APS4	ATP-sulfurylase PUA-like domain|Sulphate adenylyltransferase catalytic domain|PUA-like domain|Sulphate adenylyltransferase|Rossmann-like alpha/beta/alpha sandwich fold
AT4G18550	133.721	66.8557	1.0001	0.00016801	0.0010632	2.97339	DSEL	Lipase, class 3|Alpha/Beta hydrolase fold|Alpha/Beta hydrolase fold
AT2G40360	2445.24	1222.78	0.99982	6.3269e-12	1.5388e-10	9.81282	-	WD40 repeat, conserved site|WD40-repeat-containing domain|WD40-repeat-containing domain|BOP1, N-terminal domain|BOP1, N-terminal domain|WD40 repeat|WD40 repeat|WD40 repeat|WD40/YVTN repeat-like-containing domain|WD repeat BOP1/Erb1
AT1G52270	56.7644	28.3883	0.99969	0.00071831	0.0038432	2.41531	-	-
AT2G15090	515.812	258.025	0.99933	2.4709e-11	5.499e-10	9.25972	KCS8	Thiolase-like|3-Oxoacyl-[acyl-carrier-protein (ACP)] synthase III C-terminal|FAE1/Type III polyketide synthase-like protein|Very-long-chain 3-ketoacyl-CoA synthase|Thiolase-like, subgroup
AT5G59680	170.318	85.213	0.99909	0.0001659	0.0010519	2.97803	-	Malectin-like carbohydrate-binding domain|Protein kinase, ATP binding site|Protein kinase-like domain|Serine/threonine-protein kinase, active site|Leucine-rich repeat|Protein kinase, catalytic domain|Protein kinase, catalytic domain|Concanavalin A-like lectin/glucanase, subgroup
AT5G42580	157.458	78.8139	0.99845	0.0043408	0.018328	1.73688	CYP705A12	Cytochrome P450, conserved site|Cytochrome P450, E-class, group I|Cytochrome P450|Cytochrome P450|Cytochrome P450|Cytochrome P450
AT4G15640	483.558	242.163	0.99771	3.7673e-17	1.6448e-15	14.7839	-	-
AT2G27840	759.15	380.285	0.9973	0.00041425	0.0023718	2.62492	HDT4	-|-
AT5G47455	171.45	85.8977	0.99709	2.9992e-08	4.1396e-07	6.38304	-	-|-|-|-|-|-|-
AT4G27010	461.697	231.322	0.99705	3.1767e-16	1.2443e-14	13.9051	-	Nucleolar pre-ribosomal-associated protein 1, N-terminal|Nucleolar pre-ribosomal-associated protein 1, N-terminal
AT5G57140	245.977	123.376	0.99546	2.1426e-07	2.5249e-06	5.59776	ATPAP28	Phosphoesterase At2g46880|Metallophosphoesterase domain|Metallo-dependent phosphatase-like|Metallo-dependent phosphatase-like
AT5G51390	40.038	20.0916	0.99477	0.007161	0.028181	1.55004	-	-
AT2G18670	63.1353	31.6981	0.99405	0.0013174	0.0065567	2.18331	ATL56	Zinc finger, RING-type|Zinc finger, RING-type|Zinc finger, RING-type|Zinc finger, RING/FYVE/PHD-type
AT5G07900	280.867	141.162	0.99253	1.8816e-10	3.6967e-09	8.43219	-	Mitochodrial transcription termination factor-related|Mitochodrial transcription termination factor-related
AT3G12270	564.696	284.063	0.99126	1.4798e-08	2.1425e-07	6.66908	ATPRMT3	Protein arginine N-methyltransferase|Protein arginine N-methyltransferase|Zinc finger, C2H2-like|Zinc finger, C2H2|S-adenosyl-L-methionine-dependent methyltransferase-like|S-adenosyl-L-methionine-dependent methyltransferase-like
AT1G63660	1332.24	670.457	0.99064	5.2964e-29	6.5291e-27	26.1851	-	GMP synthetase ATP pyrophosphatase domain|Glutamine amidotransferase type 1|Glutamine amidotransferase type 1|GMP synthase, N-terminal|Asparagine synthase|Rossmann-like alpha/beta/alpha sandwich fold|Class I glutamine amidotransferase-like|Class I glutamine amidotransferase-like|GMP synthetase ATP pyrophosphatase domain|Glutamine amidotransferase type 1|Glutamine amidotransferase type 1|GMP synth…
AT2G40000	596.567	300.372	0.98993	1.9956e-05	0.0001559	3.80715	HSPRO2	Hs1pro-1, N-terminal|Hs1pro-1, C-terminal
AT4G25835	203.909	102.675	0.98985	1.9503e-09	3.2632e-08	7.48636	-	AAA-type ATPase, N-terminal domain|ATPase, AAA-type, core|AAA+ ATPase domain|P-loop containing nucleoside triphosphate hydrolase|P-loop containing nucleoside triphosphate hydrolase|Mitochondrial chaperone BCS1
AT1G60960	316.248	159.38	0.98858	4.3865e-06	3.951e-05	4.40329	IRT3	Zinc/iron permease, fungal/plant|Zinc/iron permease
AT4G25630	1417.5	715.156	0.98702	1.6215e-05	0.0001292	3.88874	FIB2	Fibrillarin|Fibrillarin|Fibrillarin|Fibrillarin|S-adenosyl-L-methionine-dependent methyltransferase-like|S-adenosyl-L-methionine-dependent methyltransferase-like
AT3G12340	308.132	155.618	0.98554	4.2897e-11	9.236e-10	9.03452	FKBP43	Peptidyl-prolyl cis-trans isomerase, FKBP-type, domain|Peptidyl-prolyl cis-trans isomerase, FKBP-type, domain|Peptidyl-prolyl cis-trans isomerase, FKBP-type
AT1G02370	239.494	121.043	0.98447	1.809e-10	3.5652e-09	8.44792	-	Pentatricopeptide repeat|Pentatricopeptide repeat|Tetratricopeptide-like helical
AT1G02870	378.857	191.614	0.98345	2.4007e-14	7.8e-13	12.1079	-	Ribosome biogenesis protein Nop16
AT4G40000	146.204	74.0302	0.9818	2.9418e-07	3.3719e-06	5.47213	-	tRNA (C5-cytosine) methyltransferase, NCL1|tRNA (C5-cytosine) methyltransferase, NCL1|RNA (C5-cytosine) methyltransferase|Bacterial Fmu (Sun)/eukaryotic nucleolar NOL1/Nop2p, conserved site|Bacterial Fmu (Sun)/eukaryotic nucleolar NOL1/Nop2p|S-adenosyl-L-methionine-dependent methyltransferase-like|S-adenosyl-L-methionine-dependent methyltransferase-like
AT2G26790	79.7533	40.3841	0.98176	0.00012451	0.00081142	3.09075	-	Pentatricopeptide repeat|Pentatricopeptide repeat|Pentatricopeptide repeat|Pentatricopeptide repeat
AT1G16830	63.461	32.2406	0.97699	0.00055259	0.0030596	2.51434	-	Pentatricopeptide repeat|Pentatricopeptide repeat|Pentatricopeptide repeat|Pentatricopeptide repeat|Tetratricopeptide-like helical
AT5G63290	125.311	63.7133	0.97585	1.8414e-06	1.7879e-05	4.74766	-	Radical SAM|Elongator protein 3/MiaB/NifB|Coproporphyrinogen III oxidase, oxygen-independent related|Radical SAM, alpha/beta horseshoe
AT5G47980	502.402	255.656	0.97464	1.8664e-08	2.6608e-07	6.57499	BAHD1	Transferase|Chloramphenicol acetyltransferase-like domain
AT3G52525	61.2988	31.218	0.97348	0.00067948	0.0036645	2.43599	ATOFP6	Ovate protein family, C-terminal|Ovate protein family, C-terminal
AT3G03110	740.469	377.298	0.97274	2.3793e-21	1.5956e-19	18.7971	XPO1B	Armadillo-type fold|CRM1 C-terminal domain|CRM1 C-terminal domain|Exportin-1/Importin-beta-like|Importin-beta, N-terminal|Importin-beta, N-terminal|Importin-beta, N-terminal|Armadillo-like helical
AT5G05860	505.025	257.398	0.97235	5.4045e-13	1.4935e-11	10.8258	UGT76C2	UDP-glucuronosyl/UDP-glucosyltransferase|UDP-glucuronosyl/UDP-glucosyltransferase
AT4G04840	3529.76	1800.03	0.97155	3.2267e-36	6.1474e-34	33.2113	ATMSRB6	Mss4-like|Peptide methionine sulphoxide reductase MrsB|Peptide methionine sulphoxide reductase MrsB|Peptide methionine sulphoxide reductase MrsB|Peptide methionine sulfoxide reductase
AT3G61170	33.4906	17.0802	0.97143	0.011736	0.042767	1.36889	-	Pentatricopeptide repeat|Pentatricopeptide repeat|Pentatricopeptide repeat|Pentatricopeptide repeat|Pentatricopeptide repeat|Tetratricopeptide-like helical
AT1G64600	258.389	131.849	0.97066	6.6248e-11	1.3941e-09	8.85571	-	Ribosomal protein Rsm22, bacterial-type|Cytochrome c oxidase assembly protein CtaG/Cox11|S-adenosyl-L-methionine-dependent methyltransferase-like|S-adenosyl-L-methionine-dependent methyltransferase-like
AT3G53630	746.112	381	0.9696	2.9164e-21	1.9199e-19	18.7167	-	-
AT3G05060	2047.21	1045.78	0.96908	1.2311e-07	1.5199e-06	5.81818	NOP5-2	NOSIC|NOSIC|NOP5, N-terminal|Nop domain|Nop domain
AT5G18820	336.56	172.174	0.967	1.3744e-07	1.6786e-06	5.77505	EMB3007	Chaperonin Cpn60/TCP-1|Chaperonin Cpn60/TCP-1|Chaperonin Cpn60/TCP-1|Chaperonin Cpn60|Chaperonin Cpn60|GroEL-like equatorial domain|GroEL-like apical domain|GroEL-like apical domain
AT5G16690	152.587	78.0659	0.96687	2.3812e-07	2.78e-06	5.55596	ORC3	Origin recognition complex, subunit 3|Origin recognition complex, subunit 3
AT4G31520	46.4032	23.7485	0.96639	0.0032989	0.014506	1.83845	-	Armadillo-type fold|Uncharacterised domain NUC130/133, N-terminal|SDA1 domain|Sda1
AT4G30680	103.482	52.9673	0.96621	1.4227e-05	0.00011471	3.9404	-	Armadillo-type fold|Initiation factor eIF-4 gamma, MA3|Initiation factor eIF-4 gamma, MA3|Initiation factor eIF-4 gamma, MA3|MIF4-like, type 1/2/3
AT3G55510	503.676	257.944	0.96544	8.7888e-17	3.696e-15	14.4323	RBL	Nucleolar complex protein 2|Nucleolar complex protein 2
AT2G02710	680.815	348.814	0.96481	1.9014e-13	5.4894e-12	11.2605	PLP	PAC motif|PAS-associated, C-terminal|PAS domain|PAS domain|PAS domain|PAS domain|PAS domain|PAC motif|PAS-associated, C-terminal|PAS domain|PAS domain|PAS domain|PAS domain|PAS domain|PAC motif|PAS-associated, C-terminal|PAS domain|PAS domain|PAS domain|PAS domain|PAS domain
AT3G07050	1583.35	811.295	0.96468	5.9036e-06	5.1585e-05	4.28748	-	Guanine nucleotide-binding protein-like 3, N-terminal domain|GTP binding domain|GTP binding domain|P-loop containing nucleoside triphosphate hydrolase|P-loop containing nucleoside triphosphate hydrolase|GTP-binding protein, orthogonal bundle domain
AT3G22120	2982.5	1529.62	0.96335	5.0271e-07	5.5206e-06	5.25801	CWLP	Bifunctional inhibitor/plant lipid transfer protein/seed storage helical domain|Bifunctional inhibitor/plant lipid transfer protein/seed storage helical domain|Hydrophobic seed protein
AT2G20540	35.484	18.2004	0.9632	0.010822	0.039969	1.39828	MEF21	Pentatricopeptide repeat|Pentatricopeptide repeat|Pentatricopeptide repeat|Pentatricopeptide repeat|Pentatricopeptide repeat|Tetratricopeptide-like helical
AT4G38470	2310.2	1185.22	0.96287	3.4415e-34	5.7699e-32	31.2388	-	Protein kinase-like domain|Serine/threonine-protein kinase, active site|ACT domain|ACT domain|Serine/threonine- / dual specificity protein kinase, catalytic domain|Serine-threonine/tyrosine-protein kinase catalytic domain|Serine-threonine/tyrosine-protein kinase catalytic domain|Protein kinase, catalytic domain
AT5G64980	84.0697	43.1331	0.96279	9.0135e-05	0.00060756	3.21641	-	-
AT1G79360	39.4102	20.2227	0.9626	0.0067677	0.026895	1.57033	ATOCT2	Major facilitator superfamily domain|Major facilitator superfamily domain, general substrate transporter|General substrate transporter
AT4G10600	57.8883	29.7058	0.96253	0.0010855	0.0055306	2.25723	-	Zinc finger, PHD-type, conserved site|Zinc finger, FYVE/PHD-type|Zinc finger, PHD-type|Zinc finger, RING/FYVE/PHD-type
AT5G39210	637.333	327.423	0.96089	9.1315e-12	2.1562e-10	9.66631	CRR7	Protein of unknown function DUF3571
AT5G02010	258.08	132.594	0.9608	4.9154e-09	7.7793e-08	7.10906	ATROPGEF7	Plant specific Rop nucleotide exchanger, PRONE|Plant specific Rop nucleotide exchanger, PRONE
AT5G19300	336.534	172.998	0.96	1.3139e-10	2.635e-09	8.57922	-	Nucleic acid-binding, OB-fold|Putative RNA methyltransferase|Putative RNA methyltransferase|tRNA (guanine-N1-)-methyltransferase, N-terminal|Alpha/beta knot methyltransferases
AT3G48100	323.296	166.216	0.9598	2.5643e-12	6.5536e-11	10.1835	ARR5	CheY-like superfamily|Signal transduction response regulator, receiver domain|Signal transduction response regulator, receiver domain|Signal transduction response regulator, receiver domain
AT1G30840	250.55	128.97	0.95806	3.0878e-08	4.2456e-07	6.37206	ATPUP4	Domain of unknown function DUF250|Drug/metabolite transporter|Domain of unknown function DUF250|Drug/metabolite transporter
AT2G24970	48.7992	25.1221	0.9579	0.0023927	0.011018	1.9579	-	-
AT3G30775	4222.87	2174.13	0.95778	2.6745e-18	1.3136e-16	15.8815	ERD5	Proline dehydrogenase|Proline oxidase|FAD-linked oxidoreductase-like|FAD-linked oxidoreductase-like
AT1G13670	256.199	131.935	0.95744	2.3599e-08	3.3081e-07	6.48042	-	-
AT3G19030	2455.65	1264.89	0.95709	2.5093e-34	4.2907e-32	31.3675	-	-
AT1G05300	73.1664	37.6964	0.95675	0.00030318	0.0017999	2.74475	ZIP5	Zinc/iron permease, fungal/plant|Zinc/iron permease|Zinc/iron permease, fungal/plant|Zinc/iron permease
AT4G36540	1635.21	842.566	0.95662	3.2858e-27	3.6725e-25	24.435	BEE2	Myc-type, basic helix-loop-helix (bHLH) domain|Myc-type, basic helix-loop-helix (bHLH) domain|Myc-type, basic helix-loop-helix (bHLH) domain|Myc-type, basic helix-loop-helix (bHLH) domain|Myc-type, basic helix-loop-helix (bHLH) domain|Myc-type, basic helix-loop-helix (bHLH) domain|Myc-type, basic helix-loop-helix (bHLH) domain|Myc-type, basic helix-loop-helix (bHLH) domain|Myc-type, basic helix-l…
AT2G27775	224.386	115.638	0.95637	1.5592e-09	2.6602e-08	7.57509	-	-|-
AT2G42710	791.097	407.758	0.95614	1.2754e-08	1.8713e-07	6.72786	-	Ribosomal protein L1, superfamily|Ribosomal protein L1, bacterial-type|Ribosomal protein L1, 2-layer alpha/beta-sandwich|Ribosomal protein L1, 3-layer alpha/beta-sandwich|Ribosomal protein L1/ribosomal biogenesis protein
AT3G15930	45.4503	23.4296	0.95596	0.003906	0.01674	1.77624	PCMP-E51	Pentatricopeptide repeat|Pentatricopeptide repeat|Pentatricopeptide repeat|Pentatricopeptide repeat|Pentatricopeptide repeat|Tetratricopeptide-like helical
AT3G26740	1223.05	630.57	0.95575	0.00092425	0.0047944	2.31927	CCL	Light regulated Lir1
AT3G02790	739.828	381.688	0.9548	1.7969e-20	1.1048e-18	17.9567	-	Zinc finger, C2H2-like|Zinc finger protein 706|Zinc finger protein 706
AT3G57940	550.452	284.205	0.95368	2.6817e-07	3.0978e-06	5.50895	-	Domain of unknown function DUF1726|Helicase domain|GNAT domain|Possible tRNA binding domain|Domain of unknown function DUF1726|Helicase domain|GNAT domain|Possible tRNA binding domain
AT1G64220	48.4782	25.0316	0.95359	0.0029494	0.013172	1.88035	TOM7-2	Mitochondrial import receptor subunit TOM7
AT4G28450	704.716	363.919	0.95343	2.276e-14	7.4335e-13	12.1288	-	G-protein beta WD-40 repeat|WD40 repeat, conserved site|WD40-repeat-containing domain|WD40-repeat-containing domain|Sof1-like protein|WD40 repeat|WD40 repeat|WD40 repeat|WD40/YVTN repeat-like-containing domain
AT2G40700	538.545	278.146	0.95322	1.3407e-06	1.3454e-05	4.87115	RH17	Domain of unknown function DUF4217|RNA helicase, DEAD-box type, Q motif|Helicase, superfamily 1/2, ATP-binding domain|Helicase, superfamily 1/2, ATP-binding domain|DNA/RNA helicase, DEAD/DEAH box type, N-terminal|Helicase, C-terminal|Helicase, C-terminal|Helicase, C-terminal|P-loop containing nucleoside triphosphate hydrolase|P-loop containing nucleoside triphosphate hydrolase
AT5G17240	204.255	105.569	0.95219	7.8232e-09	1.1895e-07	6.92464	SDG40	Rubisco LS methyltransferase, substrate-binding domain|Rubisco LS methyltransferase, substrate-binding domain|SET domain|SET domain
AT1G53800	573.49	296.46	0.95193	1.2041e-09	2.0868e-08	7.68052	-	Intron-encoded nuclease 2|Intron-encoded nuclease 2
AT5G44020	9175.93	4746.87	0.95088	2.0951e-43	5.2688e-41	40.2783	-	HAD-like domain|HAD-like domain|Vegetative storage protein/acid phosphatase|Acid phosphatase, plant|Acid phosphatase (Class B)
AT1G53542	36.3584	18.8101	0.95078	0.013643	0.04841	1.31506	-	-
AT1G49650	292.864	151.552	0.95042	0.0046975	0.019614	1.70743	CXE4	Alpha/beta hydrolase fold-3|Alpha/Beta hydrolase fold|Alpha/Beta hydrolase fold
AT1G44890	65.0147	33.6474	0.95027	0.00066569	0.0036033	2.4433	-	Membrane insertase OXA1/ALB3/YidC
AT5G66590	389.844	201.759	0.95026	9.0164e-07	9.3859e-06	5.02752	-	CAP domain|CAP domain|CAP domain|CAP domain|Allergen V5/Tpx-1-related|Allergen V5/Tpx-1-related
AT5G02860	298.829	154.658	0.95024	0.0033106	0.014545	1.83729	-	Pentatricopeptide repeat|Pentatricopeptide repeat|Pentatricopeptide repeat|Pentatricopeptide repeat|Pentatricopeptide repeat|Tetratricopeptide-like helical
AT2G34357	2082.64	1078.37	0.94956	9.2117e-11	1.8834e-09	8.72506	-	Armadillo-type fold|Uncharacterised domain NUC173|Armadillo-like helical
AT5G03350	240.744	124.671	0.94937	0.00046034	0.0026009	2.58488	-	Lectin|Concanavalin A-like lectin/glucanases superfamily|Legume lectin domain|Concanavalin A-like lectin/glucanase, subgroup
AT5G64120	4158.51	2155.05	0.94835	1.9002e-07	2.2691e-06	5.64415	PER71	Peroxidase, active site|Peroxidases heam-ligand binding site|Haem peroxidase|Haem peroxidase, plant/fungal/bacterial|Haem peroxidase, plant/fungal/bacterial|Haem peroxidase, plant/fungal/bacterial|Plant peroxidase
AT4G38440	847.928	439.553	0.9479	4.5012e-22	3.1976e-20	19.4952	-	Armadillo-type fold|RNA polymerase II-associated protein 1, N-terminal|RNA polymerase II-associated protein 1, C-terminal
AT4G18250	104.757	54.3152	0.94761	1.5668e-05	0.00012524	3.90226	-	Thaumatin, conserved site|Protein kinase, ATP binding site|Protein kinase-like domain|Serine/threonine-protein kinase, active site|Thaumatin|Thaumatin|Thaumatin|Thaumatin|Thaumatin|Serine-threonine/tyrosine-protein kinase catalytic domain|Protein kinase, catalytic domain|Concanavalin A-like lectin/glucanase, subgroup
AT5G49410	77.9323	40.4132	0.94739	0.00016038	0.0010208	2.99106	-	-|-
AT5G13830	47.7634	24.7762	0.94695	0.0030576	0.013585	1.86694	-	Ribosomal RNA large subunit methyltransferase E|Ribosomal RNA large subunit methyltransferase E|Ribosomal RNA methyltransferase FtsJ domain|S-adenosyl-L-methionine-dependent methyltransferase-like|S-adenosyl-L-methionine-dependent methyltransferase-like
AT1G26250	180.257	93.5355	0.94647	0.013211	0.04711	1.32689	-	Extensin repeat
AT3G15620	141.361	73.3546	0.94642	8.1731e-07	8.5891e-06	5.06605	UVR3	DNA photolyase, N-terminal|DNA photolyase, N-terminal|DNA photolyase, N-terminal|DNA photolyase, FAD-binding/Cryptochrome, C-terminal|DNA photolyase, FAD-binding/Cryptochrome, C-terminal|Rossmann-like alpha/beta/alpha sandwich fold|DNA photolyase, N-terminal|DNA photolyase, N-terminal|DNA photolyase, N-terminal|DNA photolyase, FAD-binding/Cryptochrome, C-terminal|DNA photolyase, FAD-binding/Crypt…
AT4G19420	2447.75	1270.38	0.94619	9.5872e-10	1.6884e-08	7.77252	-	Pectinacetylesterase|Pectinacetylesterase|Alpha/Beta hydrolase fold|Pectinacetylesterase|Pectinacetylesterase|Alpha/Beta hydrolase fold
AT1G14220	67.3095	34.9666	0.94483	0.00044316	0.002514	2.59963	-	Ribonuclease T2, active site|Ribonuclease T2, active site|Ribonuclease T2-like|Ribonuclease T2-like|Ribonuclease T2-like|Ribonuclease T2-like
AT2G39140	758.358	394.106	0.94429	1.5693e-14	5.1792e-13	12.2857	SVR1	Pseudouridine synthase, catalytic domain|Pseudouridine synthase, RsuA/RluB/E/F, conserved site|Pseudouridine synthase, RsuA/RluB/C/D/E/F|RNA-binding S4 domain|RNA-binding S4 domain|RNA-binding S4 domain|RNA-binding S4 domain
AT1G02280	2107.69	1095.51	0.94406	6.6576e-32	1.0086e-29	28.9963	TOC33	AIG1|Chloroplast protein import component Toc34|Chloroplast protein import component Toc34|P-loop containing nucleoside triphosphate hydrolase|P-loop containing nucleoside triphosphate hydrolase|AIG1|Chloroplast protein import component Toc34|Chloroplast protein import component Toc34|P-loop containing nucleoside triphosphate hydrolase|P-loop containing nucleoside triphosphate hydrolase
AT5G47460	35.3875	18.3959	0.94386	0.012675	0.045491	1.34207	PCMP-E103	Pentatricopeptide repeat|Pentatricopeptide repeat|Pentatricopeptide repeat|Pentatricopeptide repeat
AT3G48115	816.348	424.445	0.94361	1.9025e-21	1.2861e-19	18.8907	-//-
AT4G26780	652.876	339.482	0.94347	7.5884e-19	3.9347e-17	16.4051	AR192	GrpE nucleotide exchange factor, head|GrpE nucleotide exchange factor, head|GrpE nucleotide exchange factor|GrpE nucleotide exchange factor|GrpE nucleotide exchange factor|GrpE nucleotide exchange factor|GrpE nucleotide exchange factor|GrpE nucleotide exchange factor, coiled-coil
AT2G19870	928.178	482.79	0.94301	6.0323e-08	7.8701e-07	6.10402	-	RNA 2-O ribose methyltransferase, substrate binding|RNA 2-O ribose methyltransferase, substrate binding|RNA methyltransferase TrmH family|tRNA/rRNA methyltransferase, SpoU|tRNA (guanine-N1-)-methyltransferase, N-terminal|50S ribosomal protein L30e-like|50S ribosomal protein L30e-like|Alpha/beta knot methyltransferases
AT1G80720	138.682	72.1396	0.94292	2.2718e-06	2.1543e-05	4.66669	-	Mitochondrial glycoprotein|Mitochondrial glycoprotein|Mitochondrial glycoprotein
AT5G16930	334.036	173.773	0.9428	2.9059e-12	7.3742e-11	10.1323	-	ATPase family AAA domain-containing protein 3, domain of unknown function DUF3523|ATPase, AAA-type, core|AAA+ ATPase domain|P-loop containing nucleoside triphosphate hydrolase|P-loop containing nucleoside triphosphate hydrolase
AT2G15130	36.9117	19.2288	0.94081	0.0094793	0.035731	1.44695	-	Uncharacterised protein family, basic secretory protein|Uncharacterised protein family, basic secretory protein
AT5G55580	670.595	349.451	0.94035	0.00020049	0.0012461	2.90445	-	Mitochodrial transcription termination factor-related|Mitochodrial transcription termination factor-related
AT1G52050	142.179	74.0951	0.94026	4.6899e-05	0.00033921	3.46953	-	Mannose-binding lectin|Mannose-binding lectin|Mannose-binding lectin|Mannose-binding lectin
AT5G24160	1601.67	834.764	0.94014	1.2933e-17	5.892e-16	15.2297	SQE6	Squalene epoxidase|FAD dependent oxidoreductase|Aromatic-ring hydroxylase-like
AT1G77530	139.284	72.6183	0.93963	1.2677e-06	1.2803e-05	4.89269	-	Caffeate O-methyltransferase (COMT) family|Caffeate O-methyltransferase (COMT) family|Plant methyltransferase dimerisation|O-methyltransferase, family 2|Winged helix-turn-helix DNA-binding domain|S-adenosyl-L-methionine-dependent methyltransferase-like|S-adenosyl-L-methionine-dependent methyltransferase-like
AT4G29905	2205.67	1151.23	0.93804	2.9077e-16	1.1534e-14	13.938	-	-
AT4G09730	2180.01	1138.81	0.93681	7.1717e-32	1.0735e-29	28.9692	RH39	RNA helicase, DEAD-box type, Q motif|Helicase, superfamily 1/2, ATP-binding domain|Helicase, superfamily 1/2, ATP-binding domain|DNA/RNA helicase, DEAD/DEAH box type, N-terminal|Helicase, C-terminal|Helicase, C-terminal|Helicase, C-terminal|P-loop containing nucleoside triphosphate hydrolase|P-loop containing nucleoside triphosphate hydrolase
AT3G03920	2126.38	1111.33	0.93611	1.7356e-31	2.5084e-29	28.6006	-	Translation elongation/initiation factor/Ribosomal, beta-barrel|H/ACA ribonucleoprotein complex, subunit Gar1/Naf1|H/ACA ribonucleoprotein complex, subunit Gar1, eukaryote|H/ACA ribonucleoprotein complex, subunit Gar1, eukaryote
AT2G26560	169.234	88.4802	0.9356	0.0030394	0.013521	1.86899	PLP2	Acyl transferase/acyl hydrolase/lysophospholipase|Patatin/Phospholipase A2-related
AT4G01330	900.671	471.32	0.93429	5.1193e-22	3.6163e-20	19.4417	-	Protein kinase, ATP binding site|Protein kinase-like domain|Serine/threonine-protein kinase, active site|Protein kinase, catalytic domain|Protein kinase, catalytic domain|Protein kinase, ATP binding site|Protein kinase-like domain|Serine/threonine-protein kinase, active site|Protein kinase, catalytic domain|Protein kinase, catalytic domain
AT5G01330	57.7988	30.2569	0.93378	0.0015731	0.0076639	2.11555	PDC3	Thiamine pyrophosphate (TPP)-dependent enzyme|Thiamine pyrophosphate enzyme, N-terminal TPP-binding domain|Thiamine pyrophosphate enzyme, central domain|Thiamine pyrophosphate enzyme, C-terminal TPP-binding|TPP-binding enzyme, conserved site|Thiamin diphosphate-binding fold|Thiamin diphosphate-binding fold|DHS-like NAD/FAD-binding domain|DHS-like NAD/FAD-binding domain
AT1G09900	605.894	317.249	0.93345	1.8977e-12	4.9404e-11	10.3062	-	Pentatricopeptide repeat|Pentatricopeptide repeat|Pentatricopeptide repeat|Pentatricopeptide repeat|Tetratricopeptide-like helical
AT3G18200	141.51	74.1394	0.93259	1.4493e-06	1.4423e-05	4.84094	-	Drug/metabolite transporter|Drug/metabolite transporter
AT3G26760	100.39	52.6229	0.93185	3.9425e-05	0.00028981	3.53789	-	Glucose/ribitol dehydrogenase|Short-chain dehydrogenase/reductase SDR|Short-chain dehydrogenase/reductase SDR|NAD(P)-binding domain
AT1G51310	501.283	262.895	0.93114	9.2524e-16	3.4884e-14	13.4574	-	tRNA-specific 2-thiouridylase|tRNA-specific 2-thiouridylase|tRNA-specific 2-thiouridylase|tRNA-specific 2-thiouridylase|Rossmann-like alpha/beta/alpha sandwich fold|Adenine nucleotide alpha hydrolase-like domains
AT1G47500	1203.25	631.098	0.931	1.4994e-12	3.9691e-11	10.4013	ATRBP47C'	RNA recognition motif domain|RNA recognition motif domain|RNA recognition motif domain|Nucleotide-binding, alpha-beta plait
AT3G13880	77.8035	40.8306	0.93018	0.00020926	0.0012924	2.8886	PCMP-E89	Pentatricopeptide repeat|Pentatricopeptide repeat|Pentatricopeptide repeat|Pentatricopeptide repeat|Tetratricopeptide-like helical
AT3G03630	443.512	232.778	0.93002	3.2937e-08	4.5115e-07	6.34568	CS26	Cysteine synthase A|Cysteine synthase K/M|Tryptophan synthase beta subunit-like PLP-dependent enzymes superfamily|Tryptophan synthase beta subunit-like PLP-dependent enzymes superfamily|Cysteine synthase/cystathionine beta-synthase P-phosphate-binding site
AT4G39530	70.408	36.9786	0.92905	0.0004899	0.0027537	2.56008	PCMP-E52	Pentatricopeptide repeat|Pentatricopeptide repeat|Pentatricopeptide repeat|Pentatricopeptide repeat|Tetratricopeptide-like helical
AT1G08980	923.435	485.205	0.92842	6.4648e-19	3.3941e-17	16.4693	ATAMI1	Amidase signature domain|Amidase signature domain|Amidase, conserved site|Amidase|Amidase
AT1G11260	2753.61	1446.95	0.92831	3.5305e-22	2.5367e-20	19.5957	STP1	Major facilitator superfamily domain|Major facilitator superfamily domain, general substrate transporter|Sugar transporter, conserved site|Sugar transporter, conserved site|General substrate transporter|Sugar/inositol transporter|Sugar/inositol transporter
AT1G55810	1064.08	559.294	0.92793	3.8096e-18	1.8495e-16	15.7329	UKL3	Phosphoribulokinase/uridine kinase|Uridine kinase|Uridine kinase|P-loop containing nucleoside triphosphate hydrolase|P-loop containing nucleoside triphosphate hydrolase|Phosphoribosyltransferase-like|Phosphoribosyltransferase-like|Phosphoribulokinase/uridine kinase|Uridine kinase|Uridine kinase|P-loop containing nucleoside triphosphate hydrolase|P-loop containing nucleoside triphosphate hydrolase…
AT2G44640	987.087	519.064	0.92726	6.8692e-20	3.9988e-18	17.3981	-	Protein of unknown function DUF3769
AT4G29510	806.339	424.187	0.92669	8.8799e-15	3.0096e-13	12.5215	ATPRMT11	Protein arginine N-methyltransferase|Protein arginine N-methyltransferase|Ribosomal L11 methyltransferase, PrmA|S-adenosyl-L-methionine-dependent methyltransferase-like|S-adenosyl-L-methionine-dependent methyltransferase-like
AT3G19440	197.862	104.223	0.92482	2.5174e-08	3.5054e-07	6.45526	-	Pseudouridine synthase, catalytic domain|Pseudouridine synthase, RsuA/RluB/C/D/E/F
AT1G52160	382.194	201.514	0.92343	0.00015838	0.0010102	2.99559	TRZ3	Beta-lactamase-like|Beta-lactamase-like|tRNase Z endonuclease|Ribonuclease Z/BN
AT2G46610	304.431	160.557	0.92303	3.2368e-11	7.0967e-10	9.14894	RS31a	RNA recognition motif domain|RNA recognition motif domain|RNA recognition motif domain|Nucleotide-binding, alpha-beta plait|Arginine/serine-rich-splicing factor RSP31|RNA recognition motif domain|RNA recognition motif domain|RNA recognition motif domain|Nucleotide-binding, alpha-beta plait|Arginine/serine-rich-splicing factor RSP31
AT3G49170	139.495	73.5759	0.92291	1.5512e-06	1.5346e-05	4.814	EMB2261	Pentatricopeptide repeat|Pentatricopeptide repeat|Pentatricopeptide repeat|Pentatricopeptide repeat|Tetratricopeptide-like helical
AT4G21120	124.826	65.8541	0.92257	0.00086764	0.0045287	2.34403	AAT1	Amino acid/polyamine transporter I|Amino acid/polyamine transporter I|Amino acid/polyamine transporter I|Cationic amino acid transporter, C-terminal
AT1G79470	604.116	318.753	0.92239	2.1207e-17	9.4058e-16	15.0266	IMPDH	IMP dehydrogenase / GMP reductase, conserved site|Inosine-5'-monophosphate dehydrogenase|Inosine-5'-monophosphate dehydrogenase|Inosine-5'-monophosphate dehydrogenase|Inosine-5'-monophosphate dehydrogenase|IMP dehydrogenase/GMP reductase|Aldolase-type TIM barrel
AT2G03670	180.463	95.302	0.92113	1.094e-07	1.3653e-06	5.86477	CDC48B	ATPase, AAA-type, conserved site|ATPase, AAA-type, core|AAA+ ATPase domain|P-loop containing nucleoside triphosphate hydrolase|P-loop containing nucleoside triphosphate hydrolase
AT2G45850	470.984	248.909	0.92006	1.5675e-13	4.5783e-12	11.3393	AHL9	AT hook, DNA-binding motif|AT hook, DNA-binding motif|Domain of unknown function DUF296|AT hook, DNA-binding motif|AT hook, DNA-binding motif|Domain of unknown function DUF296
AT5G40890	7752.21	4097.64	0.91981	7.7886e-40	1.6599e-37	36.7799	ATCLC-A	Chloride channel, core|Chloride channel, core|Chloride channel ClC-plant|Chloride channel, voltage gated|Chloride channel, voltage gated|Cystathionine beta-synthase, core|Cystathionine beta-synthase, core|Cystathionine beta-synthase, core|Chloride channel, core|Chloride channel, core|Chloride channel ClC-plant|Chloride channel, voltage gated|Chloride channel, voltage gated|Cystathionine beta-synt…
AT3G17970	998.668	527.959	0.91958	6.5342e-08	8.4484e-07	6.07323	atToc64-III	Amidase signature domain|Amidase signature domain|Tetratricopeptide repeat|Tetratricopeptide repeat|Tetratricopeptide repeat-containing domain|Tetratricopeptide TPR-1|Amidase|Amidase|Tetratricopeptide-like helical
AT5G21020	8549.38	4519.9	0.91953	7.82e-26	7.835e-24	23.106	-	-
AT4G31040	1383.3	731.355	0.91948	5.215e-26	5.3749e-24	23.2696	-	Chloroplast envelope membrane protein, CemA
AT2G18330	615.586	325.493	0.91933	1.6668e-17	7.4585e-16	15.1273	-	ATPase family AAA domain-containing protein 3, domain of unknown function DUF3523|ATPase, AAA-type, conserved site|ATPase, AAA-type, core|AAA+ ATPase domain|P-loop containing nucleoside triphosphate hydrolase|P-loop containing nucleoside triphosphate hydrolase
AT5G23300	608.946	321.983	0.91933	2.4492e-17	1.0825e-15	14.9656	PYRD	Dihydroorotate dehydrogenase, class 1/ 2|Dihydroorotate dehydrogenase, class 2|Dihydroorotate dehydrogenase, conserved site|Dihydroorotate dehydrogenase, conserved site|Aldolase-type TIM barrel
AT1G26380	109.502	57.9689	0.9176	0.0051081	0.021044	1.67687	-	FAD-binding, type 2|FAD-binding, type 2|Berberine/berberine-like|FAD linked oxidase, N-terminal|CO dehydrogenase flavoprotein-like, FAD-binding, subdomain 2|FAD-binding, type 2, subdomain 1
AT3G23620	1148.87	608.307	0.91734	0.00048672	0.002737	2.56273	-	Brix domain|Brix domain|Brix domain
AT5G56990	96.2925	50.9937	0.9171	5.1476e-05	0.00036807	3.43407	-	-
AT3G55010	1460.86	773.651	0.91706	1.9806e-26	2.1016e-24	23.6774	ATPURM	PurM, N-terminal-like|PurM, N-terminal-like|AIR synthase-related protein, C-terminal domain|AIR synthase-related protein, C-terminal domain|AIR synthase-related protein, C-terminal domain|Phosphoribosylformylglycinamidine cyclo-ligase|AIR synthase related protein, N-terminal domain|PurM, N-terminal-like|PurM, N-terminal-like|AIR synthase-related protein, C-terminal domain|AIR synthase-related pro…
AT1G32090	773.599	409.72	0.91695	2.3126e-19	1.2615e-17	16.8991	-	Domain of unknown function DUF221|Domain of unknown function DUF4463
AT5G42450	47.15	24.9939	0.91568	0.0045857	0.019198	1.71674	PCMP-E102	Pentatricopeptide repeat|Pentatricopeptide repeat|Pentatricopeptide repeat|Pentatricopeptide repeat|Pentatricopeptide repeat|Tetratricopeptide-like helical
AT1G11290	188.889	100.157	0.91527	7.8723e-08	1.0024e-06	5.99896	CRR22	Pentatricopeptide repeat|Pentatricopeptide repeat|Pentatricopeptide repeat|Pentatricopeptide repeat|Tetratricopeptide-like helical
AT5G09270	127.715	67.7875	0.91384	5.2072e-06	4.6174e-05	4.3356	-	-|-
AT1G25360	78.1832	41.5005	0.91373	0.00034828	0.0020335	2.69176	PCMP-H74	Pentatricopeptide repeat|Pentatricopeptide repeat|Pentatricopeptide repeat|Pentatricopeptide repeat|Tetratricopeptide-like helical
AT2G02740	494.072	262.354	0.91321	3.2875e-15	1.1794e-13	12.9283	ATWHY3	Plant transcription factor|ssDNA-binding transcriptional regulator|ssDNA-binding transcriptional regulator|Plant transcription factor|ssDNA-binding transcriptional regulator|ssDNA-binding transcriptional regulator
AT2G45170	896.772	476.188	0.91321	2.8256e-21	1.865e-19	18.7293	ATATG8E	Autophagy protein Atg8 ubiquitin-like|Autophagy protein Atg8 ubiquitin-like|Ubiquitin-related domain|Autophagy protein Atg8 ubiquitin-like|Autophagy protein Atg8 ubiquitin-like|Ubiquitin-related domain
AT1G29320	453.378	240.765	0.91309	0.00078275	0.0041433	2.38265	-	WD40-repeat-containing domain|WD40-repeat-containing domain|WD40 repeat|WD40 repeat|WD40/YVTN repeat-like-containing domain
AT2G20520	58.9076	31.3079	0.91193	0.0014475	0.0071392	2.14635	FLA6	FAS1 domain|FAS1 domain|FAS1 domain|FAS1 domain|FAS1 domain
AT5G25500	43.2841	23.0102	0.91156	0.0076755	0.029921	1.52402	-	-
AT5G49730	5020.33	2671.68	0.91003	0.0013088	0.0065189	2.18583	ATFRO6	Riboflavin synthase-like beta-barrel|Ferredoxin reductase-type FAD-binding domain|Ferric reductase transmembrane component-like domain|Ferric reductase, NAD binding|FAD-binding 8|Cytochrome b245, heavy chain
AT3G12150	480.174	255.586	0.90975	1.1357e-14	3.783e-13	12.4222	-	Protein of unknown function DUF2048|Alpha/Beta hydrolase fold|Alpha/Beta hydrolase fold
AT4G30620	798.432	425.21	0.90899	2.1364e-06	2.0384e-05	4.69071	-	YbaB-like DNA-binding protein|YbaB-like DNA-binding protein|YbaB-like DNA-binding protein
AT5G15810	1012.95	539.624	0.90854	1.5853e-14	5.2251e-13	12.2819	-	tRNA (guanine(26)-N(2))-dimethyltransferase|tRNA (guanine(26)-N(2))-dimethyltransferase|tRNA (guanine(26)-N(2))-dimethyltransferase|tRNA (guanine(26)-N(2))-dimethyltransferase|S-adenosyl-L-methionine-dependent methyltransferase-like|S-adenosyl-L-methionine-dependent methyltransferase-like
AT4G17610	400.905	213.599	0.90836	4.8117e-13	1.3356e-11	10.8743	-	Armadillo-type fold|tRNA/rRNA methyltransferase, SpoU|tRNA (guanine-N1-)-methyltransferase, N-terminal|Alpha/beta knot methyltransferases
AT5G04895	291.095	155.111	0.90819	1.9216e-10	3.7695e-09	8.42372	-	Helicase, superfamily 1/2, ATP-binding domain|Helicase, superfamily 1/2, ATP-binding domain|Domain of unknown function DUF1605|DNA/RNA helicase, DEAD/DEAH box type, N-terminal|Helicase-associated domain|Helicase-associated domain|Helicase, C-terminal|Helicase, C-terminal|Helicase, C-terminal|P-loop containing nucleoside triphosphate hydrolase|P-loop containing nucleoside triphosphate hydrolase|Do…
AT2G06040	262.763	140.497	0.90322	7.062e-10	1.2722e-08	7.89544	-	-
AT1G55040	141.983	75.9234	0.9031	2.8678e-06	2.6731e-05	4.57298	-	Zinc finger, RanBP2-type|Zinc finger, RanBP2-type|Zinc finger, RanBP2-type|Zinc finger, RanBP2-type|Zinc finger, RanBP2-type
AT2G37400	441.39	236.077	0.9028	9.4756e-14	2.8436e-12	11.5461	-	Tetratricopeptide repeat|Tetratricopeptide repeat-containing domain|Tetratricopeptide-like helical
AT1G52060	220.878	118.231	0.90165	0.0085166	0.032639	1.48626	-	Mannose-binding lectin|Mannose-binding lectin|Mannose-binding lectin|Mannose-binding lectin
AT3G16390	129.286	69.2234	0.90123	0.00018635	0.0011657	2.93341	NSP3	Myrosinase-binding-related, jacalin-like lectin|Kelch repeat type 1|Mannose-binding lectin|Mannose-binding lectin|Mannose-binding lectin|Mannose-binding lectin|Kelch-type beta propeller
AT1G72040	1577.51	844.816	0.90094	1.9154e-26	2.041e-24	23.6902	-	Deoxynucleoside kinase|Deoxynucleoside kinase|P-loop containing nucleoside triphosphate hydrolase|P-loop containing nucleoside triphosphate hydrolase
AT4G22710	56.0631	30.026	0.90084	0.0084165	0.032314	1.49061	CYP706A2	Cytochrome P450, conserved site|Cytochrome P450, E-class, group I|Cytochrome P450|Cytochrome P450|Cytochrome P450|Cytochrome P450
AT3G07590	216.808	116.132	0.90065	4.8893e-08	6.501e-07	6.18702	-	Like-Sm (LSM) domain|Ribonucleoprotein LSM domain, eukaryotic/archaea-type|Ribonucleoprotein LSM domain|U6 snRNA-associated Sm-like protein LSm4/Small nuclear ribonucleoprotein Sm D1/D3|Like-Sm (LSM) domain|Ribonucleoprotein LSM domain, eukaryotic/archaea-type|Ribonucleoprotein LSM domain|U6 snRNA-associated Sm-like protein LSm4/Small nuclear ribonucleoprotein Sm D1/D3
AT3G18970	97.557	52.2703	0.90025	6.7488e-05	0.00046896	3.32886	MEF20	Pentatricopeptide repeat|Pentatricopeptide repeat|Pentatricopeptide repeat|Pentatricopeptide repeat
AT5G21160	2167.94	1162.19	0.89947	1.2886e-29	1.645e-27	26.7838	-	RNA-binding protein Lupus La|RNA-binding protein Lupus La|RNA-binding protein Lupus La|Protein of unknown function DM15|Winged helix-turn-helix DNA-binding domain|RNA-binding protein Lupus La|RNA-binding protein Lupus La|RNA-binding protein Lupus La|Protein of unknown function DM15|Winged helix-turn-helix DNA-binding domain|RNA-binding protein Lupus La|RNA-binding protein Lupus La|RNA-binding pro…
AT3G17830	262.88	140.955	0.89917	1.1748e-09	2.0388e-08	7.69063	-	DnaJ domain, conserved site|Chaperone DnaJ|Chaperone DnaJ|HSP40/DnaJ peptide-binding|Chaperone DnaJ, C-terminal|DnaJ domain|DnaJ domain|DnaJ domain|DnaJ domain|DnaJ domain|DnaJ domain|Heat shock protein DnaJ, cysteine-rich domain|Heat shock protein DnaJ, cysteine-rich domain|Heat shock protein DnaJ, cysteine-rich domain|Heat shock protein DnaJ, cysteine-rich domain
AT4G01026	159.352	85.4572	0.89894	0.00030383	0.0018029	2.74403	PYL7	Polyketide cyclase/dehydrase|START-like domain
AT1G27140	72.5979	38.939	0.89871	0.00061135	0.0033437	2.47577	ATGSTU14	Thioredoxin-like fold|Thioredoxin-like fold|Glutathione S-transferase, C-terminal-like|Glutathione S-transferase, C-terminal-like|Glutathione S-transferase, C-terminal-like|Glutathione S-transferase, C-terminal|Glutathione S-transferase, N-terminal|Glutathione S-transferase, N-terminal
AT4G26150	668.277	358.623	0.89798	6.887e-07	7.3543e-06	5.13346	CGA1	Zinc finger, GATA-type|Zinc finger, GATA-type|Zinc finger, GATA-type|Zinc finger, GATA-type|Zinc finger, NHR/GATA-type
AT1G54970	171.863	92.2399	0.8978	1.8806e-06	1.8175e-05	4.74053	ATPRP1	Pollen Ole e 1 allergen/extensin
AT4G02990	1504.87	807.752	0.89766	9.5339e-26	9.5143e-24	23.0216	-	Mitochodrial transcription termination factor-related|Mitochodrial transcription termination factor-related
AT4G22160	225.968	121.307	0.89746	9.5126e-09	1.4265e-07	6.84573	-	-|-
AT1G59990	1145.48	615.215	0.89679	5.0755e-23	3.9395e-21	20.4046	RH22	RNA helicase, DEAD-box type, Q motif|Helicase, superfamily 1/2, ATP-binding domain|Helicase, superfamily 1/2, ATP-binding domain|DNA/RNA helicase, DEAD/DEAH box type, N-terminal|Helicase, C-terminal|Helicase, C-terminal|Helicase, C-terminal|P-loop containing nucleoside triphosphate hydrolase|P-loop containing nucleoside triphosphate hydrolase
AT3G18773	56.0278	30.0948	0.89663	0.009526	0.035862	1.44537	ATL77	Zinc finger, RING-type|Zinc finger, RING-type|Zinc finger, RING-type|Zinc finger, RING/FYVE/PHD-type
AT4G29690	177.243	95.3177	0.89491	1.8065e-05	0.00014259	3.84591	-	Alkaline-phosphatase-like, core domain|Type I phosphodiesterase/nucleotide pyrophosphatase/phosphate transferase|Alkaline phosphatase-like, alpha/beta/alpha|Ectonucleotide pyrophosphatase/phosphodiesterase family
AT3G14580	45.811	24.6403	0.89468	0.0064791	0.025904	1.58663	-	Pentatricopeptide repeat|Pentatricopeptide repeat|Pentatricopeptide repeat|Pentatricopeptide repeat
AT4G34970	70.4766	37.91	0.89457	0.0008139	0.004291	2.36744	ADF9	ADF/Cofilin/Destrin|Actin-binding, cofilin/tropomyosin type|Actin-binding, cofilin/tropomyosin type|Actin-binding, cofilin/tropomyosin type|ADF-H/Gelsolin-like domain
AT1G14300	374.967	201.818	0.89371	4.3587e-12	1.0799e-10	9.96662	-	Armadillo-type fold|FAM203 C-terminal|FAM203 N-terminal|Armadillo-like helical|Armadillo-type fold|FAM203 C-terminal|FAM203 N-terminal|Armadillo-like helical
AT5G02150	149.246	80.3716	0.89294	1.8738e-06	1.8131e-05	4.74158	Fes1C	Armadillo-type fold|Armadillo-like helical|Armadillo-type fold|Armadillo-like helical
AT3G49330	69.2548	37.338	0.89127	0.0007318	0.0039023	2.40868	-	Pectinesterase inhibitor|Pectinesterase inhibitor|Pectinesterase inhibitor|Pectinesterase inhibitor|Pectinesterase inhibitor
AT3G11964	2057.46	1109.59	0.89084	3.2387e-05	0.00024262	3.61507	-	RNA-binding domain, S1|Nucleic acid-binding, OB-fold|Nucleic acid-binding, OB-fold|Suppressor of forked|RNA-processing protein, HAT helix|Ribosomal protein S1, RNA-binding domain|Ribosomal protein S1, RNA-binding domain|Tetratricopeptide-like helical
AT5G54910	529.999	285.925	0.89035	1.1924e-07	1.4765e-06	5.83077	RH32	Domain of unknown function DUF4217|RNA helicase, DEAD-box type, Q motif|Helicase, superfamily 1/2, ATP-binding domain|Helicase, superfamily 1/2, ATP-binding domain|DNA/RNA helicase, DEAD/DEAH box type, N-terminal|Helicase, C-terminal|Helicase, C-terminal|Helicase, C-terminal|RNA helicase, ATP-dependent, DEAD-box, conserved site|P-loop containing nucleoside triphosphate hydrolase|P-loop containing…
AT2G44510	170.787	92.1761	0.88974	6.725e-07	7.1935e-06	5.14306	-	BCP1 family|BCP1 family|BCP1 family
AT5G42460	133.968	72.3523	0.88878	7.1135e-05	0.00049172	3.30828	-	F-box associated interaction domain|Galactose oxidase/kelch, beta-propeller|F-box associated domain, type 1|F-box domain, cyclin-like|F-box domain, cyclin-like|F-box domain, cyclin-like|F-box domain, cyclin-like
AT5G01550	83.7358	45.2262	0.88868	0.00027504	0.0016531	2.7817	LECRKA4.2	Protein kinase, ATP binding site|Protein kinase-like domain|Concanavalin A-like lectin/glucanases superfamily|Serine/threonine-protein kinase, active site|Legume lectin domain|Protein kinase, catalytic domain|Protein kinase, catalytic domain|Concanavalin A-like lectin/glucanase, subgroup
AT1G08830	2134.67	1155.2	0.88586	6.4316e-05	0.00044866	3.34808	CSD1	Superoxide dismutase, copper/zinc, binding site|Superoxide dismutase, copper/zinc, binding site|Superoxide dismutase, copper/zinc binding domain|Superoxide dismutase, copper/zinc binding domain|Superoxide dismutase, copper/zinc binding domain|Superoxide dismutase, copper/zinc binding domain|Superoxide dismutase, copper/zinc, binding site|Superoxide dismutase, copper/zinc, binding site|Superoxide …
AT1G11380	371.24	201.105	0.8844	6.1218e-12	1.4903e-10	9.82673	-	Uncharacterised protein family Cys-rich|Uncharacterised protein family Cys-rich
AT1G18850	413.967	224.38	0.88357	6.1408e-06	5.3399e-05	4.27247	-	-
AT4G37190	343.258	186.086	0.88333	2.1141e-11	4.781e-10	9.32048	-	Misato Segment II, myosin-like|Beta tubulin, autoregulation binding site|Tubulin/FtsZ, GTPase domain|Tubulin/FtsZ, GTPase domain|DML1/Misato, tubulin domain|Misato Segment II, myosin-like|Tubulin/FtsZ, GTPase domain|Tubulin/FtsZ, GTPase domain|DML1/Misato, tubulin domain
AT2G39570	2445.9	1326.02	0.88327	1.1909e-29	1.528e-27	26.8159	-	ACT domain|ACT domain
AT5G55970	367.047	199.018	0.88307	6.94e-12	1.6733e-10	9.77643	-	Zinc finger, RING-type|Zinc finger, RING-type|Zinc finger, RING-type|Zinc finger, RING/FYVE/PHD-type|Zinc finger, RING-type|Zinc finger, RING-type|Zinc finger, RING-type|Zinc finger, RING/FYVE/PHD-type
AT2G35980	99.7126	54.0946	0.88229	0.0057954	0.023477	1.62936	YLS9	Late embryogenesis abundant protein, LEA-14
AT1G65030	397.671	215.743	0.88226	4.1504e-05	0.00030403	3.51708	-	WD40 repeat, conserved site|WD40-repeat-containing domain|WD40-repeat-containing domain|WD40 repeat|WD40 repeat|WD40 repeat|WD40/YVTN repeat-like-containing domain
AT3G09780	80.8471	43.8677	0.88204	0.00034863	0.0020351	2.69141	CCR1	Protein kinase, ATP binding site|Protein kinase-like domain|Regulator of chromosome condensation 1/beta-lactamase-inhibitor protein II|Regulator of chromosome condensation 1/beta-lactamase-inhibitor protein II|Serine/threonine-protein kinase, active site|TNFR/NGFR cysteine-rich region|Serine-threonine/tyrosine-protein kinase catalytic domain|Protein kinase, catalytic domain
AT1G35140	361.905	196.455	0.88141	1.4854e-11	3.4209e-10	9.46586	PHI-1	Phosphate-induced protein 1
AT4G25730	1619.77	879.287	0.88138	2.6701e-05	0.00020347	3.6915	-	Ribosomal RNA methyltransferase Spb1, domain of unknown function DUF3381|Ribosomal RNA large subunit methyltransferase E|Ribosomal RNA large subunit methyltransferase E|Ribosomal RNA methyltransferase, Spb1, C-terminal|Ribosomal RNA methyltransferase FtsJ domain|AdoMet-dependent rRNA methyltransferase, Spb1|AdoMet-dependent rRNA methyltransferase, Spb1|S-adenosyl-L-methionine-dependent methyltran…
AT5G47630	376.788	204.581	0.88108	4.2777e-12	1.063e-10	9.97347	mtACP3	Acyl carrier protein-like|Acyl carrier protein-like|Acyl carrier protein-like|Acyl carrier protein-like|Acyl carrier protein (ACP)|Acyl carrier protein (ACP)|Acyl carrier protein (ACP)|Acyl carrier protein-like|Acyl carrier protein-like|Acyl carrier protein-like|Acyl carrier protein-like|Acyl carrier protein (ACP)|Acyl carrier protein (ACP)|Acyl carrier protein (ACP)
AT5G37440	49.6202	26.9496	0.88067	0.0046402	0.019394	1.71233	-	DnaJ domain|DnaJ domain|DnaJ domain|DnaJ domain|DnaJ domain|DnaJ domain
AT5G51795	68.6022	37.2749	0.88005	0.00097793	0.0050406	2.29752	-	DNA/RNA-binding protein Kin17, conserved domain
AT1G13260	479.137	260.607	0.87856	1.3503e-05	0.00010954	3.96043	RAV1	DNA-binding, integrase-type|DNA-binding pseudobarrel domain|DNA-binding pseudobarrel domain|B3 DNA binding domain|B3 DNA binding domain|B3 DNA binding domain|AP2/ERF domain|AP2/ERF domain|AP2/ERF domain|AP2/ERF domain
AT3G52170	379.927	206.718	0.87806	6.1014e-12	1.4868e-10	9.82775	-	-|-
AT1G53635	43.8631	23.9043	0.87574	0.012848	0.04606	1.33668	-	-
AT2G41250	4192.2	2285.35	0.87529	3.3931e-26	3.5703e-24	23.4473	-	HAD-like domain|HAD-like domain|HAD-like domain|HAD-superfamily hydrolase, subfamily IA, REG-2-like|HAD-superfamily hydrolase, subfamily IA, variant 1|HAD-superfamily hydrolase, subfamily IA, variant 1
AT3G59670	528.464	288.182	0.87482	0.00029358	0.0017495	2.75709	-	-
AT4G17245	878.559	479.335	0.87411	2.5488e-19	1.3814e-17	16.8597	-	Zinc finger, RING-type|Zinc finger, RING-type|Zinc finger, RING-type|Zinc finger, RING/FYVE/PHD-type
AT2G43650	1122.24	612.308	0.87405	4.7958e-11	1.0282e-09	8.98792	EMB2777	Sas10 C-terminal domain|Sas10/Utp3/C1D
AT4G04670	350.567	191.302	0.87384	2.1397e-11	4.8345e-10	9.31565	-	tRNA wybutosine-synthesizing protein|tRNA wybutosine-synthesizing protein|tRNA wybutosine-synthesizing protein|tRNA transferase Trm5/Tyw2|Kelch-type beta propeller|S-adenosyl-L-methionine-dependent methyltransferase-like|S-adenosyl-L-methionine-dependent methyltransferase-like
AT3G13230	555.792	303.406	0.8733	0.00019956	0.0012407	2.90633	-	K Homology domain, type 1|K Homology domain, type 1|K Homology domain, type 1|K Homology domain
AT4G15290	95.7187	52.2945	0.87214	0.00014087	0.00090789	3.04197	ATCSLB05	Cellulose synthase|Nucleotide-diphospho-sugar transferases
AT3G54090	962.77	526.041	0.87202	3.6354e-20	2.1511e-18	17.6673	FLN1	Carbohydrate kinase PfkB|Carbohydrate/puine kinase, PfkB, conserved site|Ribokinase-like|Ribokinase-like
AT4G21510	217.631	118.97	0.87129	3.3088e-08	4.5297e-07	6.34393	SKIP27	F-box domain, cyclin-like|F-box domain, cyclin-like
AT2G15690	569.956	311.616	0.87108	4.6275e-15	1.6344e-13	12.7866	PCMP-H66	Pentatricopeptide repeat|Pentatricopeptide repeat|Pentatricopeptide repeat
AT3G16750	206.641	113.053	0.87013	6.8671e-08	8.8515e-07	6.05298	-	-
AT1G30730	250.181	136.908	0.86977	4.8106e-06	4.2991e-05	4.36662	-	FAD-binding, type 2|FAD-binding, type 2|Berberine/berberine-like|FAD linked oxidase, N-terminal|CO dehydrogenase flavoprotein-like, FAD-binding, subdomain 2
AT3G56990	1009.69	552.944	0.86871	1.8332e-06	1.7832e-05	4.7488	EDA7	WD40-repeat-containing domain|NUC153|WD40 repeat|WD40/YVTN repeat-like-containing domain
AT1G55152	276.66	151.716	0.86674	1.4782e-09	2.5305e-08	7.59679	-	-
AT3G56680	1415.79	776.424	0.86669	6.2505e-14	1.924e-12	11.7158	-	SUZ domain|SUZ domain|Single-stranded nucleic acid binding R3H|Single-stranded nucleic acid binding R3H|Single-stranded nucleic acid binding R3H|Single-stranded nucleic acid binding R3H|Single-stranded nucleic acid binding R3H
AT4G13280	87.5945	48.0418	0.86655	0.0013478	0.0066947	2.17427	ATTPS12	Terpenoid synthase|Terpenoid synthase|Terpenoid cyclases/protein prenyltransferase alpha-alpha toroid|Terpene synthase, metal-binding domain|Terpene synthase, N-terminal domain|Terpene synthase, N-terminal domain
AT2G44380	352.94	193.573	0.86654	3.5611e-11	7.7671e-10	9.10974	-	C1-like|DC1
AT4G20020	771.239	423.22	0.86577	5.9257e-18	2.8277e-16	15.5486	-	-|-
AT2G15000	333.07	182.811	0.86548	1.0835e-10	2.1974e-09	8.65809	-	-|-|-|-|-
AT4G19160	2638.53	1449.34	0.86434	2.8517e-12	7.2585e-11	10.1392	-	-|-|-
AT4G27340	829.786	455.97	0.8638	1.7884e-18	8.977e-17	16.0469	-	tRNA transferase Trm5/Tyw2|S-adenosyl-L-methionine-dependent methyltransferase-like|S-adenosyl-L-methionine-dependent methyltransferase-like|tRNA (guanine(37)-N(1))-methyltransferase, eukaryotic
AT4G31120	1128.05	620.06	0.86335	2.0695e-21	1.3915e-19	18.8565	PRMT5	Protein arginine N-methyltransferase|Protein arginine N-methyltransferase|Protein arginine N-methyltransferase PRMT5|Protein arginine N-methyltransferase PRMT5|S-adenosyl-L-methionine-dependent methyltransferase-like|S-adenosyl-L-methionine-dependent methyltransferase-like|Protein arginine N-methyltransferase|Protein arginine N-methyltransferase|Protein arginine N-methyltransferase PRMT5|Protein …
AT3G12170	82.385	45.287	0.86328	0.00052251	0.0029194	2.53471	-	DnaJ domain|DnaJ domain|DnaJ domain|DnaJ domain|DnaJ domain|DnaJ domain
AT1G68990	1098.36	603.963	0.86282	3.3923e-21	2.2101e-19	18.6556	MGP3	DNA-directed RNA polymerase, phage-type|DNA-directed RNA polymerase, phage-type|DNA-directed RNA polymerase, phage-type|DNA-directed RNA polymerase, phage-type|DNA-directed RNA polymerase, helix hairpin domain|DNA-directed RNA polymerase N-terminal domain|DNA-directed RNA polymerase N-terminal domain|DNA-directed RNA polymerase, phage-type|DNA-directed RNA polymerase, phage-type|DNA-directed RNA …
AT1G55990	437.865	240.813	0.86257	0.00024392	0.0014838	2.82862	-	-
AT1G22400	751.377	413.242	0.86255	2.9947e-14	9.6305e-13	12.0164	UGT85A1	UDP-glucuronosyl/UDP-glucosyltransferase|UDP-glucuronosyl/UDP-glucosyltransferase|UDP-glucuronosyl/UDP-glucosyltransferase
AT3G20240	252.044	138.64	0.86233	7.237e-09	1.1111e-07	6.95425	-	Mitochondrial carrier domain|Mitochondrial carrier domain|Mitochondrial substrate/solute carrier|Mitochondrial substrate/solute carrier|Mitochondrial carrier protein
AT2G29760	214.971	118.286	0.86187	6.0054e-08	7.8454e-07	6.10538	OTP81	Pentatricopeptide repeat|Pentatricopeptide repeat|Pentatricopeptide repeat|Tetratricopeptide-like helical
AT4G15215	164.003	90.278	0.86128	1.4479e-06	1.4417e-05	4.84113	PDR13	Plant PDR ABC transporter associated|ABC-2 type transporter|AAA+ ATPase domain|ABC transporter-like|ABC transporter-like|P-loop containing nucleoside triphosphate hydrolase|P-loop containing nucleoside triphosphate hydrolase|ABC-transporter extracellular N-terminal domain
AT4G30720	1362.11	750.003	0.86088	4.5844e-23	3.5693e-21	20.4474	-	Pyridine nucleotide-disulphide oxidoreductase, FAD/NAD(P)-binding domain|Pyridine nucleotide-disulphide oxidoreductase, NAD-binding domain
AT1G31970	2667.12	1469.89	0.85958	9.6351e-15	3.2437e-13	12.489	STRS1	RNA helicase, DEAD-box type, Q motif|Helicase, superfamily 1/2, ATP-binding domain|Helicase, superfamily 1/2, ATP-binding domain|DNA/RNA helicase, DEAD/DEAH box type, N-terminal|Helicase, C-terminal|Helicase, C-terminal|Helicase, C-terminal|RNA helicase, ATP-dependent, DEAD-box, conserved site|P-loop containing nucleoside triphosphate hydrolase|P-loop containing nucleoside triphosphate hydrolase
AT3G57150	2783.96	1534.36	0.8595	1.8608e-07	2.2241e-06	5.65285	NAP57	Pseudouridine synthase, catalytic domain|PUA-like domain|PUA-like domain|Dyskerin-like|tRNA pseudouridine synthase B family|tRNA pseudouridine synthase B family|Uncharacterised domain CHP00451|Pseudouridine synthase II|Pseudouridine synthase/archaeosine transglycosylase|Pseudouridine synthase/archaeosine transglycosylase|Pseudouridine synthase/archaeosine transglycosylase
AT4G03940	43.2903	23.8763	0.85847	0.009791	0.036717	1.43513	-	-
AT1G60080	225.948	124.721	0.85729	3.0614e-08	4.2116e-07	6.37555	-	Ribosomal protein S5 domain 2-type fold|Exoribonuclease, phosphorolytic domain 2|Exoribonuclease, phosphorolytic domain 1
AT3G03060	329.925	182.136	0.85713	1.2556e-09	2.1731e-08	7.66292	-	ATPase family AAA domain-containing protein 3, domain of unknown function DUF3523|ATPase, AAA-type, core|AAA+ ATPase domain|P-loop containing nucleoside triphosphate hydrolase|P-loop containing nucleoside triphosphate hydrolase
AT4G21140	272.778	150.626	0.85676	3.2973e-09	5.3497e-08	7.27167	-	-
AT3G20540	1078.36	595.847	0.85583	1.4437e-20	8.9853e-19	18.0465	POLGAMMA1	Ribonuclease H-like domain|Ribonuclease H-like domain|3'-5' exonuclease domain|3'-5' exonuclease domain|DNA polymerase A|DNA-directed DNA polymerase, family A, palm domain|DNA-directed DNA polymerase, family A, palm domain|Ribonuclease H-like domain|Ribonuclease H-like domain|3'-5' exonuclease domain|3'-5' exonuclease domain|DNA polymerase A|DNA-directed DNA polymerase, family A, palm domain|DNA-…
AT2G20080	81.9042	45.2804	0.85505	0.00045041	0.0025505	2.59337	-	-|-
AT3G54830	1312.25	725.9	0.8542	3.2211e-19	1.7346e-17	16.7608	-	Amino acid transporter, transmembrane
AT3G21720	240.153	132.892	0.85369	0.0013798	0.0068414	2.16486	ICL	Isocitrate lyase/phosphorylmutase, conserved site|Pyruvate/Phosphoenolpyruvate kinase|Pyruvate/Phosphoenolpyruvate kinase|Isocitrate lyase|Isocitrate lyase|Isocitrate lyase|Isocitrate lyase
AT1G69210	97.2572	53.8666	0.85241	0.00014973	0.00096082	3.01736	-	Ribosome maturation factor RimP|Ribosome maturation factor RimP|Ribosome maturation factor RimP, N-terminal|Ribosome maturation factor RimP
AT1G21360	62.5233	34.6458	0.85171	0.0024871	0.011386	1.94363	GLTP2	Glycolipid transfer protein domain|Glycolipid transfer protein domain|Glycolipid transfer protein domain
AT3G47800	774.461	429.195	0.85156	2.4558e-08	3.431e-07	6.46458	-	Aldose 1-epimerase|Galactose mutarotase-like domain|Aldose 1-/Glucose-6-phosphate 1-epimerase|Glycoside hydrolase-type carbohydrate-binding, subgroup
AT5G22640	6004.75	3327.92	0.85148	1.1995e-25	1.1829e-23	22.9271	emb1211	MORN motif|MORN motif|MORN motif|MORN motif
AT5G47220	102.565	56.8528	0.85123	0.00012226	0.00079794	3.09803	ATERF2	DNA-binding, integrase-type|AP2/ERF domain|AP2/ERF domain|AP2/ERF domain|AP2/ERF domain|AP2/ERF domain
AT1G27470	674.202	374.362	0.84875	6.0485e-05	0.00042513	3.37148	-	WD40-repeat-containing domain|WD40-repeat-containing domain|WD40 repeat|WD40 repeat|WD40 repeat|WD40/YVTN repeat-like-containing domain
AT1G09750	1459.32	810.36	0.84866	5.3329e-14	1.6598e-12	11.7799	-	Aspartic peptidase|Aspartic peptidase|Peptidase A1
AT4G16008	69.3025	38.4875	0.84852	0.0055726	0.022684	1.64428	-	-
AT3G12080	2242.28	1245.38	0.84838	5.2008e-27	5.7364e-25	24.2414	emb2738	GTP-binding protein EngA|GTP-binding protein EngA|GTP binding domain|GTP binding domain|Small GTP-binding protein domain|P-loop containing nucleoside triphosphate hydrolase|P-loop containing nucleoside triphosphate hydrolase|K homology domain-like, alpha/beta|GTP-binding protein EngA|GTP-binding protein EngA|GTP binding domain|GTP binding domain|Small GTP-binding protein domain|P-loop containing …
AT4G27490	242.37	134.634	0.84817	1.9577e-08	2.7737e-07	6.55694	-	Ribosomal protein S5 domain 2-type fold|Exoribonuclease, phosphorolytic domain 2|Exoribonuclease, phosphorolytic domain 2|Exoribonuclease, phosphorolytic domain 1|PNPase/RNase PH domain
AT5G19120	1110.86	617.208	0.84785	2.512e-16	1.0043e-14	13.9981	-	Aspartic peptidase|Aspartic peptidase|Peptidase A1
AT5G64420	1123.24	624.124	0.84777	2.2881e-12	5.8956e-11	10.2295	-	Armadillo-type fold|DNA polymerase V|DNA polymerase V
AT5G60540	1096.29	609.233	0.84756	1.2778e-08	1.8726e-07	6.72755	EMB2407	PdxT/SNO family, conserved site|Glutamine amidotransferase subunit PdxT|Glutamine amidotransferase subunit PdxT|Glutamine amidotransferase subunit PdxT|Glutamine amidotransferase subunit PdxT|Glutamine amidotransferase subunit PdxT|Class I glutamine amidotransferase-like|Class I glutamine amidotransferase-like
AT1G63250	197.345	109.703	0.84712	2.5725e-07	2.9882e-06	5.52459	RH48	RNA helicase, DEAD-box type, Q motif|Helicase, superfamily 1/2, ATP-binding domain|Helicase, superfamily 1/2, ATP-binding domain|DNA/RNA helicase, DEAD/DEAH box type, N-terminal|Helicase, C-terminal|Helicase, C-terminal|Helicase, C-terminal|P-loop containing nucleoside triphosphate hydrolase|P-loop containing nucleoside triphosphate hydrolase
AT3G29670	69.0599	38.3918	0.84705	0.0032653	0.014389	1.84197	PMAT2	Transferase|Chloramphenicol acetyltransferase-like domain
AT1G62350	55.7427	30.9928	0.84685	0.0044434	0.018689	1.72841	-	Pentatricopeptide repeat|Pentatricopeptide repeat
AT2G21430	62.1564	34.5779	0.84605	0.0023163	0.010708	1.97029	-	Cysteine peptidase, asparagine active site|Cysteine peptidase, histidine active site|Proteinase inhibitor I29, cathepsin propeptide|Proteinase inhibitor I29, cathepsin propeptide|Peptidase C1A, papain C-terminal|Peptidase C1A, papain C-terminal|Peptidase C1A, papain C-terminal|Cysteine peptidase, cysteine active site|Peptidase C1A, papain
AT3G18130	2275.3	1266.34	0.8454	5.9413e-08	7.7656e-07	6.10982	RACK1C_AT	G-protein beta WD-40 repeat|WD40 repeat, conserved site|WD40-repeat-containing domain|WD40-repeat-containing domain|WD40 repeat|WD40 repeat|WD40 repeat|WD40/YVTN repeat-like-containing domain
Novel00082	48.3084	26.8864	0.8454	0.0070453	0.027815	1.55572	--	PREDICTED: uncharacterized protein LOC104771707 isoform X1 [Camelina sativa]>gi|727648044|ref|XP_010494579.1| PREDICTED: uncharacterized protein LOC104771707 isoform X1 [Camelina sativa]>gi|727648046|ref|XP_010494580.1| PREDICTED: uncharacterized protein LOC104771707 isoform X1 [Camelina sativa]>gi|727648048|ref|XP_010494581.1| PREDICTED: uncharacterized protein LOC104771707 isoform X1 [Camelina …
AT3G14330	530.445	295.389	0.84459	6.3434e-14	1.9502e-12	11.7099	PCMP-H57	Pentatricopeptide repeat|Pentatricopeptide repeat|Pentatricopeptide repeat|Pentatricopeptide repeat|Tetratricopeptide-like helical
AT1G80150	169.918	94.6285	0.84449	1.3523e-06	1.3565e-05	4.86758	-	Pentatricopeptide repeat|Pentatricopeptide repeat|Pentatricopeptide repeat|Pentatricopeptide repeat
AT4G00980	58.6707	32.6905	0.84377	0.0031147	0.013798	1.86018	-	DEK, C-terminal|Homeodomain-like|Zinc finger, CCHC-type|Zinc finger, CCHC-type
AT3G46370	84.4015	47.0417	0.84333	0.012308	0.044414	1.35248	-	Malectin-like carbohydrate-binding domain|Protein kinase, ATP binding site|Protein kinase-like domain|Serine/threonine-protein kinase, active site|Leucine-rich repeat, typical subtype|Leucine-rich repeat|Serine-threonine/tyrosine-protein kinase catalytic domain|Protein kinase, catalytic domain|Concanavalin A-like lectin/glucanase, subgroup
AT2G23470	186.99	104.256	0.84283	5.3862e-07	5.879e-06	5.2307	RUS4	Protein of unknown function DUF647|Protein of unknown function DUF647
AT2G19385	278.897	155.607	0.84183	1.7367e-05	0.00013756	3.86151	-	Zinc finger, C2H2-like|Zinc finger, C2H2, LYAR-type
AT1G79150	670.019	373.86	0.8417	2.1699e-09	3.6162e-08	7.44175	-	Armadillo-type fold|Nucleolar complex-associated|CCAAT-binding factor
AT3G19470	112.262	62.6556	0.84135	6.1876e-05	0.00043405	3.36246	-	F-box associated interaction domain|F-box associated domain, type 1|F-box domain, cyclin-like|F-box domain, cyclin-like|F-box associated interaction domain|F-box associated domain, type 1|F-box domain, cyclin-like|F-box domain, cyclin-like
AT5G02710	617.911	344.914	0.84116	4.3376e-15	1.5385e-13	12.8129	-	Uncharacterised protein family UPF0153
AT2G37510	80.6336	45.031	0.84046	0.00072092	0.0038517	2.41435	-	RNA recognition motif domain|RNA recognition motif domain|RNA recognition motif domain|Nucleotide-binding, alpha-beta plait
AT1G03360	270.4	151.104	0.83956	6.8096e-08	8.7846e-07	6.05628	ATRRP4	RNA-binding domain, S1|Nucleic acid-binding, OB-fold|K Homology domain, type 1|Exosome complex RNA-binding protein 1/RRP40/RRP4
AT4G33120	41.9983	23.4875	0.83844	0.013707	0.048584	1.31351	-	Mycolic acid cyclopropane synthase|S-adenosyl-L-methionine-dependent methyltransferase-like|S-adenosyl-L-methionine-dependent methyltransferase-like
AT1G09320	194.475	108.773	0.83826	4.0959e-07	4.5718e-06	5.33991	-	Tudor-like, plant|Agenet-like domain
AT5G57120	1352.7	757.005	0.83747	5.5972e-22	3.9318e-20	19.4054	-	SRP40, C-terminal|LisH dimerisation motif|LisH dimerisation motif
AT3G23580	967.781	541.623	0.83739	8.6679e-19	4.4305e-17	16.3535	RNR2	Ferritin/ribonucleotide reductase-like|Ribonucleotide reductase small subunit|Ribonucleotide reductase small subunit|Ribonucleotide reductase small subunit|Ribonucleotide reductase-related
AT4G21770	533.624	298.721	0.83702	7.6934e-14	2.348e-12	11.6293	-	Pseudouridine synthase, catalytic domain|Pseudouridine synthase, RsuA/RluB/C/D/E/F
AT5G25757	687.399	384.989	0.83633	5.8405e-16	2.2254e-14	13.6526	-	Translation initiation factor 3 complex, subunit L|Translation initiation factor 3 complex, subunit L|Translation initiation factor 3 complex, subunit L
AT1G29940	1324.51	742.322	0.83534	1.3197e-10	2.6444e-09	8.57767	NRPA2	RNA polymerase I, Rpa2 specific|RNA polymerase Rpb2, domain 3|RNA polymerase, beta subunit, protrusion|RNA polymerase Rpb2, domain 2|RNA polymerase Rpb2, domain 7|RNA polymerase, beta subunit, conserved site|DNA-directed RNA polymerase, subunit 2, domain 6|DNA-directed RNA polymerase, subunit 2, domain 6|DNA-directed RNA polymerase, subunit 2
AT2G29540	227.665	127.649	0.83473	7.9637e-08	1.013e-06	5.99439	ATRPC14	DNA-directed RNA polymerase, RBP11-like|DNA-directed RNA polymerase, RBP11-like|DNA-directed RNA polymerase Rpb11, 13-16kDa subunit, conserved site|DNA-directed RNA polymerase, RBP11-like|DNA-directed RNA polymerase, RBP11-like|DNA-directed RNA polymerase, RBP11-like|DNA-directed RNA polymerase Rpb11, 13-16kDa subunit, conserved site
AT3G01580	44.5298	24.9717	0.83448	0.011581	0.042313	1.37353	PCMP-E87	Pentatricopeptide repeat|Pentatricopeptide repeat|Pentatricopeptide repeat|Pentatricopeptide repeat|Tetratricopeptide-like helical
AT2G20490	849.055	476.313	0.83395	9.087e-18	4.2162e-16	15.3751	NOP10	H/ACA ribonucleoprotein complex, subunit Nop10|H/ACA ribonucleoprotein complex, subunit Nop10|H/ACA ribonucleoprotein complex, subunit Nop10|H/ACA ribonucleoprotein complex, subunit Nop10|H/ACA ribonucleoprotein complex, subunit Nop10|H/ACA ribonucleoprotein complex, subunit Nop10
AT1G31660	931.306	522.588	0.83358	6.489e-05	0.00045229	3.34458	-	Bystin|Bystin
AT1G14470	44.6585	25.0596	0.83357	0.010518	0.03902	1.40871	PCMP-A4	Pentatricopeptide repeat|Pentatricopeptide repeat|Pentatricopeptide repeat|Pentatricopeptide repeat|Pentatricopeptide repeat|Tetratricopeptide-like helical
AT5G54880	143.068	80.2856	0.83349	1.1731e-05	9.6065e-05	4.01743	-	DTW
AT4G08100	64.1891	36.0465	0.83247	0.0022073	0.010291	1.98754	-//-
AT4G30840	260.585	146.423	0.83161	0.0002886	0.0017227	2.76379	-	WD40 repeat|WD40/YVTN repeat-like-containing domain
AT1G03760	227.587	127.917	0.83121	3.5529e-06	3.2645e-05	4.48618	-	Prefoldin|Prefoldin|Prefoldin subunit
AT4G11360	384.192	215.967	0.83101	3.4255e-11	7.4778e-10	9.12623	RHA1B	Zinc finger, RING-type|Zinc finger, RING-type|Zinc finger, RING-type|Zinc finger, RING/FYVE/PHD-type
AT1G15890	102.476	57.6152	0.83077	0.00012948	0.0008412	3.0751	-	NB-ARC|Leucine-rich repeat|P-loop containing nucleoside triphosphate hydrolase|P-loop containing nucleoside triphosphate hydrolase
AT2G43445	127.323	71.595	0.83056	3.2497e-05	0.0002433	3.61386	-	F-box associated interaction domain|F-box associated domain, type 1|F-box domain, cyclin-like|F-box domain, cyclin-like|F-box domain, cyclin-like
AT5G64620	431.219	242.654	0.82952	0.00011267	0.00074157	3.12985	C/VIF2	Pectinesterase inhibitor|Pectinesterase inhibitor|Pectinesterase inhibitor|Pectinesterase inhibitor|Pectinesterase inhibitor
AT3G17465	992.357	558.624	0.82898	3.5872e-14	1.1411e-12	11.9427	RPL3P	Ribosomal protein L3, bacterial/organelle-type|Ribosomal protein L3, bacterial/organelle-type|Ribosomal protein L3, bacterial/organelle-type|Ribosomal protein L3, conserved site|Translation elongation/initiation factor/Ribosomal, beta-barrel|Ribosomal protein L3
AT1G53645	1137.67	640.502	0.82881	4.1523e-20	2.4398e-18	17.6126	-	-
AT5G57180	1081.87	609.92	0.82684	4.0446e-07	4.5226e-06	5.34461	CIA2	CCT domain|CCT domain|-|CCT domain|CCT domain
AT3G10740	3166.29	1785.31	0.82662	1.2514e-07	1.5404e-06	5.81237	ASD1	Glycoside hydrolase, superfamily|Alpha-L-arabinofuranosidase, C-terminal|Alpha-L-arabinofuranosidase, C-terminal|Galactose-binding domain-like|Galactose-binding domain-like
AT4G24810	861.444	485.786	0.82644	1.2338e-17	5.6515e-16	15.2478	-	Protein kinase-like domain|UbiB domain|Protein kinase, catalytic domain|Protein kinase-like domain|UbiB domain|Protein kinase, catalytic domain|Protein kinase-like domain|UbiB domain|Protein kinase, catalytic domain
AT5G46890	467.222	263.477	0.82643	1.6667e-12	4.3935e-11	10.3572	-	Bifunctional inhibitor/plant lipid transfer protein/seed storage helical domain|Bifunctional inhibitor/plant lipid transfer protein/seed storage helical domain|Hydrophobic seed protein
AT5G39840	325.344	183.66	0.82493	1.2238e-07	1.5123e-06	5.82036	-	Mitochondrial degradasome RNA helicase subunit, C-terminal domain|Helicase, superfamily 1/2, ATP-binding domain|Helicase, superfamily 1/2, ATP-binding domain|Helicase, C-terminal|Helicase, C-terminal|Helicase, C-terminal|P-loop containing nucleoside triphosphate hydrolase|P-loop containing nucleoside triphosphate hydrolase
AT4G02520	8369.62	4724.99	0.82485	7.8047e-12	1.8622e-10	9.72997	ATGSTF2	Thioredoxin-like fold|Thioredoxin-like fold|Glutathione S-transferase, C-terminal-like|Glutathione S-transferase, C-terminal-like|Glutathione S-transferase, C-terminal-like|Glutathione S-transferase, C-terminal|Glutathione S-transferase, N-terminal|Glutathione S-transferase, N-terminal
AT5G20630	4319.5	2438.59	0.82481	0.0001485	0.00095363	3.02062	GLP3	Germin, manganese binding site|RmlC-like cupin domain|Cupin 1|Cupin 1|Germin|RmlC-like jelly roll fold
AT4G32480	507.566	286.58	0.82466	9.4412e-05	0.00063365	3.19815	-	Protein of unknown function DUF506, plant|Protein of unknown function DUF506, plant
AT5G09520	233.405	131.842	0.82402	6.1664e-08	8.0141e-07	6.09615	-	-
AT4G11060	265.583	150.174	0.82253	1.2774e-08	1.8726e-07	6.72755	MTSSB	Nucleic acid-binding, OB-fold|Nucleic acid-binding, OB-fold|Single-strand DNA-binding|Single-strand DNA-binding|Primosome PriB/single-strand DNA-binding|Primosome PriB/single-strand DNA-binding
AT1G49600	2421.14	1369.41	0.82213	3.8305e-08	5.193e-07	6.28458	ATRBP47A	RNA recognition motif domain|RNA recognition motif domain|RNA recognition motif domain|Nucleotide-binding, alpha-beta plait
AT5G20860	58.2542	32.9698	0.82122	0.0034088	0.014919	1.82626	PME54	Pectinesterase, active site|Pectin lyase fold/virulence factor|Pectinesterase inhibitor|Pectinesterase inhibitor|Pectinesterase inhibitor|Pectinesterase inhibitor|Pectinesterase inhibitor|Pectinesterase, catalytic|Pectin lyase fold
AT1G02660	201.683	114.152	0.82114	4.7733e-07	5.2602e-06	5.279	-	Lipase, class 3|Alpha/Beta hydrolase fold|Alpha/Beta hydrolase fold
AT3G59040	1036.08	586.582	0.82073	7.0318e-07	7.4867e-06	5.12571	-	Pentatricopeptide repeat|Pentatricopeptide repeat|Pentatricopeptide repeat|Pentatricopeptide repeat|Tetratricopeptide-like helical|Pentatricopeptide repeat|Pentatricopeptide repeat|Pentatricopeptide repeat|Pentatricopeptide repeat|Tetratricopeptide-like helical
AT2G04270	1204.94	682.306	0.82046	3.0415e-20	1.8125e-18	17.7417	RNEE/G	RNA-binding protein AU-1/Ribonuclease E/G|Nucleic acid-binding, OB-fold|Nucleic acid-binding, OB-fold|Ribonuclease E/G|RNA-binding protein AU-1/Ribonuclease E/G|Carbohydrate-binding-like fold|Nucleic acid-binding, OB-fold|Nucleic acid-binding, OB-fold|Ribonuclease E/G|Carbohydrate binding module family 20|Carbohydrate binding module family 20|Carbohydrate binding module family 20|Immunoglobulin-l…
AT2G40520	433.191	245.332	0.82027	2.9937e-09	4.8887e-08	7.31081	-	Nucleotidyl transferase domain|Nucleotidyl transferase domain|Nucleotidyl transferase domain|Nucleotidyl transferase domain
AT1G31010	153.319	86.887	0.81932	8.6696e-06	7.3015e-05	4.13659	OSB4	Nucleic acid-binding, OB-fold|Nucleic acid-binding, OB-fold|Primosome PriB/single-strand DNA-binding
AT1G71850	218.986	124.134	0.81894	7.7444e-07	8.1933e-06	5.08654	-	Plant organelle RNA recognition domain
AT4G28530	74.1182	42.0161	0.81888	0.0013126	0.0065351	2.18475	anac074	No apical meristem (NAM) protein|No apical meristem (NAM) protein|No apical meristem (NAM) protein|No apical meristem (NAM) protein|No apical meristem (NAM) protein|No apical meristem (NAM) protein
AT5G12270	47.0142	26.6632	0.81825	0.011564	0.042262	1.37405	-	Non-haem dioxygenase N-terminal domain|Oxoglutarate/iron-dependent dioxygenase|Oxoglutarate/iron-dependent dioxygenase|Isopenicillin N synthase-like
AT5G64816	477.023	270.746	0.81712	2.6116e-12	6.6676e-11	10.176	-	-|-
AT1G29730	101.741	57.7495	0.81702	0.00019683	0.0012252	2.91179	-	Malectin|Protein kinase, ATP binding site|Protein kinase-like domain|Serine/threonine-protein kinase, active site|Leucine-rich repeat|Protein kinase, catalytic domain|Protein kinase, catalytic domain|Concanavalin A-like lectin/glucanase, subgroup
AT4G07825	1204.8	683.869	0.81701	3.5238e-10	6.6033e-09	8.18024	-	-
AT1G63160	211.593	120.119	0.81683	3.048e-07	3.481e-06	5.4583	RFC2	Replication factor C, C-terminal domain|DNA polymerase III, clamp loader complex, gamma/delta/delta subunit, C-terminal|ATPase, AAA-type, core|AAA+ ATPase domain|P-loop containing nucleoside triphosphate hydrolase|P-loop containing nucleoside triphosphate hydrolase
AT3G18580	177.631	100.85	0.81667	1.6205e-06	1.5969e-05	4.79672	-	Nucleic acid-binding, OB-fold|Nucleic acid-binding, OB-fold|Single-strand DNA-binding|Single-strand DNA-binding|Primosome PriB/single-strand DNA-binding|Primosome PriB/single-strand DNA-binding
AT2G38820	317.894	180.528	0.81632	4.5878e-07	5.0713e-06	5.29488	-	Protein of unknown function DUF506, plant|Protein of unknown function DUF506, plant|Protein of unknown function DUF506, plant|Protein of unknown function DUF506, plant
AT1G15480	283.145	160.85	0.81583	5.9349e-09	9.3107e-08	7.03102	-	Pentatricopeptide repeat|Pentatricopeptide repeat|Pentatricopeptide repeat|Pentatricopeptide repeat|Tetratricopeptide-like helical
AT2G02150	115.366	65.5392	0.81579	8.0264e-05	0.00054702	3.262	-	Pentatricopeptide repeat|Pentatricopeptide repeat|Pentatricopeptide repeat|Pentatricopeptide repeat|Pentatricopeptide repeat|Tetratricopeptide-like helical
AT5G49390	79.3476	45.1232	0.81432	0.00088435	0.0046092	2.33637	-	Armadillo-type fold
AT2G41340	119.568	67.9998	0.81423	0.0017302	0.0083305	2.07933	RPB5D	DNA-directed RNA polymerase, RPB5 subunit|RNA polymerase, Rpb5, N-terminal|RNA polymerase, Rpb5, N-terminal|RNA polymerase, Rpb5, N-terminal|RNA polymerase, subunit H/Rpb5 C-terminal|RNA polymerase, subunit H/Rpb5 C-terminal|RNA polymerase, subunit H/Rpb5 C-terminal|RNA polymerase, subunit H/Rpb5 C-terminal
AT3G16950	1447.14	823.085	0.81409	2.5188e-21	1.6847e-19	18.7735	LPD1	Pyridine nucleotide-disulphide oxidoreductase, FAD/NAD(P)-binding domain|FAD/NAD-linked reductase, dimerisation|FAD-dependent pyridine nucleotide-disulphide oxidoreductase|Pyridine nucleotide-disulphide oxidoreductase, class I, active site|Dihydrolipoamide dehydrogenase|Pyridine nucleotide-disulphide oxidoreductase, dimerisation|Pyridine nucleotide-disulphide oxidoreductase, dimerisation|Pyridine…
AT4G25340	1202.72	684.419	0.81335	1.8547e-13	5.3673e-12	11.2702	FKBP53	Peptidyl-prolyl cis-trans isomerase, FKBP-type, domain|Peptidyl-prolyl cis-trans isomerase, FKBP-type, domain|Peptidyl-prolyl cis-trans isomerase, FKBP-type|Peptidyl-prolyl cis-trans isomerase, FKBP-type, domain|Peptidyl-prolyl cis-trans isomerase, FKBP-type, domain|Peptidyl-prolyl cis-trans isomerase, FKBP-type
AT5G60680	367.034	208.869	0.81331	0.00017994	0.0011298	2.947	-	Senescence regulator
AT1G08900	445.12	253.329	0.81318	2.6244e-09	4.3108e-08	7.36544	SUGTL3	Major facilitator superfamily domain|Major facilitator superfamily domain, general substrate transporter|Sugar transporter, conserved site|Sugar transporter, conserved site|General substrate transporter|Sugar/inositol transporter|Sugar/inositol transporter|Major facilitator superfamily domain|Major facilitator superfamily domain, general substrate transporter|Sugar transporter, conserved site|Sug…
AT3G02500	98.4757	56.0608	0.81278	0.0047582	0.019831	1.70266	-	-
AT2G29260	64.1396	36.5338	0.81198	0.0030364	0.013515	1.86918	-	Glucose/ribitol dehydrogenase|Short-chain dehydrogenase/reductase SDR|NAD(P)-binding domain
AT4G24175	164.399	93.7637	0.8101	4.6145e-06	4.1415e-05	4.38284	-	Ribosome-associated, YjgA|PSPTO4464-like domain
AT2G15080	389.16	221.977	0.80995	6.2109e-06	5.3971e-05	4.26784	AtRLP19	Leucine-rich repeat-containing N-terminal, type 2|Leucine-rich repeat|Leucine-rich repeat|Leucine-rich repeat-containing N-terminal, type 2|Leucine-rich repeat|Leucine-rich repeat
AT1G61400	75.0963	42.8407	0.80976	0.0013288	0.0066066	2.18002	-	S-receptor-like serine/threonine-protein kinase|S-locus receptor kinase, C-terminal|PAN-2 domain|Protein kinase-like domain|Serine/threonine-protein kinase, active site|Apple-like|Apple-like|Bulb-type lectin domain|Bulb-type lectin domain|Bulb-type lectin domain|Bulb-type lectin domain|Bulb-type lectin domain|Serine-threonine/tyrosine-protein kinase catalytic domain|S-locus glycoprotein|Protein k…
AT2G18520	108.243	61.7531	0.80969	0.00051913	0.0029019	2.53732	-	Pentatricopeptide repeat|Pentatricopeptide repeat|Pentatricopeptide repeat|Pentatricopeptide repeat|Pentatricopeptide repeat
AT4G23540	532.781	304.071	0.80913	5.0833e-12	1.2521e-10	9.90236	-	Armadillo-type fold|Uncharacterised domain NUC173|Armadillo-like helical
AT1G23400	2210.24	1261.47	0.8091	1.0351e-24	9.2305e-23	22.0348	CAF2	RNA-binding, CRM domain|RNA-binding, CRM domain|RNA-binding, CRM domain|RNA-binding, CRM domain|RNA-binding, CRM domain
AT4G28820	75.5847	43.1663	0.80819	0.0012898	0.0064344	2.19149	-	Zinc finger, HIT-type|Zinc finger, HIT-type|Zinc finger, HIT-type|Zinc finger, HIT-type
AT5G38720	524.17	299.504	0.80746	2.1364e-09	3.5675e-08	7.44764	-	Ribosomal RNA-processing protein 7|Ribosomal RNA-processing protein 7
AT2G05765	70.1991	40.132	0.8067	0.0022608	0.010493	1.9791	-//-
AT1G76110	1122.44	641.893	0.80623	7.0857e-19	3.7046e-17	16.4313	HMGB9	High mobility group (HMG) box domain|High mobility group (HMG) box domain|High mobility group (HMG) box domain|High mobility group (HMG) box domain|High mobility group (HMG) box domain|ARID/BRIGHT DNA-binding domain|ARID/BRIGHT DNA-binding domain|ARID/BRIGHT DNA-binding domain|ARID/BRIGHT DNA-binding domain|ARID/BRIGHT DNA-binding domain
AT3G15080	263.71	150.835	0.80598	2.9149e-08	4.0277e-07	6.39494	-	Exonuclease, RNase T/DNA polymerase III|Ribonuclease H-like domain|Ribonuclease H-like domain|Exonuclease
AT2G29290	1788.56	1023.4	0.80543	7.0275e-07	7.4853e-06	5.12579	-	Short-chain dehydrogenase/reductase, conserved site|Glucose/ribitol dehydrogenase|Short-chain dehydrogenase/reductase SDR|NAD(P)-binding domain|Short-chain dehydrogenase/reductase, conserved site|Glucose/ribitol dehydrogenase|Short-chain dehydrogenase/reductase SDR|Short-chain dehydrogenase/reductase SDR|NAD(P)-binding domain
AT4G16835	64.3823	36.8521	0.80492	0.002962	0.013224	1.87864	DYW10	Pentatricopeptide repeat|Pentatricopeptide repeat|Pentatricopeptide repeat|Pentatricopeptide repeat|Pentatricopeptide repeat|Tetratricopeptide-like helical
AT1G03650	91.0664	52.1383	0.80458	0.00052126	0.002913	2.53566	-	Acyl-CoA N-acyltransferase|Acyl-CoA N-acyltransferase|GNAT domain|GNAT domain
AT3G25890	396.986	227.32	0.80436	1.9144e-06	1.8467e-05	4.7336	ERF119	DNA-binding, integrase-type|AP2/ERF domain|AP2/ERF domain|AP2/ERF domain|AP2/ERF domain|AP2/ERF domain|DNA-binding, integrase-type|AP2/ERF domain|AP2/ERF domain|AP2/ERF domain|AP2/ERF domain|AP2/ERF domain
AT4G30800	213.454	122.232	0.8043	4.1259e-07	4.5992e-06	5.33732	RPS11B	Ribosomal protein S17, conserved site|Nucleic acid-binding, OB-fold|Nucleic acid-binding, OB-fold|Ribosomal protein S17|Ribosomal protein S17|Ribosomal protein S17|Ribosomal protein S17|Ribosomal protein S17|Ribosomal protein S17, archaeal/eukaryotic
AT3G27640	54.643	31.3034	0.80372	0.0064182	0.025689	1.59025	-	G-protein beta WD-40 repeat|WD40 repeat, conserved site|WD40-repeat-containing domain|WD40-repeat-containing domain|WD40 repeat|WD40 repeat|WD40 repeat|WD40/YVTN repeat-like-containing domain
AT4G35440	428.739	245.721	0.80308	3.1466e-11	6.9292e-10	9.15932	CLC-E	Chloride channel, core|Chloride channel, core|Chloride channel, voltage gated|Chloride channel, voltage gated|Cystathionine beta-synthase, core|Cystathionine beta-synthase, core|Cystathionine beta-synthase, core|Chloride channel, core|Chloride channel, core|Chloride channel, voltage gated|Chloride channel, voltage gated|Cystathionine beta-synthase, core|Cystathionine beta-synthase, core|Cystathio…
AT3G01800	401.681	230.227	0.80299	8.8006e-11	1.8037e-09	8.74384	-	Ribosome recycling factor domain|Ribosome recycling factor domain|Ribosome recycling factor
AT1G29030	380.848	218.356	0.80254	1.6927e-10	3.3464e-09	8.47542	-	Armadillo-type fold|Apoptosis inhibitory 5|Armadillo-like helical
AT1G48920	6709.78	3848.43	0.802	2.8656e-08	3.9639e-07	6.40188	ATNUC-L1	RNA recognition motif domain|RNA recognition motif domain|RNA recognition motif domain|Nucleotide-binding, alpha-beta plait
AT1G23280	763.227	437.762	0.80196	6.0327e-08	7.8701e-07	6.10402	-	Mak16 protein|Mak16 protein|Ribosomal L28e/Mak16
AT3G15460	342.64	196.586	0.80153	1.0789e-09	1.8777e-08	7.72637	-	Brix domain|Brix domain|Brix domain|Anticodon-binding|Ribosome biogenesis protein BRX1
AT4G34290	1125.33	645.817	0.80115	7.2818e-19	3.7835e-17	16.4221	-	SWIB domain|SWIB/MDM2 domain|SWIB/MDM2 domain|SWIB/MDM2 domain
AT3G22310	883.7	507.22	0.80094	6.0058e-10	1.0929e-08	7.96142	PMH1	RNA helicase, DEAD-box type, Q motif|Helicase, superfamily 1/2, ATP-binding domain|Helicase, superfamily 1/2, ATP-binding domain|DNA/RNA helicase, DEAD/DEAH box type, N-terminal|Helicase, C-terminal|Helicase, C-terminal|Helicase, C-terminal|P-loop containing nucleoside triphosphate hydrolase|P-loop containing nucleoside triphosphate hydrolase
AT5G05410	199.083	114.271	0.80091	0.00030592	0.001814	2.74136	DREB2A	DNA-binding, integrase-type|AP2/ERF domain|AP2/ERF domain|AP2/ERF domain|AP2/ERF domain|AP2/ERF domain|DNA-binding, integrase-type|AP2/ERF domain|AP2/ERF domain|AP2/ERF domain|AP2/ERF domain|AP2/ERF domain
AT3G04770	351.082	201.702	0.79958	1.5847e-06	1.5647e-05	4.80557	RPSAb	Ribosomal protein S2, flavodoxin-like domain|Ribosomal protein S2, conserved site|Ribosomal protein S2, eukaryotic/archaeal|Ribosomal protein S2, eukaryotic/archaeal|Ribosomal protein S2|Ribosomal protein S2|Ribosomal protein S2, eukaryotic|Ribosomal protein S2, flavodoxin-like domain|Ribosomal protein S2, conserved site|Ribosomal protein S2, eukaryotic/archaeal|Ribosomal protein S2, eukaryotic/a…
AT2G28120	87.63	50.3552	0.79928	0.00079783	0.0042142	2.37528	-	Major facilitator superfamily domain, general substrate transporter|Nodulin-like
AT5G64570	979.918	563.494	0.79826	3.8159e-07	4.284e-06	5.36815	XYL4	Fibronectin type III-like domain|Glycoside hydrolase, superfamily|Glycoside hydrolase family 3 C-terminal domain|Glycoside hydrolase family 3 C-terminal domain|Glycoside hydrolase family 3 C-terminal domain|Glycoside hydrolase, family 3, N-terminal|Glycoside hydrolase, family 3, N-terminal|Glycoside hydrolase, family 3, N-terminal|Glycoside hydrolase family 3
AT2G28450	837.692	481.874	0.79776	1.9003e-16	7.6709e-15	14.1152	-	Methyltransferase domain|(Uracil-5)-methyltransferase|Zinc finger, CCCH-type|Zinc finger, CCCH-type|Zinc finger, CCCH-type|Zinc finger, CCCH-type|Nucleotide-binding, alpha-beta plait|S-adenosyl-L-methionine-dependent methyltransferase-like|S-adenosyl-L-methionine-dependent methyltransferase-like|Methyltransferase domain|(Uracil-5)-methyltransferase|(Uracil-5)-methyltransferase|Zinc finger, CCCH-t…
AT2G44120	3338.37	1922.65	0.79605	1.3194e-26	1.4302e-24	23.8446	RPL7C	Ribosomal protein L30, conserved site|Ribosomal protein L30, ferredoxin-like fold domain|Ribosomal protein L30, ferredoxin-like fold domain|Ribosomal protein L30, ferredoxin-like fold domain|Ribosomal protein L30, N-terminal|Ribosomal protein L7, eukaryotic|Ribosomal protein L30, conserved site|Ribosomal protein L30, ferredoxin-like fold domain|Ribosomal protein L30, ferredoxin-like fold domain|R…
AT4G38160	1124.81	647.805	0.79605	1.1334e-18	5.7697e-17	16.2388	pde191	Mitochodrial transcription termination factor-related|Mitochodrial transcription termination factor-related|Mitochodrial transcription termination factor-related|Mitochodrial transcription termination factor-related|Mitochodrial transcription termination factor-related|Mitochodrial transcription termination factor-related
AT3G02370	87.0803	50.152	0.79604	0.00081965	0.0043113	2.36539	-	tRNA-splicing endonuclease, subunit Sen54, N-terminal|tRNA-splicing endonuclease, subunit Sen54|tRNA-splicing endonuclease, subunit Sen54, N-terminal|tRNA-splicing endonuclease, subunit Sen54
AT1G74560	2156.11	1242.17	0.79557	1.2553e-23	1.0283e-21	20.9879	NRP1	Nucleosome assembly protein (NAP)|Nucleosome assembly protein (NAP)|Nucleosome assembly protein (NAP)|Nucleosome assembly protein (NAP)|Nucleosome assembly protein (NAP)|Nucleosome assembly protein (NAP)
AT4G20090	211.161	121.686	0.79518	5.8555e-07	6.3363e-06	5.19816	EMB1025	Pentatricopeptide repeat|Pentatricopeptide repeat|Pentatricopeptide repeat|Pentatricopeptide repeat|Tetratricopeptide-like helical
AT1G16350	2072.35	1194.41	0.79496	2.4719e-23	1.9672e-21	20.7062	-	IMP dehydrogenase / GMP reductase, conserved site|Inosine-5'-monophosphate dehydrogenase|Inosine-5'-monophosphate dehydrogenase|Inosine-5'-monophosphate dehydrogenase|Inosine-5'-monophosphate dehydrogenase|IMP dehydrogenase/GMP reductase|Aldolase-type TIM barrel
AT1G73770	93.2195	53.7371	0.79471	0.0010229	0.0052455	2.28021	-	-|-
AT4G13130	83.9589	48.4138	0.79427	0.0035114	0.01531	1.81502	-	C1-like|DC1|Zinc finger, PHD-type|Zinc finger, RING/FYVE/PHD-type
AT1G47565	292.357	168.658	0.79363	1.0518e-08	1.5648e-07	6.80554	-//-
AT1G35612	222.296	128.283	0.79315	2.9036e-07	3.3312e-06	5.4774	-//-
AT5G52820	874.653	504.893	0.79274	5.0525e-12	1.2457e-10	9.90459	NLE1	G-protein beta WD-40 repeat|WD40 repeat, conserved site|WD40-repeat-containing domain|WD40-repeat-containing domain|NLE|WD40 repeat|WD40 repeat|WD40 repeat|G-protein, beta subunit|WD40/YVTN repeat-like-containing domain
AT3G06980	3044.59	1757.66	0.79259	7.8733e-21	4.9499e-19	18.3054	RH50	RNA helicase, DEAD-box type, Q motif|Helicase, superfamily 1/2, ATP-binding domain|Helicase, superfamily 1/2, ATP-binding domain|DNA/RNA helicase, DEAD/DEAH box type, N-terminal|Helicase, C-terminal|Helicase, C-terminal|Helicase, C-terminal|P-loop containing nucleoside triphosphate hydrolase|P-loop containing nucleoside triphosphate hydrolase
AT1G15040	61.5657	35.5985	0.79031	0.0041044	0.017456	1.75806	-	Glutamine amidotransferase type 1|Peptidase C26|Class I glutamine amidotransferase-like|Class I glutamine amidotransferase-like|Glutamine amidotransferase type 1|Peptidase C26|Class I glutamine amidotransferase-like|Class I glutamine amidotransferase-like
AT5G50450	61.8321	35.7966	0.78853	0.004733	0.01974	1.70465	-	Sel1-like|Zinc finger, MYND-type|Zinc finger, MYND-type|Tetratricopeptide-like helical
AT4G05070	777.302	450.051	0.78839	1.8656e-05	0.00014675	3.83342	-	Protein of unknown function wound-induced
AT5G04810	3253.65	1884.62	0.78779	5.6855e-26	5.7887e-24	23.2374	PPR4	Pentatricopeptide repeat|Pentatricopeptide repeat|Pentatricopeptide repeat|Pentatricopeptide repeat|Pentatricopeptide repeat|RNA recognition motif domain|RNA recognition motif domain|RNA recognition motif domain|Tetratricopeptide-like helical|Nucleotide-binding, alpha-beta plait
AT1G01210	415.384	240.621	0.78769	0.00021789	0.0013413	2.87247	-	DNA-directed RNA polymerase M, 15kDa subunit, conserved site|DNA-directed RNA polymerase, subunit C11/M/9|Transcription factor S|DNA-directed RNA polymerase, M/15kDa subunit|DNA-directed RNA polymerase, M/15kDa subunit|Zinc finger, TFIIS-type|Zinc finger, TFIIS-type|Zinc finger, TFIIS-type|Zinc finger, TFIIS-type
AT5G07690	356.807	206.703	0.78759	0.0026152	0.011878	1.92526	MYB29	Myb domain|Homeodomain-like|Homeodomain-like|SANT/Myb domain|SANT/Myb domain
AT1G49540	473.401	274.261	0.78751	1.5173e-11	3.4911e-10	9.45704	ELP2	G-protein beta WD-40 repeat|WD40 repeat, conserved site|WD40-repeat-containing domain|WD40-repeat-containing domain|WD40 repeat|WD40 repeat|WD40 repeat|WD40/YVTN repeat-like-containing domain|G-protein beta WD-40 repeat|WD40 repeat, conserved site|WD40-repeat-containing domain|WD40-repeat-containing domain|WD40 repeat|WD40 repeat|WD40 repeat|WD40/YVTN repeat-like-containing domain
AT5G20020	5532.57	3205.65	0.78733	6.9876e-29	8.5303e-27	26.069	RAN2	Small GTP-binding protein domain|Ran GTPase|Ran GTPase|Ran GTPase|Small GTPase superfamily|P-loop containing nucleoside triphosphate hydrolase|P-loop containing nucleoside triphosphate hydrolase
AT5G65850	64.1971	37.2057	0.78698	0.0037551	0.016184	1.79091	-	F-box associated interaction domain|F-box associated domain, type 3|F-box domain, cyclin-like|F-box domain, cyclin-like|F-box domain, cyclin-like
AT4G16390	1378.93	799.327	0.78669	2.4994e-05	0.00019204	3.71661	SVR7	Pentatricopeptide repeat|Pentatricopeptide repeat|Pentatricopeptide repeat|Smr protein/MutS2 C-terminal|Smr protein/MutS2 C-terminal|Tetratricopeptide-like helical
AT1G52450	58.7485	34.0581	0.78655	0.0048711	0.020231	1.69398	-	Domain of unknown function DUF627, N-terminal|Domain of unknown function DUF629|Peptidase C19, ubiquitin carboxyl-terminal hydrolase 2
AT3G27280	867.854	503.274	0.78611	2.5167e-16	1.0046e-14	13.998	ATPHB4	Band 7 protein|Band 7 protein|Prohibitin|Prohibitin|Band 7 protein|Band 7 protein|Prohibitin|Prohibitin
AT2G26980	2178.95	1263.68	0.78601	2.8218e-07	3.2492e-06	5.48822	CIPK3	NAF/FISL domain|Protein kinase, ATP binding site|Protein kinase-like domain|Serine/threonine-protein kinase, active site|NAF domain|Serine/threonine- / dual specificity protein kinase, catalytic domain|Protein kinase, catalytic domain|Protein kinase, catalytic domain|NAF/FISL domain|Protein kinase, ATP binding site|Protein kinase-like domain|Serine/threonine-protein kinase, active site|NAF domain…
AT1G20630	609.758	353.663	0.78586	3.9239e-05	0.00028875	3.53948	CAT1	Catalase, mono-functional, haem-containing, clades 1 and 3|Catalase active site|Catalase-like domain|Catalase, mono-functional, haem-containing|Catalase, mono-functional, haem-containing|Catalase, mono-functional, haem-containing|Catalase core domain|Catalase core domain|Catalase core domain|Catalase immune-responsive domain|Catalase haem-binding site
AT4G15230	801.668	465.169	0.78525	2.0131e-05	0.00015707	3.80391	ATPDR2	Plant PDR ABC transporter associated|ABC-2 type transporter|AAA+ ATPase domain|ABC transporter-like|ABC transporter-like|P-loop containing nucleoside triphosphate hydrolase|P-loop containing nucleoside triphosphate hydrolase|ABC-transporter extracellular N-terminal domain
AT1G13650	780.16	452.738	0.7851	2.5823e-05	0.00019763	3.70415	-	-|-
AT4G31810	494.026	286.772	0.78468	7.8947e-12	1.8819e-10	9.7254	-	Crotonase superfamily|ClpP/crotonase-like domain|ClpP/crotonase-like domain
AT1G03540	62.395	36.242	0.78377	0.0042001	0.017806	1.74943	PCMP-E4	Pentatricopeptide repeat|Pentatricopeptide repeat|Pentatricopeptide repeat|Pentatricopeptide repeat|Tetratricopeptide-like helical
AT4G12750	326.601	189.724	0.78363	1.6876e-06	1.6591e-05	4.78013	-	DDT domain superfamily|Homeodomain-like|Homeodomain-like|DDT domain|Homeodomain|Homeodomain|Homeodomain|WHIM1 domain
AT2G47420	785.114	456.579	0.78204	2.6634e-15	9.6305e-14	13.0164	-	18S rRNA dimethylase DIM1|Ribosomal RNA adenine methylase transferase, N-terminal|Ribosomal RNA adenine methylase transferase, conserved site|Ribosomal RNA adenine dimethylase|Ribosomal RNA adenine methylase transferase|Ribosomal RNA adenine methylase transferase|S-adenosyl-L-methionine-dependent methyltransferase-like|S-adenosyl-L-methionine-dependent methyltransferase-like
AT4G19130	80.5888	46.8837	0.78149	0.0012734	0.0063615	2.19644	-	Replication factor A, C-terminal|Nucleic acid-binding, OB-fold|Nucleic acid-binding, OB-fold|Replication factor-A protein 1, N-terminal|Replication factor-a protein 1 Rpa1|Nucleic acid binding, OB-fold, tRNA/helicase-type|Zinc finger, CCHC-type|Zinc finger, CCHC-type
AT5G63140	227.732	132.49	0.78145	4.4882e-05	0.0003264	3.48625	ATPAP29	Phosphoesterase At2g46880|Metallophosphoesterase domain|Metallo-dependent phosphatase-like|Metallo-dependent phosphatase-like
AT5G60660	571.239	332.547	0.78053	1.0595e-12	2.8466e-11	10.5457	PIP2F	Aquaporin-like|Aquaporin-like|Major intrinsic protein, conserved site|Major intrinsic protein|Major intrinsic protein|Major intrinsic protein|Major intrinsic protein
AT3G23830	554.055	322.966	0.77865	1.9347e-12	5.0158e-11	10.2997	GR-RBP4	RNA recognition motif domain|RNA recognition motif domain|RNA recognition motif domain|Nucleotide-binding, alpha-beta plait|RNA recognition motif domain|RNA recognition motif domain|RNA recognition motif domain|Nucleotide-binding, alpha-beta plait
AT5G02050	1015.2	591.793	0.7786	7.2425e-12	1.7379e-10	9.75998	-	Mitochondrial glycoprotein|Mitochondrial glycoprotein|Mitochondrial glycoprotein
AT2G27385	1161.71	677.235	0.77852	5.7159e-11	1.21e-09	8.91721	-	Pollen Ole e 1 allergen/extensin|Pollen Ole e 1 allergen/extensin|Pollen Ole e 1 allergen/extensin
AT1G79890	78.5457	45.7902	0.77849	0.0014345	0.0070819	2.14985	-	Helicase, superfamily 1/2, ATP-binding domain, DinG/Rad3-type|Helicase, superfamily 1/2, ATP-binding domain|DNA helicase (DNA repair), Rad3 type|DEAD2|ATP-dependent helicase, C-terminal|ATP-dependent helicase, C-terminal|DNA/RNA helicase, ATP-dependent, DEAH-box type, conserved site|P-loop containing nucleoside triphosphate hydrolase|P-loop containing nucleoside triphosphate hydrolase
AT1G80480	1119.41	652.978	0.77763	0.0022828	0.010578	1.9756	PTAC17	Cobalamin (vitamin B12) biosynthesis CobW-like, C-terminal|Cobalamin (vitamin B12) biosynthesis CobW-like, C-terminal|Cobalamin (vitamin B12) biosynthesis CobW-like, C-terminal|Cobalamin (vitamin B12) biosynthesis CobW-like, C-terminal|CobW/HypB/UreG domain|P-loop containing nucleoside triphosphate hydrolase|P-loop containing nucleoside triphosphate hydrolase
AT3G13940	470.23	274.359	0.7773	1.6724e-05	0.00013292	3.87641	-	RNA polymerase I associated factor, A49-like
AT1G08845	134.12	78.2879	0.77666	4.7164e-05	0.00034083	3.46746	-	Ribosomal protein L18/L5|Ribosomal protein L18/L5
AT3G17350	142.695	83.3021	0.77651	0.00094218	0.0048803	2.31155	-	Wall-associated receptor kinase galacturonan-binding domain
AT2G40550	409.358	239.108	0.7757	2.4633e-10	4.7324e-09	8.32492	ETG1	Mini-chromosome maintenance complex-binding protein|Mini-chromosome maintenance complex-binding protein
AT2G18290	392.558	229.36	0.7753	4.555e-10	8.4165e-09	8.07487	APC10	Anaphase-promoting complex, subunit 10|Galactose-binding domain-like|Galactose-binding domain-like|Anaphase-promoting complex, subunit 10/DOC domain|Anaphase-promoting complex, subunit 10/DOC domain
AT3G06920	219.833	128.451	0.77519	6.899e-07	7.364e-06	5.13289	-	Pentatricopeptide repeat|Pentatricopeptide repeat|Pentatricopeptide repeat|Pentatricopeptide repeat|Pentatricopeptide repeat|Pentatricopeptide repeat|Tetratricopeptide-like helical
AT2G22840	212.984	124.508	0.77451	1.3459e-05	0.00010929	3.96142	AtGRF1	WRC|WRC|Glutamine-Leucine-Glutamine, QLQ|Glutamine-Leucine-Glutamine, QLQ|Glutamine-Leucine-Glutamine, QLQ
AT5G14520	1560.77	912.435	0.77447	7.8139e-09	1.1888e-07	6.92489	-	Pescadillo|Pescadillo|BRCT domain|BRCT domain|BRCT domain|BRCT domain|BRCT domain
AT1G74370	392.404	229.409	0.77442	4.3235e-10	8.0182e-09	8.09592	-	Zinc finger, RING-type, conserved site|Zinc finger, RING-type|Zinc finger, RING-type|Zinc finger, RING/FYVE/PHD-type|RING-type zinc-finger, LisH dimerisation motif
AT5G57170	647.543	378.829	0.77343	1.7836e-13	5.1721e-12	11.2863	-	Tautomerase/MIF superfamily|Macrophage migration inhibitory factor|Macrophage migration inhibitory factor|Macrophage migration inhibitory factor|Tautomerase/MIF superfamily|Macrophage migration inhibitory factor|Macrophage migration inhibitory factor|Macrophage migration inhibitory factor
AT4G09760	1647.14	963.76	0.77322	3.1438e-10	5.9354e-09	8.22655	F17A8.110	Protein kinase-like domain|Choline/Ethanolamine kinase|Protein kinase-like domain|Choline/Ethanolamine kinase|Protein kinase-like domain|Choline/Ethanolamine kinase
AT5G56370	47.3149	27.6861	0.77313	0.014037	0.049546	1.30499	-	Leucine-rich repeat 2|FBD|FBD|F-box domain, cyclin-like|F-box domain, cyclin-like|F-box domain, cyclin-like|F-box domain, cyclin-like|Leucine-rich repeat 2|FBD|FBD|F-box domain, cyclin-like|F-box domain, cyclin-like|F-box domain, cyclin-like|F-box domain, cyclin-like
AT1G56690	74.6362	43.68	0.7729	0.0021059	0.0098885	2.00487	PCMP-H69	Anticodon-binding|Pentatricopeptide repeat|Pentatricopeptide repeat|Pentatricopeptide repeat|Pentatricopeptide repeat
AT3G53360	111.305	65.1636	0.77238	0.00034071	0.0019935	2.70038	PCMP-E86	Pentatricopeptide repeat|Pentatricopeptide repeat|Pentatricopeptide repeat|Pentatricopeptide repeat|Tetratricopeptide-like helical
AT1G53250	178.685	104.621	0.77225	4.9573e-06	4.4208e-05	4.3545	-	-
AT3G49890	180.257	105.561	0.77197	4.8981e-06	4.3711e-05	4.35941	-	-
AT5G25250	96.7811	56.6837	0.77179	0.0082368	0.03174	1.49839	FLOT1	Band 7 protein|Flotillin family
AT5G62190	3613.6	2116.62	0.77167	1.0712e-09	1.8655e-08	7.7292	PRH75	RNA helicase, DEAD-box type, Q motif|Helicase, superfamily 1/2, ATP-binding domain|Helicase, superfamily 1/2, ATP-binding domain|GUCT|DNA/RNA helicase, DEAD/DEAH box type, N-terminal|Helicase, C-terminal|Helicase, C-terminal|Helicase, C-terminal|RNA helicase, ATP-dependent, DEAD-box, conserved site|P-loop containing nucleoside triphosphate hydrolase|P-loop containing nucleoside triphosphate hydro…
AT1G49700	204.467	119.779	0.77149	1.0514e-06	1.0814e-05	4.96601	-	Conserved hypothetical protein CHP01589, plant|Conserved hypothetical protein CHP01589, plant|Conserved hypothetical protein CHP01589, plant|Conserved hypothetical protein CHP01589, plant
AT5G41880	200.609	117.554	0.77106	3.8558e-06	3.5145e-05	4.45414	POLA3	DNA primase, small subunit, eukaryotic/archaeal|DNA primase, small subunit, eukaryotic/archaeal|DNA primase, small subunit
AT5G43210	85.7083	50.2423	0.77053	0.0010798	0.0055047	2.25927	-	GIY-YIG nuclease superfamily|GIY-YIG nuclease superfamily
AT1G17190	757.088	443.917	0.77017	1.2335e-14	4.0977e-13	12.3875	ATGSTU26	Thioredoxin-like fold|Thioredoxin-like fold|Glutathione S-transferase, C-terminal-like|Glutathione S-transferase, C-terminal-like|Glutathione S-transferase, C-terminal-like|Glutathione S-transferase, N-terminal|Glutathione S-transferase, N-terminal
AT3G23800	190.364	111.633	0.77	3.9473e-06	3.5875e-05	4.44521	SBP3	Selenium-binding protein|Selenium-binding protein|WD40/YVTN repeat-like-containing domain
AT1G80570	163.989	96.1777	0.76983	1.2461e-05	0.00010164	3.99294	FBL14	F-box domain, cyclin-like|F-box domain, cyclin-like|F-box domain, cyclin-like
AT2G47990	414.392	243.093	0.76949	0.00014652	0.0009412	3.02632	SWA1	G-protein beta WD-40 repeat|WD40 repeat, conserved site|U3 small nucleolar RNA-associated protein 15, C-terminal|WD40-repeat-containing domain|WD40-repeat-containing domain|WD40 repeat|WD40 repeat|WD40 repeat|WD40/YVTN repeat-like-containing domain
AT5G15750	499.026	292.844	0.76898	5.4983e-07	5.9883e-06	5.2227	-	RNA-binding S4 domain|RNA-binding S4 domain|RNA-binding S4 domain|RNA-binding S4 domain|Ribosomal protein S4/S9, N-terminal|Ribosomal protein S4/S9
AT1G66230	176.673	103.707	0.76856	0.00059673	0.0032715	2.48525	MYB20	Myb domain|Homeodomain-like|Homeodomain-like|SANT/Myb domain|SANT/Myb domain
AT1G15080	84.1844	49.4197	0.76847	0.00118	0.0059539	2.2252	ATPAP2	Phosphatidic acid phosphatase type 2/haloperoxidase|Phosphatidic acid phosphatase type 2/haloperoxidase|Phosphatidic acid phosphatase type 2/haloperoxidase|Phosphatidic acid phosphatase type 2/haloperoxidase|Lipid phosphate phosphatase, plant
AT1G18400	266.625	156.53	0.76837	0.0016008	0.007776	2.10924	BEE1	Myc-type, basic helix-loop-helix (bHLH) domain|Myc-type, basic helix-loop-helix (bHLH) domain|Myc-type, basic helix-loop-helix (bHLH) domain|Myc-type, basic helix-loop-helix (bHLH) domain|Myc-type, basic helix-loop-helix (bHLH) domain
AT4G26800	50.0483	29.3828	0.76835	0.012645	0.045401	1.34293	-	Pentatricopeptide repeat|Pentatricopeptide repeat|Pentatricopeptide repeat|Pentatricopeptide repeat
AT3G20940	61.2541	35.9618	0.76834	0.0056381	0.022924	1.63971	CYP705A30	Cytochrome P450, conserved site|Cytochrome P450, E-class, group I|Cytochrome P450|Cytochrome P450|Cytochrome P450|Cytochrome P450
AT5G11240	635.095	373.15	0.76722	0.00054908	0.0030435	2.51663	-	WD40 repeat, conserved site|WD40-repeat-containing domain|Quinonprotein alcohol dehydrogenase-like-superfamily|Small-subunit processome, Utp12|WD40 repeat|WD40 repeat|WD40 repeat|WD40/YVTN repeat-like-containing domain
AT4G26110	2588.31	1520.92	0.76707	1.7641e-23	1.4219e-21	20.8471	NAP1;1	Nucleosome assembly protein (NAP)|Nucleosome assembly protein (NAP)|Nucleosome assembly protein (NAP)|Nucleosome assembly protein (NAP)
AT4G37170	67.5767	39.7088	0.76707	0.004409	0.01856	1.73142	PCMP-H5	Pentatricopeptide repeat|Pentatricopeptide repeat|Pentatricopeptide repeat|Pentatricopeptide repeat|Tetratricopeptide-like helical
AT2G42900	143.913	84.5766	0.76686	3.6959e-05	0.00027433	3.56173	-	Uncharacterised protein family, basic secretory protein
AT1G07615	231.844	136.261	0.76678	6.8036e-06	5.8575e-05	4.23229	-	GTP-binding protein Obg/CgtA|GTP1/OBG domain|GTP1/OBG domain|GTP1/OBG domain|GTP binding domain|GTP binding domain|P-loop containing nucleoside triphosphate hydrolase|P-loop containing nucleoside triphosphate hydrolase
AT1G07370	340.283	200.014	0.76663	4.3191e-07	4.7934e-06	5.31936	PCNA1	Proliferating cell nuclear antigen, PCNA, conserved site|Proliferating cell nuclear antigen, PCNA, conserved site|Proliferating cell nuclear antigen, PCNA, C-terminal|Proliferating cell nuclear antigen, PCNA, N-terminal|Proliferating cell nuclear antigen, PCNA|Proliferating cell nuclear antigen, PCNA|Proliferating cell nuclear antigen, PCNA|Proliferating cell nuclear antigen, PCNA
AT4G37300	4880.12	2869.26	0.76624	3.8397e-16	1.4924e-14	13.8261	MEE59	-
AT2G19740	1680.68	988.272	0.76607	1.5328e-20	9.4942e-19	18.0225	RPL31A	Ribosomal protein L31e domain|Ribosomal protein L31e domain|Ribosomal protein L31e, conserved site|Ribosomal protein L31e|Ribosomal protein L31e|Ribosomal protein L31e
AT2G29740	117.29	68.9845	0.76574	0.00015266	0.00097715	3.01004	UGT71C2	UDP-glucuronosyl/UDP-glucosyltransferase|UDP-glucuronosyl/UDP-glucosyltransferase|UDP-glucuronosyl/UDP-glucosyltransferase
AT3G51910	254.411	149.719	0.7649	1.4067e-05	0.00011353	3.94489	AT-HSFA7A	Heat shock factor (HSF)-type, DNA-binding|Heat shock factor (HSF)-type, DNA-binding|Heat shock factor (HSF)-type, DNA-binding|Heat shock factor (HSF)-type, DNA-binding|Winged helix-turn-helix DNA-binding domain|Heat shock transcription factor, plant|Heat shock transcription factor family
AT3G26165	367.175	216.196	0.76413	1.4936e-09	2.5551e-08	7.59259	-//-
AT1G61460	75.2424	44.3164	0.7637	0.002343	0.010809	1.96621	-	S-locus receptor kinase, C-terminal|Protein kinase, ATP binding site|PAN-2 domain|Protein kinase-like domain|Serine/threonine-protein kinase, active site|Apple-like|Apple-like|Serine-threonine/tyrosine-protein kinase catalytic domain|S-locus glycoprotein|Protein kinase, catalytic domain|Concanavalin A-like lectin/glucanase, subgroup
AT2G20020	1434.76	845.762	0.76249	2.7177e-19	1.4666e-17	16.8337	CAF1	RNA-binding, CRM domain|RNA-binding, CRM domain|RNA-binding, CRM domain|RNA-binding, CRM domain|RNA-binding, CRM domain
AT3G23940	2895.04	1707.41	0.76177	1.1048e-16	4.5998e-15	14.3373	-	Dihydroxy-acid/6-phosphogluconate dehydratase, conserved site|Dihydroxy-acid/6-phosphogluconate dehydratase, conserved site|Aconitase/3-isopropylmalate dehydratase, swivel|Dihydroxy-acid dehydratase|Dihydroxy-acid dehydratase|Dihydroxy-acid/6-phosphogluconate dehydratase|Dihydroxy-acid/6-phosphogluconate dehydratase|Dihydroxy-acid/6-phosphogluconate dehydratase, conserved site|Dihydroxy-acid/6-ph…
AT2G30040	469.583	276.972	0.76164	2.7191e-10	5.192e-09	8.28467	MAPKKK14	Protein kinase, ATP binding site|Protein kinase-like domain|Serine/threonine-protein kinase, active site|Serine/threonine- / dual specificity protein kinase, catalytic domain|Protein kinase, catalytic domain|Protein kinase, catalytic domain
AT4G31790	491.949	290.218	0.76137	5.8289e-06	5.0969e-05	4.29269	-	Diphthine synthase|Diphthine synthase|Diphthine synthase|Tetrapyrrole methylase|Tetrapyrrole methylase|Tetrapyrrole methylase, subdomain 2|Tetrapyrrole methylase, subdomain 1|Diphthine synthase|Diphthine synthase|Diphthine synthase|Tetrapyrrole methylase|Tetrapyrrole methylase|Tetrapyrrole methylase, subdomain 2|Tetrapyrrole methylase, subdomain 1
AT1G68930	61.0201	36.0159	0.76065	0.012296	0.044376	1.35285	PCMP-H22	Pentatricopeptide repeat|Pentatricopeptide repeat|Pentatricopeptide repeat|Pentatricopeptide repeat|Tetratricopeptide-like helical
AT1G09415	313.851	185.29	0.76029	1.2545e-08	1.8438e-07	6.73429	NIMIN-3	-
AT1G06720	1208.7	713.752	0.75996	1.9337e-06	1.8624e-05	4.72993	-	AARP2CN|AARP2CN|Ribosome biogenesis protein BMS1/TSR1, C-terminal|Elongation factor, GTP-binding domain|P-loop containing nucleoside triphosphate hydrolase|P-loop containing nucleoside triphosphate hydrolase
AT2G01730	48.4018	28.5828	0.75991	0.013105	0.046813	1.32963	ATCPSF73-II	Beta-Casp domain|Beta-Casp domain|RNA-metabolising metallo-beta-lactamase|Beta-lactamase-like|Beta-lactamase-like|Beta-lactamase-like|Beta-lactamase-like
AT3G09720	304.848	180.061	0.7596	3.2366e-08	4.4356e-07	6.35305	RH57	RNA helicase, DEAD-box type, Q motif|Helicase, superfamily 1/2, ATP-binding domain|Helicase, superfamily 1/2, ATP-binding domain|DNA/RNA helicase, DEAD/DEAH box type, N-terminal|Helicase, C-terminal|Helicase, C-terminal|Helicase, C-terminal|P-loop containing nucleoside triphosphate hydrolase|P-loop containing nucleoside triphosphate hydrolase
AT5G09840	146.385	86.47	0.7595	0.0022284	0.010366	1.98439	-	OST-HTH associated domain|OST-HTH/LOTUS domain|OST-HTH/LOTUS domain|NYN domain, limkain-b1-type|Meiosis arrest female protein 1|PIN domain-like
AT4G38380	210.748	124.514	0.75921	0.00052514	0.0029321	2.53282	DTX45	Multi antimicrobial extrusion protein|Multi antimicrobial extrusion protein
AT1G32415	77.4499	45.7667	0.75897	0.002083	0.0097931	2.00908	PCMP-E56	Pentatricopeptide repeat|Pentatricopeptide repeat|Pentatricopeptide repeat|Pentatricopeptide repeat|Pentatricopeptide repeat|Pentatricopeptide repeat|Tetratricopeptide-like helical
AT5G21950	150.637	89.0184	0.7589	2.9524e-05	0.00022356	3.65061	-	Alpha/beta hydrolase fold-1|Alpha/Beta hydrolase fold|Alpha/Beta hydrolase fold
AT1G62150	118.22	69.8626	0.75888	0.00076431	0.0040593	2.39155	-	Mitochodrial transcription termination factor-related|Mitochodrial transcription termination factor-related
AT4G17810	502.297	296.868	0.75872	2.2145e-11	4.9902e-10	9.30188	-	Zinc finger, C2H2-like|Zinc finger, C2H2|Zinc finger, C2H2
AT5G65690	80.1488	47.4028	0.75771	0.0018619	0.0088813	2.05152	PCK2	Phosphoenolpyruvate carboxykinase (ATP), conserved site|Phosphoenolpyruvate carboxykinase, N-terminal|Phosphoenolpyruvate carboxykinase, N-terminal|Phosphoenolpyruvate carboxykinase, ATP-utilising|Phosphoenolpyruvate carboxykinase, ATP-utilising|Phosphoenolpyruvate carboxykinase, ATP-utilising|Phosphoenolpyruvate carboxykinase, ATP-utilising|Phosphoenolpyruvate carboxykinase, C-terminal
AT2G05540	2957.54	1749.27	0.75764	1.2867e-23	1.0506e-21	20.9786	-	Glycine rich protein
AT2G16586	933.819	552.434	0.75734	6.6502e-10	1.2023e-08	7.91999	-	-
AT1G23480	915.84	541.885	0.75711	1.2212e-15	4.5497e-14	13.342	ATCSLA03	Nucleotide-diphospho-sugar transferases|Nucleotide-diphospho-sugar transferases|Nucleotide-diphospho-sugar transferases|Nucleotide-diphospho-sugar transferases|Nucleotide-diphospho-sugar transferases|Nucleotide-diphospho-sugar transferases
AT3G09020	147.249	87.1319	0.75699	4.6196e-05	0.0003348	3.47521	-	Alpha 1,4-glycosyltransferase domain|Glycosyltransferase, DXD sugar-binding motif|Nucleotide-diphospho-sugar transferases
AT3G07060	212.168	125.559	0.75684	1.6748e-06	1.6471e-05	4.78328	emb1974	Six-bladed beta-propeller, TolB-like
AT5G66790	103.19	61.0788	0.75656	0.01063	0.039364	1.4049	WAKL21	Protein kinase, ATP binding site|Protein kinase-like domain|Serine/threonine-protein kinase, active site|Epidermal growth factor-like domain|Protein kinase, catalytic domain|Protein kinase, catalytic domain|Concanavalin A-like lectin/glucanase, subgroup
AT1G13270	781.678	462.775	0.75626	2.669e-05	0.00020346	3.69152	MAP1C	Peptidase M24A, methionine aminopeptidase, subfamily 1|Peptidase M24A, methionine aminopeptidase, subfamily 1|Peptidase M24A, methionine aminopeptidase, subfamily 1|Peptidase M24, methionine aminopeptidase|Peptidase M24, structural domain|Peptidase M24, structural domain|Peptidase M24, structural domain|Peptidase M24, methionine aminopeptidase|Peptidase M24, structural domain|Peptidase M24, struc…
AT3G01890	232.79	137.848	0.75595	6.1479e-07	6.6327e-06	5.17831	-	SWIB/MDM2 domain|SWIB/MDM2 domain|SWIB/MDM2 domain
AT5G44635	375.871	222.984	0.7533	9.6814e-08	1.2167e-06	5.91482	MCM6	Mini-chromosome maintenance, conserved site|Nucleic acid-binding, OB-fold|Nucleic acid-binding, OB-fold|DNA replication licensing factor Mcm6|DNA replication licensing factor Mcm6|Mini-chromosome maintenance, DNA-dependent ATPase|Mini-chromosome maintenance, DNA-dependent ATPase|Mini-chromosome maintenance, DNA-dependent ATPase|Mini-chromosome maintenance, DNA-dependent ATPase|P-loop containing n…
AT3G57770	70.8434	42.0407	0.75285	0.003276	0.014433	1.84064	-	Protein kinase-like domain|Serine/threonine-protein kinase, active site|Protein kinase, catalytic domain|Protein kinase, catalytic domain
AT3G46950	104.652	62.108	0.75275	0.0010663	0.005439	2.26448	-	Mitochodrial transcription termination factor-related|Mitochodrial transcription termination factor-related
AT4G26320	386.743	229.558	0.75251	1.5904e-09	2.7115e-08	7.56679	AGP13	-
AT4G02970	1810.75	1075.08	0.75215	2.9961e-05	0.00022626	3.64539	AT7SL-1	Ubiquitin|Ubiquitin|Ubiquitin|Ubiquitin-related domain
AT4G21830	146.51	87.014	0.75168	0.00084619	0.0044305	2.35355	ATMSRB7	Mss4-like|Peptide methionine sulphoxide reductase MrsB|Peptide methionine sulphoxide reductase MrsB|Peptide methionine sulphoxide reductase MrsB|Peptide methionine sulfoxide reductase|Mss4-like|Peptide methionine sulphoxide reductase MrsB|Peptide methionine sulphoxide reductase MrsB|Peptide methionine sulphoxide reductase MrsB|Peptide methionine sulfoxide reductase
AT3G15356	2373.41	1410.14	0.75113	0.0004356	0.0024762	2.60621	-	Lectin|Concanavalin A-like lectin/glucanases superfamily|Legume lectin domain|Concanavalin A-like lectin/glucanase, subgroup
AT5G38290	464.343	275.943	0.75082	1.2013e-10	2.4169e-09	8.61674	CRS2A	Peptidyl-tRNA hydrolase, conserved site|Peptidyl-tRNA hydrolase, conserved site|Peptidyl-tRNA hydrolase|Peptidyl-tRNA hydrolase|Peptidyl-tRNA hydrolase|Peptidyl-tRNA hydrolase|Peptidyl-tRNA hydrolase|Peptidyl-tRNA hydrolase|Peptidyl-tRNA hydrolase, conserved site|Peptidyl-tRNA hydrolase, conserved site|Peptidyl-tRNA hydrolase|Peptidyl-tRNA hydrolase|Peptidyl-tRNA hydrolase|Peptidyl-tRNA hydrolase…
AT1G15390	688.775	409.478	0.75024	3.2876e-13	9.2273e-12	11.0349	PDF1A	Peptide deformylase|Peptide deformylase|Peptide deformylase|Formylmethionine deformylase|Formylmethionine deformylase|Formylmethionine deformylase|Formylmethionine deformylase
AT3G26540	183.049	108.834	0.7501	7.4653e-06	6.3683e-05	4.19598	PCMP-A5	Pentatricopeptide repeat|Pentatricopeptide repeat|Pentatricopeptide repeat|Pentatricopeptide repeat
AT1G25550	1545.09	918.833	0.74981	2.4664e-14	7.9722e-13	12.0984	-	Myb domain|Homeodomain-like|Homeodomain-like|Myb domain, plants|SANT/Myb domain
AT2G37310	107.093	63.6872	0.74979	0.0004695	0.0026509	2.57661	PCMP-E49	Pentatricopeptide repeat|Pentatricopeptide repeat|Pentatricopeptide repeat|Pentatricopeptide repeat|Pentatricopeptide repeat|Tetratricopeptide-like helical
AT3G56030	107.365	63.8527	0.7497	0.00096925	0.005003	2.30077	-	Pentatricopeptide repeat|Pentatricopeptide repeat|Pentatricopeptide repeat|Pentatricopeptide repeat
AT1G72150	9034.17	5373.94	0.74941	5.5944e-28	6.5437e-26	25.1842	PATL1	CRAL/TRIO, N-terminal domain|CRAL/TRIO, N-terminal domain|CRAL/TRIO, N-terminal domain|GOLD|GOLD|CRAL-TRIO domain|CRAL-TRIO domain|CRAL-TRIO domain|CRAL-TRIO domain|CRAL-TRIO domain
AT1G70650	64.1856	38.2009	0.74864	0.0058077	0.023519	1.62858	-	Ubiquitin-conjugating enzyme/RWD-like|Ubiquitin-conjugating enzyme/RWD-like|Zinc finger, RanBP2-type|Zinc finger, RanBP2-type|Zinc finger, RanBP2-type|Zinc finger, RanBP2-type|Zinc finger, RanBP2-type|Ubiquitin-conjugating enzyme, E2|Ubiquitin-conjugating enzyme, E2|Zinc finger, RanBP2-type|Zinc finger, RanBP2-type|Zinc finger, RanBP2-type|Zinc finger, RanBP2-type|Zinc finger, RanBP2-type
AT2G17670	304.22	181.115	0.74821	3.0369e-06	2.8202e-05	4.54972	-	Pentatricopeptide repeat|Pentatricopeptide repeat|Pentatricopeptide repeat|Pentatricopeptide repeat|Tetratricopeptide-like helical|Pentatricopeptide repeat|Pentatricopeptide repeat|Pentatricopeptide repeat|Pentatricopeptide repeat|Pentatricopeptide repeat
AT1G02610	74.9886	44.6694	0.74738	0.0029293	0.013101	1.8827	-	Protein of unknown function DUF3675|Zinc finger, RING-CH-type|Zinc finger, RING-CH-type|Zinc finger, RING-CH-type|Zinc finger, RING/FYVE/PHD-type
AT2G45440	1294.29	771.244	0.74691	8.1917e-14	2.476e-12	11.6062	DHDPS2	Dihydrodipicolinate synthetase, active site|Dihydrodipicolinate synthetase, conserved site|Dihydrodipicolinate synthase, DapA|Dihydrodipicolinate synthase, DapA|Dihydrodipicolinate synthetase-like|Dihydrodipicolinate synthetase-like|Dihydrodipicolinate synthetase-like|Aldolase-type TIM barrel
AT3G25670	87.9155	52.3982	0.7466	0.0015428	0.0075424	2.12249	-	Leucine-rich repeat|Leucine-rich repeat
AT2G02980	112.021	66.7859	0.74615	0.00032861	0.0019317	2.71406	OTP85	Pentatricopeptide repeat|Pentatricopeptide repeat|Pentatricopeptide repeat|Tetratricopeptide-like helical
AT4G32910	971.876	580.08	0.74452	1.3505e-15	5.0165e-14	13.2996	NUP85	Nucleoporin Nup85-like
AT5G46580	2823.05	1685.42	0.74415	1.74e-20	1.0751e-18	17.9686	-	Pentatricopeptide repeat|Pentatricopeptide repeat|Pentatricopeptide repeat|Pentatricopeptide repeat|Smr protein/MutS2 C-terminal|Tetratricopeptide-like helical
AT1G80920	1901.08	1134.99	0.74414	3.2725e-11	7.1686e-10	9.14457	J8	DnaJ domain|DnaJ domain|DnaJ domain|DnaJ domain|DnaJ domain|DnaJ domain
AT2G17210	60.4378	36.0858	0.74402	0.0079037	0.030702	1.51283	PCMP-E77	Pentatricopeptide repeat|Pentatricopeptide repeat|Pentatricopeptide repeat|Pentatricopeptide repeat
AT4G00690	68.0487	40.6341	0.74387	0.0048559	0.020184	1.69499	ULP1B	Peptidase C48, SUMO/Sentrin/Ubl1|Peptidase C48, SUMO/Sentrin/Ubl1
AT2G16650	229.701	137.19	0.74358	8.2789e-07	8.6858e-06	5.06119	PRORP2	Ribonuclease Zc3h12a-like
AT5G27420	180.843	108.036	0.74322	8.7596e-06	7.3685e-05	4.13262	CNI1	Zinc finger, RING-type|Zinc finger, RING-type|Zinc finger, RING-type|Zinc finger, RING/FYVE/PHD-type
AT5G62990	162.827	97.2969	0.74288	8.4218e-05	0.00057133	3.24311	emb1692	Plant organelle RNA recognition domain
AT4G27970	54.649	32.6554	0.74287	0.010677	0.039504	1.40336	SLAH2	C4-dicarboxylate transporter/malic acid transport protein
AT5G26860	1482.67	885.991	0.74283	1.5187e-18	7.6691e-17	16.1153	LON_ARA_ARA	Ribosomal protein S5 domain 2-type fold|PUA-like domain|Peptidase S16, Lon C-terminal|Peptidase S16, active site|Peptidase S16, ATP-dependent protease La|Peptidase S16, ATP-dependent protease La|ATPase, AAA-type, core|AAA+ ATPase domain|Peptidase S16, lon N-terminal|Peptidase S16, lon N-terminal|P-loop containing nucleoside triphosphate hydrolase|P-loop containing nucleoside triphosphate hydrolas…
AT2G02950	607.021	362.739	0.74282	1.9612e-06	1.8868e-05	4.72427	PKS1	-
AT5G54180	520.13	310.855	0.74263	2.6493e-11	5.8751e-10	9.23098	PTAC15	Mitochodrial transcription termination factor-related|Mitochodrial transcription termination factor-related
AT1G45110	143.338	85.7266	0.74161	0.00013016	0.00084513	3.07308	-	SAM-dependent methyltransferase RsmI, conserved site|rRNA small subunit methyltransferase I|rRNA small subunit methyltransferase I|rRNA small subunit methyltransferase I|Tetrapyrrole methylase|Tetrapyrrole methylase|Tetrapyrrole methylase, subdomain 2|Tetrapyrrole methylase, subdomain 1
AT4G02930	2719.85	1627.82	0.74058	1.9568e-22	1.4291e-20	19.8449	-	Translation elongation factor EF1A/initiation factor IF2gamma, C-terminal|Translation elongation/initiation factor/Ribosomal, beta-barrel|Small GTP-binding protein domain|Translation elongation factor EFTu/EF1A, bacterial/organelle|Translation elongation factor EFTu/EF1A, bacterial/organelle|Translation elongation factor EFTu/EF1A, domain 2|Translation elongation factor EFTu/EF1A, C-terminal|Elon…
AT1G76170	112.269	67.2106	0.7402	0.00056414	0.0031166	2.50632	-	2-thiocytidine tRNA biosynthesis protein, TtcA|tRNA(Ile)-lysidine/2-thiocytidine synthase|tRNA 2-thiolation protein|tRNA 2-thiolation protein|Rossmann-like alpha/beta/alpha sandwich fold
AT1G16150	74.1324	44.4149	0.73906	0.003548	0.015434	1.81152	WAKL4	Wall-associated receptor kinase galacturonan-binding domain|EGF-like calcium-binding, conserved site|Wall-associated kinase|Protein kinase-like domain|Serine/threonine-protein kinase, active site|Protein kinase, catalytic domain|Protein kinase, catalytic domain|Concanavalin A-like lectin/glucanase, subgroup
AT5G12220	304.965	182.718	0.73903	7.0811e-08	9.1087e-07	6.04054	-	Las1-like|Las1-like|Las1-like|Las1-like
AT1G22740	300.674	180.273	0.73802	7.2116e-08	9.2577e-07	6.0335	RAB7	Small GTP-binding protein domain|Small GTPase superfamily, Rab type|Small GTPase superfamily|Small GTPase superfamily|P-loop containing nucleoside triphosphate hydrolase|P-loop containing nucleoside triphosphate hydrolase
AT1G75770	225.586	135.27	0.73784	3.9029e-06	3.5523e-05	4.44949	-	-
AT5G48030	1695.44	1016.72	0.73774	3.4657e-19	1.8544e-17	16.7318	GFA2	DnaJ domain, conserved site|Chaperone DnaJ|HSP40/DnaJ peptide-binding|Chaperone DnaJ, C-terminal|DnaJ domain|DnaJ domain|DnaJ domain|DnaJ domain|DnaJ domain|DnaJ domain|Heat shock protein DnaJ, cysteine-rich domain|Heat shock protein DnaJ, cysteine-rich domain|Heat shock protein DnaJ, cysteine-rich domain|Heat shock protein DnaJ, cysteine-rich domain
AT3G18510	111.529	66.9006	0.73733	0.0003575	0.0020821	2.6815	-	-
AT2G17250	588.492	353.077	0.73704	2.1248e-05	0.00016507	3.78233	EMB2762	CCAAT-binding factor|Nucleolar complex protein 4
AT1G29900	3589.66	2153.93	0.73688	7.5344e-09	1.1502e-07	6.93923	CARB	Pre-ATP-grasp domain|Pre-ATP-grasp domain|ATP-grasp fold|Methylglyoxal synthase-like domain|Methylglyoxal synthase-like domain|Methylglyoxal synthase-like domain|Methylglyoxal synthase-like domain|Carbamoyl-phosphate synthase, large subunit|Carbamoyl-phosphate synthase, large subunit|Carbamoyl-phosphate synthase, large subunit|Carbamoyl-phosphate synthase large subunit, CPSase domain|Carbamoyl-ph…
AT1G51470	456.171	273.746	0.73674	2.18e-06	2.075e-05	4.68298	BGLU35	Glycoside hydrolase, family 1, active site|Glycoside hydrolase, family 1, active site|Glycoside hydrolase, superfamily|Glycoside hydrolase, family 1|Glycoside hydrolase, family 1|Glycoside hydrolase, family 1|Glycoside hydrolase, catalytic domain
AT5G64100	2135.36	1282.16	0.73591	5.5615e-05	0.00039453	3.40392	PER69	Peroxidase, active site|Peroxidases heam-ligand binding site|Haem peroxidase|Haem peroxidase, plant/fungal/bacterial|Haem peroxidase, plant/fungal/bacterial|Haem peroxidase, plant/fungal/bacterial|Plant peroxidase
AT5G66631	63.776	38.2955	0.73584	0.0073453	0.028817	1.54035	-	Pentatricopeptide repeat|Pentatricopeptide repeat|Pentatricopeptide repeat|Pentatricopeptide repeat|Pentatricopeptide repeat
AT3G46490	419.041	251.671	0.73555	6.1249e-07	6.6117e-06	5.17969	-	Non-haem dioxygenase N-terminal domain|Oxoglutarate/iron-dependent dioxygenase|Oxoglutarate/iron-dependent dioxygenase|Isopenicillin N synthase|Isopenicillin N synthase-like
AT4G21170	56.9943	34.2915	0.73297	0.010561	0.039161	1.40715	-	Pentatricopeptide repeat|Pentatricopeptide repeat|Pentatricopeptide repeat|Pentatricopeptide repeat|Tetratricopeptide-like helical
AT5G05680	458.14	275.869	0.73181	3.8687e-10	7.2013e-09	8.14259	MOS7	Nucleoporin Nup88|WD40-repeat-containing domain
AT1G10522	607.025	365.67	0.73121	6.8143e-12	1.6452e-10	9.78378	-	-|-
AT1G78830	2819.65	1698.75	0.73104	5.2457e-22	3.6952e-20	19.4324	-	S-locus glycoprotein, mannose-binding-type|PAN-2 domain|Bulb-type lectin domain|Bulb-type lectin domain|Bulb-type lectin domain|Bulb-type lectin domain|Bulb-type lectin domain
AT3G28945	66.474	40.0592	0.73066	0.0066108	0.026359	1.57907	-//-
AT1G25260	1247.08	751.622	0.73047	1.0637e-05	8.7852e-05	4.05625	-	Ribosomal protein L10/acidic P0
AT2G35030	78.4774	47.3104	0.73012	0.0028824	0.01293	1.8884	PCMP-E15	Pentatricopeptide repeat|Pentatricopeptide repeat|Pentatricopeptide repeat|Pentatricopeptide repeat|Pentatricopeptide repeat|Tetratricopeptide-like helical
AT1G08410	559.408	337.246	0.7301	2.4633e-08	3.4377e-07	6.46373	-	GTP binding domain|GTP binding domain|P-loop containing nucleoside triphosphate hydrolase|P-loop containing nucleoside triphosphate hydrolase
AT5G39080	1138.67	686.688	0.72962	5.5342e-16	2.1151e-14	13.6747	-	Transferase|Chloramphenicol acetyltransferase-like domain
AT2G33210	1750.12	1055.76	0.72916	7.2421e-19	3.7707e-17	16.4236	HSP60-2	Chaperonin Cpn60, conserved site|Chaperonin Cpn60/TCP-1|Chaperonin Cpn60/TCP-1|Chaperonin Cpn60/TCP-1|Chaperonin Cpn60|Chaperonin Cpn60|Chaperonin Cpn60|GroEL-like equatorial domain|GroEL-like apical domain|GroEL-like apical domain|Chaperonin Cpn60, conserved site|Chaperonin Cpn60/TCP-1|Chaperonin Cpn60/TCP-1|Chaperonin Cpn60/TCP-1|Chaperonin Cpn60|Chaperonin Cpn60|Chaperonin Cpn60|GroEL-like equ…
AT3G52310	115.482	69.6704	0.72905	0.00039929	0.0022973	2.63878	ABCG27	ABC transporter, conserved site|ABC-2 type transporter|AAA+ ATPase domain|ABC transporter-like|ABC transporter-like|P-loop containing nucleoside triphosphate hydrolase|P-loop containing nucleoside triphosphate hydrolase
AT3G52140	3526.78	2128.4	0.72858	6.9341e-14	2.1214e-12	11.6734	FMT	CLU domain|GSKIP/TIF31 domain|Tetratricopeptide repeat|Tetratricopeptide repeat|Tetratricopeptide repeat-containing domain|Tetratricopeptide-like helical|Clustered mitochondria protein, N-terminal|Clustered mitochondria protein|CLU domain|GSKIP/TIF31 domain|Tetratricopeptide repeat|Tetratricopeptide repeat|Tetratricopeptide repeat-containing domain|Tetratricopeptide-like helical|Clustered mitocho…
AT1G50920	3069.15	1852.48	0.72838	2.8531e-20	1.7165e-18	17.7654	-	Nucleolar GTP-binding protein 1|NOG, C-terminal|Nucleolar GTP-binding protein 1, Rossman-fold domain|GTP binding domain|P-loop containing nucleoside triphosphate hydrolase|P-loop containing nucleoside triphosphate hydrolase
AT2G37990	1101.6	665.28	0.72757	3.9478e-05	0.00029012	3.53742	-	Ribosomal biogenesis regulatory protein|Ribosomal biogenesis regulatory protein
AT4G38080	1708.34	1031.88	0.72732	1.5493e-15	5.7297e-14	13.2419	-	-
AT1G74600	94.0821	56.8612	0.72648	0.0081908	0.031602	1.50029	PCMP-E69	Pentatricopeptide repeat|Pentatricopeptide repeat|Pentatricopeptide repeat|Pentatricopeptide repeat|Tetratricopeptide-like helical
AT1G15250	588.85	355.984	0.72609	8.9989e-12	2.1289e-10	9.67184	RPL37A	Ribosomal protein L37e, conserved site|Ribosomal protein, zinc-binding domain|Ribosomal protein L37e|Ribosomal protein L37e|Ribosomal protein L37e|Ribosomal protein L37ae/L37e
AT2G20210	179.231	108.375	0.72578	1.5297e-05	0.00012255	3.91169	-	-
AT3G58660	1094.1	661.631	0.72565	3.1546e-05	0.00023702	3.62522	-	Ribosomal protein L1, superfamily|Ribosomal protein L1, 2-layer alpha/beta-sandwich|Ribosomal protein L1/ribosomal biogenesis protein
AT1G09190	87.6301	53.0089	0.72519	0.0017601	0.0084424	2.07353	PCMP-E70	Pentatricopeptide repeat|Pentatricopeptide repeat|Pentatricopeptide repeat|Tetratricopeptide-like helical
AT2G04030	12754.2	7716.08	0.72504	6.2328e-10	1.1325e-08	7.94596	CR88	Heat shock protein Hsp90, N-terminal|Ribosomal protein S5 domain 2-type fold|Heat shock protein Hsp90, conserved site|Histidine kinase-like ATPase, ATP-binding domain|Histidine kinase-like ATPase, ATP-binding domain|Histidine kinase-like ATPase, ATP-binding domain|Heat shock protein Hsp90|Heat shock protein Hsp90|Heat shock protein Hsp90|Heat shock protein Hsp90|Heat shock protein Hsp90, N-termin…
AT1G72820	595.986	360.715	0.72442	5.7676e-09	9.0595e-08	7.0429	-	Mitochondrial carrier domain|Mitochondrial carrier domain|Mitochondrial substrate/solute carrier|Mitochondrial substrate/solute carrier|Mitochondrial carrier protein
AT5G66000	83.1628	50.3446	0.7241	0.0024779	0.011349	1.94504	-	-
AT4G27640	1944.54	1177.69	0.72347	1.6399e-19	9.0639e-18	17.0427	-	HEAT, type 2|Armadillo-type fold|Importin-beta, N-terminal|Importin-beta, N-terminal|Importin-beta, N-terminal|HEAT|Armadillo-like helical
AT1G03090	1144.31	693.242	0.72304	3.3759e-08	4.6136e-07	6.33596	MCCA	Pre-ATP-grasp domain|Pre-ATP-grasp domain|Biotin carboxylation domain|ATP-grasp fold|Rudiment single hybrid motif|Single hybrid motif|Biotin carboxylase, C-terminal|Biotin carboxylase, C-terminal|Carbamoyl-phosphate synthase, large subunit, N-terminal|Carbamoyl-phosphate synthetase large subunit-like, ATP-binding domain|Carbamoyl-phosphate synthetase large subunit-like, ATP-binding domain|Carbamo…
AT1G71460	234.263	141.921	0.72304	1.7933e-05	0.00014173	3.84854	PCMP-A3	Pentatricopeptide repeat|Pentatricopeptide repeat|Pentatricopeptide repeat|Pentatricopeptide repeat|Tetratricopeptide-like helical
AT2G20585	267.376	162.028	0.72263	3.7017e-07	4.1651e-06	5.38037	NFD6	-|-|-
AT5G43580	1465.09	887.835	0.72263	1.1041e-06	1.1301e-05	4.94688	-	Proteinase inhibitor I13, potato inhibitor I|Proteinase inhibitor I13, potato inhibitor I|Proteinase inhibitor I13, potato inhibitor I|Proteinase inhibitor I13, potato inhibitor I
AT5G03470	281.186	170.482	0.7219	2.4392e-07	2.8425e-06	5.5463	ATB' ALPHA	Armadillo-type fold|Protein phosphatase 2A, regulatory B subunit, B56|Protein phosphatase 2A, regulatory B subunit, B56|Protein phosphatase 2A, regulatory B subunit, B56
AT5G09580	76.5272	46.4044	0.72171	0.0034634	0.015134	1.82005	-	-
AT2G03050	123.544	74.9254	0.7215	0.00025036	0.0015193	2.81836	EMB93	Mitochodrial transcription termination factor-related|Mitochodrial transcription termination factor-related
AT4G20325	111.613	67.6919	0.72144	0.0005635	0.0031145	2.50661	-	Ribonuclease H2, subunit B|Ribonuclease H2, subunit B
AT5G01230	220.465	133.724	0.72129	3.0126e-06	2.8008e-05	4.55272	-	Ribosomal RNA large subunit methyltransferase E|Ribosomal RNA large subunit methyltransferase E|Ribosomal RNA methyltransferase FtsJ domain|S-adenosyl-L-methionine-dependent methyltransferase-like|S-adenosyl-L-methionine-dependent methyltransferase-like|tRNA (cytidine(32)/guanosine(34)-2-O)-methyltransferase, Trm7|Ribosomal RNA large subunit methyltransferase E|Ribosomal RNA methyltransferase Fts…
AT1G14890	284.092	172.388	0.7207	0.00042811	0.0024391	2.61277	-	Pectinesterase inhibitor|Pectinesterase inhibitor|Pectinesterase inhibitor|Pectinesterase inhibitor|Pectinesterase inhibitor
AT2G31725	258.227	156.725	0.7204	6.5182e-07	6.9872e-06	5.1557	-	Protein of unknown function DUF842, eukaryotic|Protein of unknown function DUF842, eukaryotic
AT4G17540	363.728	220.873	0.71964	1.5105e-08	2.1857e-07	6.66041	-	-
AT5G61040	289.891	176.056	0.71948	1.8843e-07	2.2512e-06	5.64759	-	-
AT3G16440	660.036	400.92	0.71923	1.9037e-06	1.8377e-05	4.73573	ATMLP-300B	Mannose-binding lectin|Mannose-binding lectin|Mannose-binding lectin|Mannose-binding lectin
AT1G16445	99.2239	60.2784	0.71905	0.0010054	0.0051651	2.28692	-	Putative rRNA methylase|S-adenosyl-L-methionine-dependent methyltransferase-like|S-adenosyl-L-methionine-dependent methyltransferase-like
AT5G62440	755.118	458.846	0.71869	3.8135e-06	3.4797e-05	4.45846	-	Protein of unknown function DUF3223|Copper amine oxidase, N2/N3-terminal
AT3G59370	228.415	138.864	0.71798	2.4774e-06	2.336e-05	4.63153	-	-
AT1G55675	386.73	235.141	0.7178	7.5211e-09	1.1491e-07	6.93964	-	-
AT5G28030	86.5294	52.6845	0.71581	0.0099962	0.037353	1.42767	DES1	Cysteine synthase A|Cysteine synthase K/M|Tryptophan synthase beta subunit-like PLP-dependent enzymes superfamily|Tryptophan synthase beta subunit-like PLP-dependent enzymes superfamily|Cysteine synthase/cystathionine beta-synthase P-phosphate-binding site|Cysteine synthase A|Cysteine synthase K/M|Tryptophan synthase beta subunit-like PLP-dependent enzymes superfamily|Tryptophan synthase beta sub…
AT1G31760	94.4476	57.523	0.71537	0.0014226	0.0070297	2.15306	-	SWIB domain|SWIB/MDM2 domain|SWIB/MDM2 domain|SWIB/MDM2 domain
AT3G05150	81.7858	49.8119	0.71536	0.0032973	0.014505	1.83848	-	Major facilitator superfamily domain|Major facilitator superfamily domain, general substrate transporter|Sugar transporter, conserved site|General substrate transporter|Sugar/inositol transporter|Sugar/inositol transporter
AT2G31190	449.97	274.161	0.71481	4.4641e-06	4.0166e-05	4.39614	RUS2	Protein of unknown function DUF647|Protein of unknown function DUF647|Protein of unknown function DUF647|Protein of unknown function DUF647
AT1G79490	203.392	123.928	0.71476	6.2505e-06	5.424e-05	4.26568	EMB2217	Pentatricopeptide repeat|Pentatricopeptide repeat|Pentatricopeptide repeat|Pentatricopeptide repeat|Smr protein/MutS2 C-terminal|Smr protein/MutS2 C-terminal|Tetratricopeptide-like helical
AT3G10405	1059.18	645.436	0.7146	4.7671e-15	1.6814e-13	12.7743	-	Uncharacterised conserved protein UCP014543
AT2G02880	169.822	103.489	0.71454	3.9918e-05	0.00029327	3.53273	-	-
AT1G03230	724.193	441.351	0.71445	1.5891e-10	3.1541e-09	8.50112	-	Aspartic peptidase|Aspartic peptidase|Peptidase A1
AT1G66270	1222.6	745.259	0.71414	2.476e-10	4.7532e-09	8.32301	BGLU21	Glycoside hydrolase, family 1, active site|Glycoside hydrolase, superfamily|Glycoside hydrolase, family 1|Glycoside hydrolase, family 1|Glycoside hydrolase, family 1|Glycoside hydrolase, catalytic domain|Glycoside hydrolase, family 1, active site|Glycoside hydrolase, superfamily|Glycoside hydrolase, family 1|Glycoside hydrolase, family 1|Glycoside hydrolase, family 1|Glycoside hydrolase, catalyti…
AT5G66540	697.807	425.364	0.71413	5.0352e-05	0.00036127	3.44217	-	U3 small nucleolar ribonucleoprotein complex, subunit Mpp10p|Mpp10 protein|Mpp10 protein
AT4G05440	293.721	179.077	0.71386	1.7703e-07	2.123e-06	5.67305	EDA35	Cell division protein Cdc123|D123|D123|D123|D123
AT5G56100	191.878	117.039	0.7132	9.3811e-05	0.00063029	3.20046	-	Oleosin
AT4G13850	2548.7	1555.45	0.71243	2.732e-20	1.6476e-18	17.7831	ATGRP2	RNA recognition motif domain|RNA recognition motif domain|RNA recognition motif domain|Nucleotide-binding, alpha-beta plait|RNA recognition motif domain|RNA recognition motif domain|RNA recognition motif domain|Nucleotide-binding, alpha-beta plait|RNA recognition motif domain|RNA recognition motif domain|RNA recognition motif domain|Nucleotide-binding, alpha-beta plait|RNA recognition motif domai…
AT5G16750	654.303	399.326	0.71239	0.00017213	0.0010862	2.96409	TOZ	G-protein beta WD-40 repeat|WD40 repeat, conserved site|WD40-repeat-containing domain|WD40-repeat-containing domain|Small-subunit processome, Utp13|Quinonprotein alcohol dehydrogenase-like-superfamily|WD40 repeat|WD40 repeat|WD40 repeat|WD40/YVTN repeat-like-containing domain
AT2G31585	322.353	196.783	0.71203	0.0032955	0.014505	1.83848	-//-
AT5G36910	1904.65	1162.74	0.712	0.0029214	0.013073	1.88362	THI2.2	Thionin|Thionin|Thionin|Thionin
AT5G19210	293.208	179.037	0.71167	2.5219e-07	2.9334e-06	5.53263	RH58	DNA/RNA helicase, DEAD/DEAH box type, N-terminal|Helicase, C-terminal|Helicase, C-terminal|Helicase, C-terminal|P-loop containing nucleoside triphosphate hydrolase|P-loop containing nucleoside triphosphate hydrolase|RNA helicase, DEAD-box type, Q motif|Helicase, superfamily 1/2, ATP-binding domain|Helicase, superfamily 1/2, ATP-binding domain|DNA/RNA helicase, DEAD/DEAH box type, N-terminal|Helic…
AT1G58150	114.404	69.8633	0.71153	0.00054045	0.0030023	2.52255	-	-
AT5G48412	1218.9	744.499	0.71124	0.00014566	0.00093612	3.02867	-//-
AT2G31060	1714.67	1047.4	0.71111	4.5706e-18	2.2062e-16	15.6564	-	Elongation factor G, III-V domain|Translation elongation/initiation factor/Ribosomal, beta-barrel|GTP-binding protein TypA|Small GTP-binding protein domain|Translation elongation factor EFTu/EF1A, domain 2|Elongation factor, GTP-binding domain|Elongation factor, GTP-binding domain|Elongation factor, GTP-binding domain|Translation elongation factor EFG, V domain|Translation elongation factor EFG, …
AT4G25940	434.563	265.457	0.71109	1.5178e-09	2.5948e-08	7.5859	-	Epsin-like, N-terminal|Epsin-like, N-terminal|AP180 N-terminal homology (ANTH) domain|ENTH/VHS|ENTH/VHS|Clathrin adaptor, phosphoinositide-binding, GAT-like
AT4G14050	71.5325	43.7212	0.71027	0.012199	0.044098	1.35558	PCMP-H13	Pentatricopeptide repeat|Pentatricopeptide repeat|Pentatricopeptide repeat|Pentatricopeptide repeat
AT2G44580	97.8415	59.809	0.71008	0.0014165	0.0070037	2.15467	-	Sister chromatid cohesion protein Dcc1
AT5G54630	740.826	452.92	0.70988	0.0027512	0.012412	1.90616	-	Zinc finger, C2H2-like|Poly(ADP-ribose) polymerase, catalytic domain|Zinc finger, C2H2
AT1G06450	138.771	84.8579	0.70958	0.00013842	0.00089325	3.04903	CAF1-1	Ribonuclease H-like domain|Ribonuclease H-like domain|Ribonuclease CAF1
AT4G34740	826.88	505.743	0.70927	1.511e-05	0.00012121	3.91646	ATASE2	Glutamine amidotransferase type 2 domain|Amidophosphoribosyl transferase|Amidophosphoribosyl transferase|Phosphoribosyltransferase domain|Class II glutamine amidotransferase domain|Nucleophile aminohydrolases, N-terminal|Nucleophile aminohydrolases, N-terminal|Phosphoribosyltransferase-like|Phosphoribosyltransferase-like
AT2G31150	358.29	219.162	0.70913	1.6628e-07	2.0017e-06	5.6986	-	-
AT3G18240	314.798	192.577	0.70899	1.3575e-07	1.6599e-06	5.77992	AT3G18240/MIE15_3	Ribosomal protein S24/S35, mitochondrial, conserved domain|Ribosomal protein S24/S35, mitochondrial, conserved domain
AT4G26810	103.24	63.1577	0.70897	0.00089709	0.0046679	2.33088	-	SWIB/MDM2 domain|SWIB/MDM2 domain|SWIB/MDM2 domain|SWIB/MDM2 domain|SWIB/MDM2 domain|SWIB/MDM2 domain
AT5G67420	3175.75	1943.23	0.70864	1.6945e-21	1.1486e-19	18.9398	LBD37	Lateral organ boundaries, LOB|Lateral organ boundaries, LOB
AT1G01760	96.468	59.0339	0.70851	0.0015371	0.0075187	2.12386	-	Adenosine deaminase/editase|Adenosine deaminase/editase|Adenosine deaminase/editase
AT1G61570	773.136	473.168	0.70837	5.2582e-08	6.9414e-07	6.15855	TIM13	Tim10/DDP family zinc finger|Tim10/DDP family zinc finger|Tim10/DDP family zinc finger
AT3G18320	157.322	96.2967	0.70816	5.8407e-05	0.00041213	3.38497	-	F-box associated interaction domain|F-box associated domain, type 1|F-box domain, cyclin-like|F-box domain, cyclin-like|F-box domain, cyclin-like|F-box domain, cyclin-like
AT5G03360	150.355	92.0752	0.70749	8.4256e-05	0.00057135	3.2431	-	C1-like|DC1|C1-like|DC1
AT2G19480	4365.49	2673.61	0.70736	1.0877e-22	8.1411e-21	20.0893	NAP1;2	Nucleosome assembly protein (NAP)|Nucleosome assembly protein (NAP)|Nucleosome assembly protein (NAP)|Nucleosome assembly protein (NAP)|Nucleosome assembly protein (NAP)|Nucleosome assembly protein (NAP)
AT2G44860	1585.46	971.239	0.707	2.441e-07	2.8432e-06	5.54619	-	Ribosomal protein L24e, conserved site|TRASH domain|Ribosomal protein L24e-related|Ribosomal protein L24e-related|Ribosomal protein L24e domain|Ribosome biogenesis protein RLP24|Ribosomal protein L24e, conserved site|TRASH domain|Ribosomal protein L24e-related|Ribosomal protein L24e-related|Ribosomal protein L24e domain|Ribosome biogenesis protein RLP24
AT4G34900	424.636	260.151	0.70688	0.0022426	0.010417	1.98226	ATXDH2	Aldehyde oxidase/xanthine dehydrogenase|FAD-binding, type 2|FAD-binding, type 2|Aldehyde oxidase/xanthine dehydrogenase, molybdopterin binding|Aldehyde oxidase/xanthine dehydrogenase, molybdopterin binding|Aldehyde oxidase/xanthine dehydrogenase, molybdopterin binding|2Fe-2S ferredoxin, iron-sulphur binding site|CO dehydrogenase flavoprotein, C-terminal|CO dehydrogenase flavoprotein, C-terminal|C…
AT2G25160	671.166	411.268	0.70659	0.00043435	0.0024696	2.60737	CYP82F1	Cytochrome P450, conserved site|Cytochrome P450, E-class, group I|Cytochrome P450|Cytochrome P450|Cytochrome P450|Cytochrome P450
AT4G05120	119.534	73.2576	0.70637	0.00042759	0.0024378	2.613	ENT3	Major facilitator superfamily domain, general substrate transporter|Equilibrative nucleoside transporter|Equilibrative nucleoside transporter|Equilibrative nucleoside transporter
AT2G45030	1386.62	850.065	0.70592	1.3202e-16	5.4337e-15	14.2649	-	Ribosomal protein S5 domain 2-type fold|Elongation factor G, III-V domain|Elongation factor G, III-V domain|Translation elongation/initiation factor/Ribosomal, beta-barrel|Translation elongation factor EFG/EF2, domain IV|Translation elongation factor EFG/EF2, domain IV|Small GTP-binding protein domain|Translation elongation factor EFG/EF2|Translation elongation factor EFG/EF2|Translation elongati…
AT3G22690	93.6158	57.3958	0.70581	0.0015814	0.0076998	2.11352	PCMP-H56	Pentatricopeptide repeat|Pentatricopeptide repeat|Pentatricopeptide repeat|Pentatricopeptide repeat|Pentatricopeptide repeat|Tetratricopeptide-like helical|Protein of unknown function DUF1685|Pentatricopeptide repeat|Pentatricopeptide repeat|Pentatricopeptide repeat|Pentatricopeptide repeat|Pentatricopeptide repeat|Tetratricopeptide-like helical
AT5G14770	233.134	142.972	0.70542	2.9173e-06	2.7182e-05	4.56572	-	Pentatricopeptide repeat|Pentatricopeptide repeat|Pentatricopeptide repeat|Pentatricopeptide repeat|Pentatricopeptide repeat|Tetratricopeptide-like helical
AT3G04650	765.474	469.502	0.70522	8.5552e-09	1.2953e-07	6.88763	-	-
AT2G31810	2187.64	1341.81	0.7052	2.4695e-19	1.3442e-17	16.8715	-	Acetolactate synthase, small subunit, C-terminal|Acetolactate synthase, small subunit|ACT domain|Acetolactate synthase, small subunit, C-terminal|Acetolactate synthase, small subunit|ACT domain|Acetolactate synthase, small subunit, C-terminal|Acetolactate synthase, small subunit|ACT domain
AT1G22330	349.502	214.386	0.70509	3.2075e-08	4.3982e-07	6.35673	-	RNA recognition motif domain|RNA recognition motif domain|RNA recognition motif domain|Nucleotide-binding, alpha-beta plait
AT1G78950	113.296	69.5141	0.70472	0.00060854	0.0033303	2.47752	BAS	Squalene cyclase|Terpenoid cyclases/protein prenyltransferase alpha-alpha toroid|Terpenoid cyclases/protein prenyltransferase alpha-alpha toroid|Terpene synthase, conserved site|Prenyltransferase/squalene oxidase
AT4G15570	396.167	243.103	0.70454	9.4987e-09	1.4253e-07	6.84609	MAA3	Helicase, superfamily 1/2, ATP-binding domain|P-loop containing nucleoside triphosphate hydrolase|P-loop containing nucleoside triphosphate hydrolase|Probable helicase MAGATAMA 3
AT1G13030	284.028	174.497	0.70283	1.8483e-06	1.7919e-05	4.74669	-	Coilin
AT1G09290	228.588	140.444	0.70276	4.02e-06	3.647e-05	4.43806	-	-
AT1G67970	59.251	36.4053	0.70269	0.011059	0.040706	1.39034	AT-HSFA8	Heat shock factor (HSF)-type, DNA-binding|Heat shock factor (HSF)-type, DNA-binding|Heat shock factor (HSF)-type, DNA-binding|Heat shock factor (HSF)-type, DNA-binding|Winged helix-turn-helix DNA-binding domain|Heat shock transcription factor, plant|Heat shock transcription factor family
AT5G28919	306.705	188.509	0.70222	1.748e-07	2.0992e-06	5.67795	-	-
AT2G36000	1161.48	713.96	0.70205	3.4343e-15	1.2303e-13	12.91	-	Mitochodrial transcription termination factor-related|Mitochodrial transcription termination factor-related|Mitochodrial transcription termination factor-related|Mitochodrial transcription termination factor-related
AT2G16600	8800.35	5409.97	0.70194	8.6846e-09	1.3141e-07	6.88137	ROC3	Cyclophilin-type peptidyl-prolyl cis-trans isomerase|Cyclophilin-like peptidyl-prolyl cis-trans isomerase domain|Cyclophilin-like peptidyl-prolyl cis-trans isomerase domain|Cyclophilin-like peptidyl-prolyl cis-trans isomerase domain|Cyclophilin-like domain|Cyclophilin-like domain|Cyclophilin-type peptidyl-prolyl cis-trans isomerase|Cyclophilin-type peptidyl-prolyl cis-trans isomerase, conserved s…
AT3G50560	649.108	399.111	0.70167	0.0007541	0.0040076	2.39712	-	Glucose/ribitol dehydrogenase|Short-chain dehydrogenase/reductase SDR|NAD(P)-binding domain
AT5G55450	298.858	183.8	0.70133	0.00079519	0.0042029	2.37645	-	Bifunctional inhibitor/plant lipid transfer protein/seed storage helical domain|Bifunctional inhibitor/plant lipid transfer protein/seed storage helical domain|Bifunctional inhibitor/plant lipid transfer protein/seed storage helical domain
AT3G46020	106.864	65.7237	0.70128	0.00082142	0.0043189	2.36463	-	RNA recognition motif domain|RNA recognition motif domain|RNA recognition motif domain|Nucleotide-binding, alpha-beta plait
AT4G30150	609.333	374.849	0.70092	1.1774e-07	1.46e-06	5.83565	-	Nucleolar 27S pre-rRNA processing, Urb2/Npa2, C-terminal
AT1G35580	3893.13	2397.75	0.69925	6.8921e-22	4.7747e-20	19.3211	CINV1	Glycosyl hydrolase family 100|Six-hairpin glycosidase-like|Glycosyl hydrolase family 100|Six-hairpin glycosidase-like|Glycosyl hydrolase family 100|Six-hairpin glycosidase-like
AT2G35790	786.948	484.709	0.69915	1.1373e-12	3.0492e-11	10.5158	-	Protein of unknown function DUF1301, TMEM70|Protein of unknown function DUF1301, TMEM70
AT1G08500	111.224	68.5331	0.6986	0.0063978	0.025628	1.59129	ENODL18	Cupredoxin|Cupredoxin|Plastocyanin-like|Plastocyanin-like
AT4G18905	977.521	602.428	0.69834	1.5639e-07	1.8944e-06	5.72253	-	G-protein beta WD-40 repeat|WD40 repeat, conserved site|WD40-repeat-containing domain|WD40-repeat-containing domain|WD40 repeat|WD40 repeat|WD40 repeat|WD40/YVTN repeat-like-containing domain|G-protein beta WD-40 repeat|WD40 repeat, conserved site|WD40-repeat-containing domain|WD40-repeat-containing domain|WD40 repeat|WD40 repeat|WD40 repeat|WD40/YVTN repeat-like-containing domain
AT4G17220	126.756	78.1405	0.69791	0.00041432	0.0023718	2.62492	ATMAP70-5	Myosin II heavy chain-like
AT5G61030	1141.62	703.827	0.69779	5.7315e-15	1.9936e-13	12.7004	GR-RBP3	RNA recognition motif domain|RNA recognition motif domain|RNA recognition motif domain|Nucleotide-binding, alpha-beta plait
AT5G46900	347.389	214.318	0.69679	7.1459e-08	9.1874e-07	6.03681	-	Bifunctional inhibitor/plant lipid transfer protein/seed storage helical domain|Bifunctional inhibitor/plant lipid transfer protein/seed storage helical domain|Bifunctional inhibitor/plant lipid transfer protein/seed storage helical domain
AT4G18340	220.672	136.171	0.69648	6.8331e-06	5.8809e-05	4.23056	-	Glycoside hydrolase, superfamily|Glycoside hydrolase, family 17|Glycoside hydrolase, catalytic domain
AT4G20130	1490.77	920.063	0.69625	1.63e-16	6.6435e-15	14.1776	PTAC14	Rubisco LS methyltransferase, substrate-binding domain|Rubisco LS methyltransferase, substrate-binding domain|Rubisco LS methyltransferase, substrate-binding domain|SET domain|SET domain|SET domain
AT5G20230	239.882	148.06	0.69615	2.9541e-06	2.7494e-05	4.56076	ATBCB	Cupredoxin|Cupredoxin|Plastocyanin-like|Plastocyanin-like|Plastocyanin-like|Blue (type 1) copper protein, binding site
AT2G05120	524.397	323.746	0.6958	3.6958e-10	6.9e-09	8.16115	-	Nucleoporin, Nup133/Nup155-like, N-terminal|Nucleoporin, Nup133/Nup155-like, C-terminal|Nucleoporin, Nup133/Nup155-like, N-terminal|Nucleoporin, Nup133/Nup155-like, C-terminal
AT2G20450	2380.98	1470.07	0.69567	4.784e-07	5.2698e-06	5.27821	RPL14A	Translation protein SH3-like domain|Ribosomal protein L14|Ribosomal protein L2 domain 2
AT3G01190	1707.56	1054.32	0.69562	3.2383e-07	3.6816e-06	5.43396	PER27	Peroxidase, active site|Peroxidases heam-ligand binding site|Haem peroxidase|Haem peroxidase, plant/fungal/bacterial|Haem peroxidase, plant/fungal/bacterial|Haem peroxidase, plant/fungal/bacterial|Plant peroxidase
AT5G44380	2710.01	1673.68	0.69527	8.9259e-20	5.09e-18	17.2933	-	FAD-binding, type 2|FAD-binding, type 2|Berberine/berberine-like|FAD linked oxidase, N-terminal|CO dehydrogenase flavoprotein-like, FAD-binding, subdomain 2
AT1G74390	190.421	117.611	0.69517	2.2044e-05	0.00017084	3.76741	-	Exonuclease, RNase T/DNA polymerase III|Ribonuclease H-like domain|Ribonuclease H-like domain|Exonuclease|Exonuclease, RNase T/DNA polymerase III|Ribonuclease H-like domain|Ribonuclease H-like domain|Exonuclease
AT2G34780	633.875	391.693	0.69447	3.1388e-11	6.918e-10	9.16002	MEE22	-|-
AT2G47270	63.0079	38.9368	0.6944	0.01066	0.039457	1.40388	UPB1	Myc-type, basic helix-loop-helix (bHLH) domain
AT1G73260	2112.43	1305.56	0.69424	8.9042e-11	1.8235e-09	8.73909	ATKTI1	Kunitz inhibitor ST1-like|Proteinase inhibitor I3, Kunitz legume|Proteinase inhibitor I3, Kunitz legume|Proteinase inhibitor I3, Kunitz legume|Proteinase inhibitor I3, Kunitz legume
AT1G10470	2644.08	1634.39	0.69401	1.0092e-19	5.7419e-18	17.2409	ARR4	CheY-like superfamily|Signal transduction response regulator, receiver domain|Signal transduction response regulator, receiver domain|Signal transduction response regulator, receiver domain
AT4G10450	1033.43	638.808	0.69399	1.7938e-10	3.5381e-09	8.45123	RPL9D	Ribosomal protein L6, alpha-beta domain|Ribosomal protein L6, alpha-beta domain|Ribosomal protein L6, alpha-beta domain|Ribosomal protein L6, conserved site-2|Ribosomal protein L6|Ribosomal protein L6
AT4G02510	9534.94	5894.11	0.69395	1.2704e-09	2.1972e-08	7.65813	TOC159	Domain of unknown function DUF3406, chloroplast translocase|AIG1|Chloroplast protein import component Toc86/159|P-loop containing nucleoside triphosphate hydrolase|P-loop containing nucleoside triphosphate hydrolase
AT5G67100	469.67	290.331	0.69395	7.5115e-05	0.00051555	3.28773	ICU2	DNA polymerase alpha catalytic subunit, N-terminal domain|DNA-directed DNA polymerase, family B, conserved site|Zinc finger, DNA-directed DNA polymerase, family B, alpha|Ribonuclease H-like domain|Ribonuclease H-like domain|DNA-directed DNA polymerase, family B|DNA-directed DNA polymerase, family B|DNA-directed DNA polymerase, family B, multifunctional domain|DNA-directed DNA polymerase, family B…
AT3G01290	3235.6	2000.15	0.69392	6.6027e-06	5.708e-05	4.24352	HIR3	Stomatin|Band 7 protein|Band 7 protein|Hypersensitive-induced response protein
AT5G04780	79.5424	49.1977	0.69313	0.0042279	0.017908	1.74695	PCMP-H16	Pentatricopeptide repeat|Pentatricopeptide repeat|Pentatricopeptide repeat|Pentatricopeptide repeat|Tetratricopeptide-like helical
AT2G28600	522.041	322.945	0.69288	8.1633e-06	6.9121e-05	4.16039	-	DNA/RNA helicase, DEAD/DEAH box type, N-terminal|P-loop containing nucleoside triphosphate hydrolase|P-loop containing nucleoside triphosphate hydrolase
AT1G34160	129.687	80.2438	0.69258	0.00032701	0.0019259	2.71537	PCMP-H68	Pentatricopeptide repeat|Pentatricopeptide repeat|Pentatricopeptide repeat|Pentatricopeptide repeat
AT1G16000	418.93	259.368	0.69171	8.9806e-09	1.3548e-07	6.86812	-	-
AT1G07070	365.719	226.445	0.69158	1.1717e-05	9.5979e-05	4.01782	RPL35AA	Ribosomal protein L35Ae, conserved site|Translation elongation/initiation factor/Ribosomal, beta-barrel|Ribosomal protein L35A|Ribosomal protein L35A|Ribosomal protein L35A
AT1G69070	907.499	562.47	0.69012	4.1466e-08	5.5751e-07	6.25375	-	Nucleolar protein 14|Nucleolar protein 14
AT1G48630	1996.68	1238.17	0.68939	2.8355e-09	4.6394e-08	7.33354	RACK1B_AT	G-protein beta WD-40 repeat|WD40 repeat, conserved site|WD40-repeat-containing domain|WD40-repeat-containing domain|WD40 repeat|WD40 repeat|WD40 repeat|WD40/YVTN repeat-like-containing domain
AT1G13810	263.52	163.422	0.6893	1.753e-06	1.7159e-05	4.76551	-	YqaJ viral recombinase|Restriction endonuclease type II-like|Exonuclease, phage-type/RecB, C-terminal
AT1G74850	1406.61	872.42	0.68913	4.3305e-05	0.00031594	3.5004	PTAC2	Pentatricopeptide repeat|Pentatricopeptide repeat|Pentatricopeptide repeat|Pentatricopeptide repeat|Smr protein/MutS2 C-terminal|Smr protein/MutS2 C-terminal|Tetratricopeptide-like helical
AT2G40330	700.118	434.234	0.68912	0.00023623	0.0014412	2.84128	PYL6	Polyketide cyclase/dehydrase|START-like domain
AT2G20940	209.163	129.731	0.68911	1.2342e-05	0.00010074	3.9968	-	Domain of unknown function DUF1279
AT3G22660	775.749	481.241	0.68883	0.00034824	0.0020335	2.69176	-	Eukaryotic rRNA processing|Eukaryotic rRNA processing
AT4G14660	138.096	85.6964	0.68837	0.00026237	0.0015845	2.80011	NRPE7	Nucleic acid-binding, OB-fold|Nucleic acid-binding, OB-fold|RNA polymerase Rpb7, N-terminal|RNA polymerase Rpb7, N-terminal|RNA polymerase Rpb7, N-terminal
AT2G18560	384.879	238.868	0.68819	2.1453e-08	3.0275e-07	6.51892	-	UDP-glucuronosyl/UDP-glucosyltransferase|UDP-glucuronosyl/UDP-glucosyltransferase|UDP-glucuronosyl/UDP-glucosyltransferase
AT2G43535	2368.23	1470.66	0.68735	4.3257e-05	0.00031568	3.50075	ATTI4	Knottin|Knottin|Knottin|Scorpion long chain toxin/defensin
AT1G55900	505.44	314.146	0.68611	8.0831e-10	1.4407e-08	7.84143	TIM50	HAD-like domain|HAD-like domain|NLI interacting factor|NLI interacting factor|NLI interacting factor|Mitochondrial import inner membrane translocase subunit Tim50|HAD-like domain|HAD-like domain|NLI interacting factor|NLI interacting factor|NLI interacting factor|Mitochondrial import inner membrane translocase subunit Tim50
AT1G72910	236.377	146.962	0.68565	0.0001445	0.00092912	3.03193	-	NB-ARC|Toll/interleukin-1 receptor homology (TIR) domain|Toll/interleukin-1 receptor homology (TIR) domain|Toll/interleukin-1 receptor homology (TIR) domain|Toll/interleukin-1 receptor homology (TIR) domain|Toll/interleukin-1 receptor homology (TIR) domain|P-loop containing nucleoside triphosphate hydrolase
AT3G16810	781.514	485.964	0.68542	4.4651e-05	0.0003251	3.48798	APUM24	Armadillo-type fold|Pumilio RNA-binding repeat|Pumilio RNA-binding repeat|Pumilio RNA-binding repeat|Armadillo-like helical
AT1G77550	579.111	360.167	0.68517	2.7593e-07	3.1816e-06	5.49735	-	Tubulin-tyrosine ligase|Tubulin-tyrosine ligase|Tubulin--tyrosine ligase-like protein 12
AT5G51730	474.862	295.339	0.68513	1.8026e-09	3.0403e-08	7.51708	-	Nucleotide-binding, alpha-beta plait
AT3G53940	166.27	103.443	0.6847	0.00011864	0.00077638	3.10993	-	Mitochondrial carrier domain|Mitochondrial carrier domain|Mitochondrial substrate/solute carrier|Mitochondrial substrate/solute carrier|Mitochondrial carrier protein
AT1G76010	6771.21	4212.83	0.68462	7.2327e-23	5.4951e-21	20.26	-	DNA/RNA-binding protein Alba-like|DNA/RNA-binding protein Alba-like|DNA/RNA-binding protein Alba-like
AT5G26800	667.672	415.625	0.68386	2.3797e-11	5.3196e-10	9.27412	-	IGR protein motif
AT2G20060	829.248	516.381	0.68337	1.3921e-12	3.6929e-11	10.4326	-	Ribosomal protein L4 domain|Ribosomal protein L4 domain|Ribosomal protein L4/L1e, bacterial-type|Ribosomal protein L4/L1e, bacterial-type|Ribosomal protein L4/L1e, bacterial-type|Ribosomal protein L4/L1e
AT5G08310	77.7433	48.4213	0.68308	0.0050215	0.020736	1.68328	-	Pentatricopeptide repeat|Pentatricopeptide repeat|Pentatricopeptide repeat|Pentatricopeptide repeat|Pentatricopeptide repeat
AT3G51800	3837.7	2390.47	0.68295	1.2736e-09	2.2013e-08	7.65732	ATG2	Proliferation-associated protein 1|Peptidase M24, methionine aminopeptidase|Peptidase M24, structural domain|Peptidase M24, structural domain|Peptidase M24, structural domain|Winged helix-turn-helix DNA-binding domain|Proliferation-associated protein 1|Peptidase M24, methionine aminopeptidase|Peptidase M24, structural domain|Peptidase M24, structural domain|Peptidase M24, structural domain|Winged…
AT3G04820	418.956	261.001	0.68274	1.164e-08	1.7169e-07	6.76525	-	Pseudouridine synthase, catalytic domain|Pseudouridine synthase TruD, eukaryotic|Pseudouridine synthase, TruD, insertion domain|Pseudouridine synthase, TruD|Pseudouridine synthase, TruD|Pseudouridine synthase, TruD
AT5G67570	467.315	291.134	0.68271	2.6449e-09	4.3416e-08	7.36235	EMB246	Pentatricopeptide repeat|Pentatricopeptide repeat|Pentatricopeptide repeat|Pentatricopeptide repeat|Pentatricopeptide repeat|Tetratricopeptide-like helical
AT4G36410	158.515	98.7621	0.68259	0.00011761	0.00077061	3.11317	UBC17	Ubiquitin-conjugating enzyme, active site|Ubiquitin-conjugating enzyme/RWD-like|Ubiquitin-conjugating enzyme/RWD-like|Ubiquitin-conjugating enzyme, E2|Ubiquitin-conjugating enzyme, E2
AT1G70880	168.028	104.758	0.68164	8.001e-05	0.00054573	3.26302	-	Major latex protein domain|Bet v I domain|START-like domain
AT1G06560	389.658	242.948	0.68156	3.3775e-08	4.6136e-07	6.33596	-	RNA (C5-cytosine) methyltransferase|Bacterial Fmu (Sun)/eukaryotic nucleolar NOL1/Nop2p, conserved site|PUA-like domain|PUA-like domain|Pseudouridine synthase/archaeosine transglycosylase|Pseudouridine synthase/archaeosine transglycosylase|Pseudouridine synthase/archaeosine transglycosylase|Bacterial Fmu (Sun)/eukaryotic nucleolar NOL1/Nop2p|S-adenosyl-L-methionine-dependent methyltransferase-lik…
AT3G53530	346.113	215.818	0.68143	0.0045391	0.019034	1.72047	NAKR3	Copper chaperone, chloroplast-targeted, predicted|Heavy metal-associated domain, HMA|Heavy metal-associated domain, HMA|Heavy metal-associated domain, HMA|Copper chaperone, chloroplast-targeted, predicted|Heavy metal-associated domain, HMA|Heavy metal-associated domain, HMA|Heavy metal-associated domain, HMA
AT1G11320	120.97	75.4346	0.68135	0.00052397	0.0029262	2.5337	-	-
AT3G46700	1602.34	999.468	0.68095	1.3574e-16	5.5685e-15	14.2543	UGT76E3	UDP-glucuronosyl/UDP-glucosyltransferase|UDP-glucuronosyl/UDP-glucosyltransferase
AT5G05600	514.909	321.26	0.68058	7.7485e-10	1.3869e-08	7.85795	-	Non-haem dioxygenase N-terminal domain|Oxoglutarate/iron-dependent dioxygenase|Oxoglutarate/iron-dependent dioxygenase|Isopenicillin N synthase|Isopenicillin N synthase-like
AT1G42440	1677.68	1046.74	0.68055	5.4428e-05	0.00038665	3.41268	-	AARP2CN|AARP2CN|Ribosome biogenesis protein BMS1/TSR1, C-terminal
AT3G13150	148.312	92.5457	0.6804	0.00019016	0.0011872	2.92548	-	Pentatricopeptide repeat|Pentatricopeptide repeat|Pentatricopeptide repeat|Pentatricopeptide repeat|Tetratricopeptide-like helical
AT2G43110	353.275	220.559	0.67963	7.2793e-06	6.235e-05	4.20516	-	P-loop containing nucleoside triphosphate hydrolase
AT2G01850	4566.31	2850.96	0.67958	2.639e-21	1.7511e-19	18.7567	EXGT-A3	Xyloglucan endotransglucosylase/hydrolase|Xyloglucan endo-transglycosylase, C-terminal|Concanavalin A-like lectin/glucanases superfamily|Glycoside hydrolase, family 16|Concanavalin A-like lectin/glucanase, subgroup
AT5G67190	243.192	151.879	0.67918	4.7717e-06	4.2765e-05	4.36891	DEAR2	DNA-binding, integrase-type|AP2/ERF domain|AP2/ERF domain|AP2/ERF domain|AP2/ERF domain|AP2/ERF domain
AT1G61640	276.645	172.776	0.67913	1.3201e-05	0.0001073	3.9694	-	UbiB domain|Protein kinase-like domain|UbiB domain
AT1G70860	91.3169	57.039	0.67893	0.0024573	0.01127	1.94808	-	Bet v I domain|START-like domain|Bet v I domain|START-like domain
AT5G59980	136.013	84.9809	0.67853	0.0002896	0.0017274	2.76261	-	Polymerase/histidinol phosphatase-like|RNase P subunit p30|RNase P subunit p30|Polymerase/histidinol phosphatase-like|RNase P subunit p30|RNase P subunit p30
AT3G07430	2153.21	1345.39	0.67847	1.0295e-17	4.7505e-16	15.3233	emb1990	Uncharacterised protein family Ycf19
AT1G15290	8958.7	5598.52	0.67824	2.3023e-18	1.1411e-16	15.9427	-	Tetratricopeptide repeat|Tetratricopeptide repeat-containing domain|Tetratricopeptide-like helical|Clustered mitochondria protein, N-terminal
AT4G21520	208.08	130.052	0.67805	1.7922e-05	0.00014169	3.84866	-	WD40-repeat-containing domain|WD40-repeat-containing domain|WD40 repeat|WD40 repeat|WD40/YVTN repeat-like-containing domain
AT3G16350	292.074	182.614	0.67754	8.8348e-07	9.2114e-06	5.03567	-	Myb domain|Homeodomain-like|Homeodomain-like|Myb domain, plants|Zinc finger, CCHC-type|SANT/Myb domain|SANT/Myb domain
AT5G44490	179.528	112.268	0.67726	0.00014652	0.0009412	3.02632	-	Leucine-rich repeat 2|FBD|FBD|F-box domain, cyclin-like
AT1G29250	1064.04	665.635	0.67675	1.0118e-13	3.0208e-12	11.5199	-	Uncharacterised conserved protein UCP030333, DNA/RNA-binding Alba-related|DNA/RNA-binding protein Alba-like|DNA/RNA-binding protein Alba-like|DNA/RNA-binding protein Alba-like
AT5G44980	60.4919	37.8473	0.67655	0.013236	0.047174	1.3263	-	FBD|FBD|F-box domain, cyclin-like|F-box domain, cyclin-like|F-box domain, cyclin-like|F-box domain, cyclin-like
AT3G06483	1598.3	999.996	0.67654	2.9692e-16	1.1722e-14	13.931	PDK	Branched-chain alpha-ketoacid dehydrogenase kinase/Pyruvate dehydrogenase kinase, N-terminal|Branched-chain alpha-ketoacid dehydrogenase kinase/Pyruvate dehydrogenase kinase, N-terminal|Branched-chain alpha-ketoacid dehydrogenase kinase/Pyruvate dehydrogenase kinase, N-terminal|Signal transduction histidine kinase, core|Signal transduction histidine kinase-related protein, C-terminal|Histidine ki…
AT2G22650	299.767	187.67	0.67565	7.041e-07	7.4933e-06	5.12533	-	FAD dependent oxidoreductase
AT2G39795	253.523	158.73	0.67555	3.4718e-06	3.197e-05	4.49526	-	Mitochondrial glycoprotein|Mitochondrial glycoprotein|Mitochondrial glycoprotein
AT5G57280	406.611	254.61	0.67536	0.0019725	0.0093346	2.0299	-	Uncharacterised protein family, methyltransferase, Williams-Beuren syndrome|Methyltransferase type 11|S-adenosyl-L-methionine-dependent methyltransferase-like|S-adenosyl-L-methionine-dependent methyltransferase-like
AT1G53640	134.406	84.1836	0.67499	0.00040261	0.0023127	2.63588	-	-
AT4G34138	2365.58	1481.84	0.6748	0.0017427	0.0083797	2.07677	UGT73B1	UDP-glucuronosyl/UDP-glucosyltransferase|UDP-glucuronosyl/UDP-glucosyltransferase|UDP-glucuronosyl/UDP-glucosyltransferase
AT2G04530	484.558	303.719	0.67393	1.5617e-06	1.5437e-05	4.81144	CPZ	Beta-lactamase-like|Beta-lactamase-like|Beta-lactamase-like
AT5G46280	479.53	300.574	0.6739	3.9526e-09	6.3311e-08	7.19852	MCM3	Mini-chromosome maintenance, conserved site|Nucleic acid-binding, OB-fold|Nucleic acid-binding, OB-fold|DNA replication licensing factor Mcm3|AAA+ ATPase domain|Mini-chromosome maintenance, DNA-dependent ATPase|Mini-chromosome maintenance, DNA-dependent ATPase|Mini-chromosome maintenance, DNA-dependent ATPase|Mini-chromosome maintenance, DNA-dependent ATPase|P-loop containing nucleoside triphosph…
AT3G50480	907.085	568.589	0.67385	0.00025354	0.0015371	2.8133	HR4	Powdery mildew resistance protein, RPW8 domain|Powdery mildew resistance protein, RPW8 domain
AT4G22460	61.9629	38.8412	0.67382	0.012833	0.046012	1.33713	-	Bifunctional inhibitor/plant lipid transfer protein/seed storage helical domain|Bifunctional inhibitor/plant lipid transfer protein/seed storage helical domain|Hydrophobic seed protein
AT2G33860	942.238	590.776	0.67348	4.1368e-13	1.1521e-11	10.9385	ETT	DNA-binding pseudobarrel domain|DNA-binding pseudobarrel domain|Auxin response factor|B3 DNA binding domain|B3 DNA binding domain|B3 DNA binding domain
AT1G61740	3595.04	2254.64	0.67311	9.3261e-15	3.1439e-13	12.5025	-	Transmembrane protein TauE like
AT1G33410	1707.02	1070.77	0.67282	2.3259e-16	9.3438e-15	14.0295	SAR1	Nucleoporin Nup120/160|Nucleoporin Nup120/160|WD40-repeat-containing domain
AT1G28530	208.617	130.878	0.67264	1.6239e-05	0.00012935	3.88823	-	-|-
AT3G44690	125.693	78.8656	0.67244	0.00050898	0.002852	2.54485	-	-
AT5G21970	250.092	156.942	0.67223	3.6028e-06	3.3067e-05	4.48061	-	Plant organelle RNA recognition domain
AT1G43160	98.1338	61.588	0.6721	0.0019698	0.0093271	2.03025	RAP2.6	DNA-binding, integrase-type|AP2/ERF domain|AP2/ERF domain|AP2/ERF domain|AP2/ERF domain|AP2/ERF domain
AT4G05410	553.641	347.502	0.67193	0.00061346	0.0033538	2.47446	YAO	G-protein beta WD-40 repeat|WD40 repeat, conserved site|WD40-repeat-containing domain|WD40-repeat-containing domain|WD40 repeat|WD40 repeat|WD40 repeat|WD40/YVTN repeat-like-containing domain
AT1G78260	302.223	189.825	0.67094	7.3157e-07	7.7692e-06	5.10962	-	RNA recognition motif domain|RNA recognition motif domain|RNA recognition motif domain|Nucleotide-binding, alpha-beta plait|RNA recognition motif domain|RNA recognition motif domain|RNA recognition motif domain|Nucleotide-binding, alpha-beta plait
AT1G60640	619.46	389.129	0.67076	7.9713e-06	6.7609e-05	4.17	-	Zinc finger, C2H2-like|Zinc finger, C2H2-like|Zinc finger, C2H2-like|Zinc finger, C2H2-like|Zinc finger, C2H2-like
AT5G64150	313.062	196.702	0.67043	5.4264e-07	5.9177e-06	5.22785	-	Modification methylase HemK|DNA methylase, N-6 adenine-specific, conserved site|S-adenosyl-L-methionine-dependent methyltransferase-like|S-adenosyl-L-methionine-dependent methyltransferase-like
AT1G53200	223.859	140.813	0.66881	0.00015003	0.00096247	3.01661	-	-|-
AT1G10140	195.161	122.933	0.6668	3.2894e-05	0.00024612	3.60885	-	Uncharacterised conserved protein UCP031279
AT5G61330	751.814	473.666	0.6665	5.3362e-11	1.1334e-09	8.94562	-	AATF leucine zipper-containing domain|Apoptosis-antagonizing transcription factor, C-terminal
AT5G52250	374.863	236.186	0.66644	4.5542e-07	5.0409e-06	5.29749	RUP1	WD40-repeat-containing domain|WD40-repeat-containing domain|WD40 repeat|WD40 repeat|WD40 repeat|WD40/YVTN repeat-like-containing domain
AT1G24310	437.727	275.814	0.66634	1.6111e-08	2.3206e-07	6.6344	-	Nucleoporin Nup54, alpha-helical domain|Nucleoporin Nup54/Nup57/Nup44
AT3G26320	338.274	213.297	0.66533	2.1014e-07	2.4822e-06	5.60516	CYP71B36	Cytochrome P450, conserved site|Cytochrome P450, E-class, group I|Cytochrome P450|Cytochrome P450|Cytochrome P450|Cytochrome P450
AT5G60990	699.202	440.897	0.66527	4.0998e-11	8.8652e-10	9.05231	RH10	RNA helicase, DEAD-box type, Q motif|Helicase, superfamily 1/2, ATP-binding domain|Helicase, superfamily 1/2, ATP-binding domain|DNA/RNA helicase, DEAD/DEAH box type, N-terminal|Helicase, C-terminal|Helicase, C-terminal|Helicase, C-terminal|RNA helicase, ATP-dependent, DEAD-box, conserved site|P-loop containing nucleoside triphosphate hydrolase|P-loop containing nucleoside triphosphate hydrolase
AT4G37910	4484.4	2828.48	0.66489	2.087e-20	1.2739e-18	17.8949	mtHsc70-1	Heat shock protein 70, conserved site|Heat shock protein 70, conserved site|Heat shock protein 70, conserved site|Heat shock protein 70 family|Heat shock protein 70 family|Chaperone DnaK|Chaperone DnaK|Heat shock protein 70kD, C-terminal domain|Heat shock protein 70kD, peptide-binding domain|Heat shock protein 70kD, peptide-binding domain
AT4G15850	145.796	92.0046	0.66417	0.0017007	0.0081998	2.0862	ATRH1	Helicase, superfamily 1/2, ATP-binding domain|Helicase, superfamily 1/2, ATP-binding domain|DNA/RNA helicase, DEAD/DEAH box type, N-terminal|Helicase, C-terminal|Helicase, C-terminal|Helicase, C-terminal|P-loop containing nucleoside triphosphate hydrolase|P-loop containing nucleoside triphosphate hydrolase
AT5G08180	1369.16	864.23	0.6638	5.6151e-06	4.9239e-05	4.30769	-	Ribosomal protein L7Ae/L8/Nhp2 family|Ribosomal protein L7Ae/L30e/S12e/Gadd45|H/ACA ribonucleoprotein complex, subunit Nhp2, eukaryote|50S ribosomal protein L30e-like|50S ribosomal protein L30e-like|Ribosomal protein L7Ae/L8/Nhp2 family|Ribosomal protein L7Ae/L30e/S12e/Gadd45|H/ACA ribonucleoprotein complex, subunit Nhp2, eukaryote|50S ribosomal protein L30e-like|50S ribosomal protein L30e-like
AT1G12270	1278.42	808.026	0.66189	2.4354e-12	6.2369e-11	10.205	Hop1	Tetratricopeptide repeat|Tetratricopeptide repeat|Tetratricopeptide repeat-containing domain|Heat shock chaperonin-binding|Tetratricopeptide TPR-1|Tetratricopeptide-like helical
AT3G07530	124.558	78.7393	0.66166	0.00077767	0.0041207	2.38503	-	Beta-Casp domain|Beta-Casp domain|Beta-lactamase-like|Beta-lactamase-like|Integrator complex subunit 9
AT5G21930	3611.24	2283.71	0.66112	2.4923e-13	7.082e-12	11.1498	PAA2	Cation-transporting P-type ATPase, subfamily IB|P-type ATPase, cytoplasmic domain N|P-type ATPase, cytoplasmic domain N|HAD-like domain|HAD-like domain|HAD-like domain|P-type ATPase, phosphorylation site|P-type ATPase, A domain|P-type ATPase, A domain|Heavy metal-associated domain, HMA|Heavy metal-associated domain, HMA|Heavy metal-associated domain, HMA|Cation-transporting P-type ATPase|Cation-t…
AT5G51220	626.445	396.237	0.66083	2.4994e-10	4.7944e-09	8.31927	-	Ubiquinol-cytochrome c chaperone/UPF0174|Ubiquinol-cytochrome c chaperone, CBP3
AT1G63780	602.252	381.054	0.66037	1.6284e-08	2.3441e-07	6.63002	IMP4	Brix domain|Brix domain|Brix domain|Brix domain|Anticodon-binding
AT1G03100	102.405	64.7964	0.6603	0.0023501	0.01084	1.96497	-	Pentatricopeptide repeat|Pentatricopeptide repeat|Pentatricopeptide repeat|Pentatricopeptide repeat|Pentatricopeptide repeat|Tetratricopeptide-like helical
AT3G13782	98.6975	62.4556	0.66018	0.0024223	0.011136	1.95327	NFA04	Nucleosome assembly protein (NAP)|Nucleosome assembly protein (NAP)
AT5G62270	923.226	584.382	0.65977	1.8241e-12	4.7784e-11	10.3207	-	-|Ribosomal protein S35, mitochondrial
AT3G13860	1223.37	774.465	0.65958	3.9952e-14	1.2606e-12	11.8994	HSP60-3A	Chaperonin Cpn60, conserved site|Chaperonin Cpn60/TCP-1|Chaperonin Cpn60/TCP-1|Chaperonin Cpn60/TCP-1|Chaperonin Cpn60|Chaperonin Cpn60|Chaperonin Cpn60|GroEL-like equatorial domain|GroEL-like apical domain|GroEL-like apical domain
AT5G48240	462.403	292.741	0.65953	0.00025778	0.0015606	2.80671	-	Protein of unknown function DUF1665|Protein of unknown function DUF1665|Protein of unknown function DUF1665|Protein of unknown function DUF1665|Protein of unknown function DUF1665|Protein of unknown function DUF1665
AT4G35130	68.5679	43.4255	0.65899	0.011522	0.042152	1.37518	PCMP-H27	Pentatricopeptide repeat|Pentatricopeptide repeat|Pentatricopeptide repeat|Pentatricopeptide repeat|Tetratricopeptide-like helical
AT3G45030	2196.76	1391.36	0.65888	5.2343e-17	2.2463e-15	14.6485	RPS20A	Ribosomal protein S10, conserved site|Ribosomal protein S10, eukaryotic/archaeal|Ribosomal protein S10|Ribosomal protein S10|Ribosomal protein S10|Ribosomal protein S10 domain|Ribosomal protein S10 domain|Ribosomal protein S10 domain
AT5G17270	422.545	267.647	0.65877	3.5689e-08	4.8672e-07	6.31272	-	Tetratricopeptide repeat|Tetratricopeptide repeat|Tetratricopeptide repeat|Tetratricopeptide repeat-containing domain|Tetratricopeptide-like helical
AT5G21140	73.0095	46.2456	0.65877	0.0092165	0.034896	1.45722	emb1379	Zinc finger, RING-like|Non-structural maintenance of chromosomes element 1|Non-structural maintenance of chromosomes element 1|Zinc finger, RING/FYVE/PHD-type
AT3G43670	616.458	390.521	0.6586	1.4619e-09	2.5062e-08	7.60098	-	Copper amine oxidase, N-terminal|Copper amine oxidase, N3-terminal|Copper amine oxidase, N2-terminal|Copper amine oxidase, C-terminal|Copper amine oxidase, C-terminal|Copper amine oxidase, C-terminal|Copper amine oxidase|Copper amine oxidase|Copper amine oxidase, N2/N3-terminal
AT5G52470	5055.14	3202.91	0.65837	2.3904e-20	1.452e-18	17.838	FIB1	Fibrillarin|Fibrillarin|Fibrillarin|S-adenosyl-L-methionine-dependent methyltransferase-like|S-adenosyl-L-methionine-dependent methyltransferase-like|Fibrillarin|Fibrillarin|Fibrillarin|Fibrillarin|S-adenosyl-L-methionine-dependent methyltransferase-like|S-adenosyl-L-methionine-dependent methyltransferase-like
AT5G38870	146.059	92.5515	0.65822	0.00029561	0.0017595	2.75461	-//-
AT4G25315	161.43	102.362	0.65723	0.0001634	0.0010377	2.98393	-	Protein of unknown function DUF3128|Protein of unknown function DUF3128
AT3G58520	88.5665	56.1714	0.65693	0.0039455	0.01688	1.77263	-	Plant organelle RNA recognition domain|Plant organelle RNA recognition domain
AT4G35470	690.348	437.98	0.65646	1.1395e-10	2.3035e-09	8.63761	PIRL4	Leucine rich repeat 4|Leucine-rich repeat, typical subtype|Leucine-rich repeat|Leucine-rich repeat|Leucine-rich repeat
AT5G14800	2479.53	1573.15	0.6564	1.5858e-17	7.1088e-16	15.1482	P5CR	6-phosphogluconate dehydrogenase, C-terminal-like|Pyrroline-5-carboxylate reductase|Pyrroline-5-carboxylate reductase|Pyrroline-5-carboxylate reductase|Pyrroline-5-carboxylate reductase|NAD(P)-binding domain|Pyrroline-5-carboxylate reductase, catalytic, N-terminal|Pyrroline-5-carboxylate reductase, dimerisation domain|Pyrroline-5-carboxylate reductase, dimerisation domain|6-phosphogluconate dehyd…
AT1G05805	458.968	291.223	0.65627	7.7597e-07	8.2061e-06	5.08586	BHLH128	Myc-type, basic helix-loop-helix (bHLH) domain|Myc-type, basic helix-loop-helix (bHLH) domain|Myc-type, basic helix-loop-helix (bHLH) domain|Myc-type, basic helix-loop-helix (bHLH) domain|Myc-type, basic helix-loop-helix (bHLH) domain
AT5G62980	303.285	192.451	0.65619	1.1793e-06	1.2026e-05	4.91988	FOLB2	Dihydroneopterin aldolase/epimerase domain|Dihydroneopterin aldolase/epimerase domain|Dihydroneopterin aldolase/epimerase domain|Dihydroneopterin aldolase
AT5G53160	1679.34	1065.74	0.65604	1.1277e-15	4.2201e-14	13.3747	RCAR3	Polyketide cyclase/dehydrase|START-like domain|Polyketide cyclase/dehydrase|START-like domain
AT5G20160	1548.32	982.664	0.65593	0.00013048	0.0008466	3.07232	-	Ribosomal protein L7Ae/L8/Nhp2 family|Ribosomal protein L7Ae/L30e/S12e/Gadd45|Ribosomal protein L7Ae conserved site|H/ACA ribonucleoprotein complex, subunit Nhp2, eukaryote|50S ribosomal protein L30e-like|50S ribosomal protein L30e-like|Ribosomal protein L7Ae/L30e/S12e/Gadd45|Ribosomal protein L7Ae conserved site|H/ACA ribonucleoprotein complex, subunit Nhp2, eukaryote|50S ribosomal protein L30e-…
AT4G12330	141.162	89.597	0.65583	0.0015443	0.0075468	2.12224	CYP706A7	Cytochrome P450, conserved site|Cytochrome P450, E-class, group I|Cytochrome P450|Cytochrome P450|Cytochrome P450|Cytochrome P450
AT5G08020	178.57	113.351	0.65569	9.391e-05	0.00063078	3.20012	ATRPA70B	Replication factor A, C-terminal|Nucleic acid-binding, OB-fold|Nucleic acid-binding, OB-fold|Replication factor-A protein 1, N-terminal|Replication factor-a protein 1 Rpa1|Nucleic acid binding, OB-fold, tRNA/helicase-type
AT3G22300	501.094	318.119	0.65552	5.7737e-09	9.0635e-08	7.0427	RPS10	Ribosomal protein S10|Ribosomal protein S10|Ribosomal protein S10 domain|Ribosomal protein S10 domain|Ribosomal protein S10 domain
AT5G20130	1334.4	847.234	0.65536	5.1139e-05	0.00036577	3.43679	-	-
AT3G23990	3693.22	2344.95	0.65532	9.6617e-11	1.969e-09	8.70575	HSP60	Chaperonin Cpn60, conserved site|Chaperonin Cpn60/TCP-1|Chaperonin Cpn60/TCP-1|Chaperonin Cpn60/TCP-1|Chaperonin Cpn60|Chaperonin Cpn60|Chaperonin Cpn60|GroEL-like equatorial domain|GroEL-like apical domain|GroEL-like apical domain
AT5G61770	498.117	316.273	0.65532	0.00064125	0.0034852	2.45777	PPAN	Brix domain|Brix domain|Brix domain|Brix domain|Brix domain|Brix domain|Brix domain|Brix domain|Brix domain
AT3G62390	307.946	195.533	0.65526	1.244e-06	1.2589e-05	4.90001	TBL6	PC-Esterase|PMR5 N-terminal domain
AT2G36010	160.428	101.883	0.65502	0.00018179	0.0011395	2.94329	E2F3	Transcription factor E2F/dimerisation partner (TDP)|Winged helix-turn-helix DNA-binding domain|E2F Family|Transcription factor E2F/dimerisation partner (TDP)|Winged helix-turn-helix DNA-binding domain|E2F Family|Transcription factor E2F/dimerisation partner (TDP)|Winged helix-turn-helix DNA-binding domain|E2F Family
AT4G28590	238.717	151.622	0.65482	9.4707e-06	7.8968e-05	4.10255	-	Thioredoxin-like fold
AT3G22800	444.35	282.359	0.65417	1.9329e-08	2.7448e-07	6.56149	LRX6	Leucine-rich repeat-containing N-terminal, type 2|Leucine-rich repeat
AT1G19080	223.749	142.19	0.65406	1.9286e-05	0.00015123	3.82036	TTN10	GINS complex|GINS complex, subunit Psf3|GINS complex|GINS complex, subunit Psf3
AT1G73090	616.305	391.733	0.65377	4.4979e-10	8.3233e-09	8.0797	-	-|-
AT3G03950	926.637	589.043	0.65363	2.399e-12	6.156e-11	10.2107	ECT1	YTH domain|YTH domain|YTH domain|YTH domain|YTH domain|YTH domain
AT1G05810	294.174	187.092	0.65292	1.2603e-06	1.2738e-05	4.8949	ARA	Small GTP-binding protein domain|Small GTPase superfamily, Rab type|Small GTPase superfamily|Small GTPase superfamily|P-loop containing nucleoside triphosphate hydrolase|P-loop containing nucleoside triphosphate hydrolase
AT5G25280	2062.72	1312.04	0.65274	1.3844e-16	5.6609e-15	14.2471	-	-|-
AT4G10925	219.035	139.335	0.65261	2.1565e-05	0.00016738	3.7763	SKIP8	F-box domain, cyclin-like|F-box domain, cyclin-like|F-box domain, cyclin-like
AT2G23680	597.471	380.071	0.6526	6.8617e-10	1.2387e-08	7.90703	-	Cold acclimation WCOR413|Cold acclimation WCOR413
AT3G59350	432.887	275.454	0.65218	3.0206e-08	4.1646e-07	6.38043	PTI13	Protein kinase, ATP binding site|Protein kinase-like domain|Tyrosine-protein kinase, active site|Serine-threonine/tyrosine-protein kinase catalytic domain|Protein kinase, catalytic domain|Protein kinase, ATP binding site|Protein kinase-like domain|Tyrosine-protein kinase, active site|Serine-threonine/tyrosine-protein kinase catalytic domain|Protein kinase, catalytic domain|Protein kinase, ATP bin…
AT1G28100	196.193	124.852	0.65205	5.0472e-05	0.00036172	3.44163	-	Acetoacetate decarboxylase beta barrel domain|Acetoacetate decarboxylase beta barrel domain|Acetoacetate decarboxylase beta barrel domain|Acetoacetate decarboxylase beta barrel domain|Acetoacetate decarboxylase beta barrel domain
AT3G11750	206.552	131.519	0.65124	0.0011717	0.0059179	2.22783	FOLB1	Dihydroneopterin aldolase/epimerase domain|Dihydroneopterin aldolase/epimerase domain|Dihydroneopterin aldolase/epimerase domain|Dihydroneopterin aldolase
AT5G65650	323.042	205.771	0.65068	8.367e-07	8.7745e-06	5.05678	-	Protein of unknown function DUF1195
AT2G47250	2139.18	1362.81	0.65047	1.0188e-16	4.2561e-15	14.371	-	Helicase, superfamily 1/2, ATP-binding domain|Helicase, superfamily 1/2, ATP-binding domain|Domain of unknown function DUF1605|DNA/RNA helicase, DEAD/DEAH box type, N-terminal|Helicase-associated domain|Helicase-associated domain|AAA+ ATPase domain|Helicase, C-terminal|Helicase, C-terminal|Helicase, C-terminal|P-loop containing nucleoside triphosphate hydrolase|P-loop containing nucleoside tripho…
AT3G23760	435.181	277.263	0.65036	2.2277e-06	2.1155e-05	4.67459	-	-
AT1G80190	183.483	116.924	0.65008	0.00011234	0.00074014	3.13069	PSF1	GINS complex, subunit Psf1
AT1G16870	830.946	529.628	0.64978	1.4824e-11	3.4198e-10	9.466	-	Ribosomal protein S23/S29, mitochondrial
AT1G77750	494.205	315.018	0.64968	8.0765e-09	1.2258e-07	6.91158	RPS13	Ribosomal protein S13, conserved site|Ribosomal protein S13-like, H2TH|Ribosomal protein S13|Ribosomal protein S13|Ribosomal protein S13|Ribosomal protein S13|30s ribosomal protein S13, C-terminal
AT1G49510	677.995	432.5	0.64857	4.1532e-08	5.5793e-07	6.25342	emb1273	-
AT4G20840	471.142	300.619	0.64822	1.4665e-08	2.1257e-07	6.6725	-	FAD-binding, type 2|FAD-binding, type 2|Berberine/berberine-like|FAD linked oxidase, N-terminal|CO dehydrogenase flavoprotein-like, FAD-binding, subdomain 2|FAD-binding, type 2, subdomain 1
AT1G75670	191.84	122.416	0.64811	9.8058e-05	0.00065584	3.1832	-	RNA-binding domain, S1|RNA polymerase Rpb7, N-terminal|RNA-binding domain, S1|RNA polymerase Rpb7, N-terminal
AT4G13750	398.954	254.588	0.64806	0.00021975	0.0013515	2.86918	NOV	Domain of unknown function DUF3883|Histidine kinase-like ATPase, ATP-binding domain|Histidine kinase-like ATPase, ATP-binding domain
AT4G11460	964.725	615.751	0.64777	3.651e-09	5.8818e-08	7.23049	CRK30	Protein kinase, ATP binding site|Protein kinase-like domain|Serine/threonine-protein kinase, active site|Gnk2-homologous domain|Gnk2-homologous domain|Serine-threonine/tyrosine-protein kinase catalytic domain|Protein kinase, catalytic domain|Concanavalin A-like lectin/glucanase, subgroup
AT5G59750	1194.12	762.4	0.64733	2.8149e-08	3.8981e-07	6.40915	-	DHBP synthase RibB-like alpha/beta domain|DHBP synthase RibB-like alpha/beta domain|Riboflavin biosynthesis protein RibBA|GTP cyclohydrolase II, RibA|GTP cyclohydrolase II, RibA|GTP cyclohydrolase II, RibA|3,4-dihydroxy-2-butanone 4-phosphate synthase, RibB|3,4-dihydroxy-2-butanone 4-phosphate synthase, RibB|DHBP synthase RibB-like alpha/beta domain|DHBP synthase RibB-like alpha/beta domain|GTP c…
AT3G57190	733.493	468.363	0.64716	6.9618e-11	1.4529e-09	8.83776	-	Peptide chain release factor|Peptide chain release factor|Peptide chain release factor class I/class II|Double-stranded RNA-binding domain
AT3G13450	599.054	382.652	0.64665	1.0439e-09	1.8282e-08	7.73798	DIN4	Transketolase, C-terminal/Pyruvate-ferredoxin oxidoreductase, domain II|Transketolase, C-terminal/Pyruvate-ferredoxin oxidoreductase, domain II|Transketolase, C-terminal|Transketolase-like, pyrimidine-binding domain|Transketolase-like, pyrimidine-binding domain|Thiamin diphosphate-binding fold|Thiamin diphosphate-binding fold
AT1G12780	1231.64	786.8	0.64651	3.8475e-08	5.2104e-07	6.28313	UGE1	UDP-glucose 4-epimerase C-terminal domain|Nucleotide sugar epimerase|UDP-glucose 4-epimerase|NAD-dependent epimerase/dehydratase|NAD(P)-binding domain
AT3G26410	186.672	119.275	0.64621	0.0039207	0.016795	1.77482	TRM11	tRNA guanosine-2'-O-methyltransferase, TRM11|tRNA guanosine-2'-O-methyltransferase, TRM11|DNA methylase, N-6 adenine-specific, conserved site|Putative RNA methylase domain|S-adenosyl-L-methionine-dependent methyltransferase-like|S-adenosyl-L-methionine-dependent methyltransferase-like
AT5G14530	273.264	174.692	0.64548	3.9981e-06	3.6297e-05	4.44013	-	G-protein beta WD-40 repeat|WD40 repeat, conserved site|WD40-repeat-containing domain|WD40-repeat-containing domain|WD40 repeat|WD40 repeat|WD40 repeat|WD40/YVTN repeat-like-containing domain
AT4G01560	1009.75	645.539	0.64542	1.4869e-05	0.00011939	3.92303	MEE49	Brix domain|Brix domain|Brix domain|Brix domain|Anticodon-binding
AT1G67630	275.016	175.823	0.64539	3.8855e-06	3.5403e-05	4.45096	POLA2	DNA polymerase alpha, subunit B|DNA polymerase alpha, subunit B N-terminal|DNA polymerase alpha/epsilon, subunit B
AT5G40490	612.844	392.055	0.64446	8.0834e-10	1.4407e-08	7.84143	-	RNA recognition motif domain|RNA recognition motif domain|RNA recognition motif domain|Nucleotide-binding, alpha-beta plait
AT3G17890	93.6017	59.9025	0.64392	0.0036557	0.015815	1.80093	-	-
AT4G16480	250.294	160.208	0.64368	8.2477e-06	6.9742e-05	4.15651	ATINT4	Major facilitator superfamily domain|Major facilitator superfamily domain, general substrate transporter|Sugar transporter, conserved site|Sugar transporter, conserved site|General substrate transporter|Sugar/inositol transporter|Sugar/inositol transporter
AT2G17230	515.465	330.095	0.64299	6.8379e-09	1.055e-07	6.97675	EXL5	Phosphate-induced protein 1
AT2G43970	14850.5	9510.75	0.64289	1.0449e-19	5.9319e-18	17.2268	-	RNA-binding protein Lupus La|RNA-binding protein Lupus La|RNA-binding protein Lupus La|Lupus La protein|Nucleotide-binding, alpha-beta plait|Winged helix-turn-helix DNA-binding domain|RNA-binding protein Lupus La|RNA-binding protein Lupus La|RNA-binding protein Lupus La|Lupus La protein|Winged helix-turn-helix DNA-binding domain
AT1G15670	449.023	287.719	0.64213	3.8758e-08	5.2459e-07	6.28018	-	Kelch repeat type 1|Galactose oxidase, beta-propeller
AT5G61940	69.9626	44.8302	0.64211	0.010295	0.038299	1.41681	-	Zinc finger, C2H2|Domain of unknown function DUF627, N-terminal|Domain of unknown function DUF629|Peptidase C19, ubiquitin carboxyl-terminal hydrolase 2
AT1G63530	147.385	94.4565	0.64187	0.00082207	0.0043205	2.36447	-	-
AT5G23310	1091.37	699.515	0.64172	1.0655e-09	1.8596e-08	7.73058	FSD3	Manganese/iron superoxide dismutase, binding site|Manganese/iron superoxide dismutase, C-terminal|Manganese/iron superoxide dismutase, C-terminal|Manganese/iron superoxide dismutase, N-terminal|Manganese/iron superoxide dismutase, N-terminal|Manganese/iron superoxide dismutase|Manganese/iron superoxide dismutase|Manganese/iron superoxide dismutase
AT5G55510	539.138	345.63	0.64143	2.3725e-05	0.00018285	3.73791	TIM22-3	Mitochondrial inner membrane translocase subunit Tim17/Tim22/Tim23/peroxisomal protein PMP24
AT1G31920	433.697	278.075	0.64121	6.6824e-08	8.6356e-07	6.06371	PCMP-H11	Pentatricopeptide repeat|Pentatricopeptide repeat|Pentatricopeptide repeat|Pentatricopeptide repeat
AT5G04600	1207.55	774.287	0.64114	3.1316e-13	8.7992e-12	11.0556	-	RNA recognition motif domain|RNA recognition motif domain|RNA recognition motif domain|Nucleotide-binding, alpha-beta plait
AT2G47790	509.937	326.982	0.64111	1.0522e-08	1.5648e-07	6.80554	-	WD40-repeat-containing domain|WD40-repeat-containing domain|WD40 repeat|WD40 repeat|WD40 repeat|WD40/YVTN repeat-like-containing domain
AT1G18800	884.84	567.482	0.64084	1.6335e-11	3.7413e-10	9.42698	NRP2	Nucleosome assembly protein (NAP)|Nucleosome assembly protein (NAP)
AT2G36730	76.1234	48.8402	0.64027	0.0095825	0.036037	1.44325	PCMP-E44	Pentatricopeptide repeat|Pentatricopeptide repeat|Pentatricopeptide repeat
AT3G12990	428.25	274.772	0.64022	5.6414e-08	7.4083e-07	6.13028	RRP45a	Ribosomal protein S5 domain 2-type fold|Exoribonuclease, phosphorolytic domain 2|Exoribonuclease, phosphorolytic domain 2|Exoribonuclease, phosphorolytic domain 1|PNPase/RNase PH domain|Ribosomal protein S5 domain 2-type fold|Exoribonuclease, phosphorolytic domain 2|Exoribonuclease, phosphorolytic domain 2|Exoribonuclease, phosphorolytic domain 1|PNPase/RNase PH domain|Ribosomal protein S5 domain…
AT2G32100	208.851	134.003	0.64021	0.0024719	0.011327	1.94589	ATOFP16	Ovate protein family, C-terminal|Ovate protein family, C-terminal
AT3G01850	794.042	509.509	0.64011	4.5743e-11	9.8237e-10	9.00772	-	Ribulose-phosphate 3-epimerase|Ribulose-phosphate binding barrel|Ribulose-phosphate 3-epimerase-like|Ribulose-phosphate 3-epimerase-like|Ribulose-phosphate 3-epimerase-like|Ribulose-phosphate 3-epimerase-like|Ribulose-phosphate 3-epimerase-like|Aldolase-type TIM barrel|Ribulose-phosphate 3-epimerase|Ribulose-phosphate binding barrel|Ribulose-phosphate 3-epimerase-like|Ribulose-phosphate 3-epimera…
AT3G09220	2995.77	1923.3	0.63934	3.3252e-07	3.7702e-06	5.42364	LAC7	Laccase|Multicopper oxidase, type 3|Multicopper oxidase, type 2|Cupredoxin|Cupredoxin|Multicopper oxidase, copper-binding site|Multicopper oxidase, type 1
AT1G07970	431.798	277.26	0.63912	6.4879e-08	8.3968e-07	6.07589	-	Cytochrome B561-related
AT2G34640	1623.61	1042.52	0.63912	1.0735e-14	3.5947e-13	12.4443	PTAC12	-
AT2G23350	5013.08	3219.28	0.63896	7.7521e-15	2.6416e-13	12.5781	PAB4	Polyadenylate binding protein, human types 1, 2, 3, 4|Polyadenylate-binding protein/Hyperplastic disc protein|Polyadenylate-binding protein/Hyperplastic disc protein|Polyadenylate-binding protein/Hyperplastic disc protein|Polyadenylate-binding protein/Hyperplastic disc protein|Polyadenylate-binding protein/Hyperplastic disc protein|RNA recognition motif domain|RNA recognition motif domain|RNA rec…
AT3G04950	80.097	51.4368	0.63895	0.0074071	0.029006	1.53751	-	SEC-C motif
AT5G53250	387.134	248.628	0.63884	1.9702e-07	2.3435e-06	5.63014	AGP22	Arabinogalactan peptide, AGP
AT5G55140	530.89	341.358	0.63713	2.8309e-07	3.2582e-06	5.48702	-	Ribosomal protein L30, ferredoxin-like fold domain|Ribosomal protein L30, ferredoxin-like fold domain|Ribosomal protein L30, ferredoxin-like fold domain|Ribosomal protein L30, bacterial-type|Ribosomal protein L30, bacterial-type
AT4G11240	725.831	466.823	0.63676	1.9862e-10	3.881e-09	8.41106	TOPP7	Serine/threonine-specific protein phosphatase/bis(5-nucleosyl)-tetraphosphatase|Serine/threonine-specific protein phosphatase/bis(5-nucleosyl)-tetraphosphatase|Serine/threonine-specific protein phosphatase/bis(5-nucleosyl)-tetraphosphatase|Metallophosphoesterase domain|Metallo-dependent phosphatase-like|Metallo-dependent phosphatase-like
AT3G17030	114.578	73.7091	0.63642	0.0019027	0.0090437	2.04365	-	Nucleic acid-binding, OB-fold
AT3G50270	668.012	429.875	0.63596	2.9582e-07	3.3861e-06	5.4703	-	Transferase|Chloramphenicol acetyltransferase-like domain
AT5G65205	127.6	82.1166	0.63588	0.00169	0.0081526	2.0887	-	Short-chain dehydrogenase/reductase, conserved site|Glucose/ribitol dehydrogenase|Short-chain dehydrogenase/reductase SDR|Short-chain dehydrogenase/reductase SDR|Short-chain dehydrogenase/reductase SDR|NAD(P)-binding domain
AT5G45140	820.231	527.942	0.63565	4.9683e-11	1.0615e-09	8.97408	NRPC2	RNA polymerase Rpb2, domain 5|RNA polymerase Rpb2, domain 4|RNA polymerase Rpb2, domain 3|RNA polymerase, beta subunit, protrusion|RNA polymerase Rpb2, domain 2|RNA polymerase Rpb2, domain 2|RNA polymerase Rpb2, domain 7|RNA polymerase, beta subunit, conserved site|DNA-directed RNA polymerase, subunit 2, domain 6|DNA-directed RNA polymerase, subunit 2, domain 6|RNA polymerase Rpb2, OB-fold|DNA-di…
AT2G33680	92.5226	59.5543	0.6356	0.012116	0.043873	1.3578	PCMP-E19	Pentatricopeptide repeat|Pentatricopeptide repeat|Pentatricopeptide repeat|Pentatricopeptide repeat|Tetratricopeptide-like helical
AT2G02410	371.141	238.968	0.63515	2.6044e-07	3.0141e-06	5.52084	-	Protein of unknown function DUF901|Protein of unknown function DUF901|Protein of unknown function DUF901
AT4G13170	1636.7	1053.87	0.63509	1.2974e-14	4.2987e-13	12.3667	RPL13AC	Ribosomal protein L13 domain|Ribosomal protein L13 domain|Ribosomal protein L13, conserved site|Ribosomal protein L13|Ribosomal protein L13|Ribosomal protein L13|Ribosomal protein L13, eukaryotic/archaeal|Ribosomal protein L13, eukaryotic/archaeal
AT3G52535	125.942	81.1021	0.63495	0.0010462	0.0053532	2.27139	-//-
AT2G12550	197.224	127.036	0.6346	0.0014991	0.0073544	2.13345	-	Ubiquitin-associated/translation elongation factor EF1B, N-terminal, eukaryote|Ubiquitin-associated/translation elongation factor EF1B, N-terminal, eukaryote|UBA-like|Ubiquitin|Ubiquitin|Ubiquitin|Ubiquitin-associated/translation elongation factor EF1B, N-terminal|Ubiquitin-related domain
AT2G32270	114.242	73.6074	0.63418	0.0091451	0.034652	1.46027	ZIP3	Zinc/iron permease, fungal/plant|Zinc/iron permease
AT5G57220	228.565	147.266	0.63417	2.7563e-05	0.00020961	3.67859	CYP81F2	Cytochrome P450, conserved site|Cytochrome P450, E-class, group I|Cytochrome P450|Cytochrome P450|Cytochrome P450|Cytochrome P450
AT1G19600	1590.59	1024.91	0.63406	1.3735e-14	4.5449e-13	12.3425	-	Carbohydrate kinase PfkB|Ribokinase-like|Ribokinase-like
AT1G03530	447.178	288.189	0.63383	2.2532e-05	0.00017424	3.75885	ATNAF1	Translation elongation/initiation factor/Ribosomal, beta-barrel|H/ACA ribonucleoprotein complex, subunit Gar1/Naf1
AT3G58470	388.854	250.662	0.63349	2.6206e-07	3.0314e-06	5.51836	-	DNA methylase, N-6 adenine-specific, eukaryotic|DNA methylase, N-6 adenine-specific, conserved site
AT5G19030	209.946	135.35	0.63332	5.2153e-05	0.00037228	3.42913	-	RNA recognition motif domain|RNA recognition motif domain|RNA recognition motif domain|Nucleotide-binding, alpha-beta plait|Nucleotide-binding, alpha-beta plait|RNA recognition motif domain|RNA recognition motif domain|RNA recognition motif domain|Nucleotide-binding, alpha-beta plait
AT2G35040	2807.68	1810.31	0.63314	6.2124e-17	2.648e-15	14.5771	-	Cytidine deaminase-like|Methylglyoxal synthase-like domain|Methylglyoxal synthase-like domain|Methylglyoxal synthase-like domain|Methylglyoxal synthase-like domain|AICARFT/IMPCHase bienzyme|AICARFT/IMPCHase bienzyme|AICARFT/IMPCHase bienzyme|AICARFT/IMPCHase bienzyme|AICARFT/IMPCHase bienzyme|AICARFT/IMPCHase bienzyme|AICAR transformylase domain|Cytidine deaminase-like|Methylglyoxal synthase-like…
AT3G25430	238.476	153.806	0.63273	1.9062e-05	0.00014966	3.82489	-	Ribonuclease H-like domain|Ribonuclease H-like domain|Ribonuclease CAF1
AT1G11820	1792.01	1156.59	0.6317	5.8201e-15	2.0201e-13	12.6946	-	Glycoside hydrolase, superfamily|Glycoside hydrolase, family 17|Glycoside hydrolase, family 17|Glycoside hydrolase, catalytic domain|Glycoside hydrolase, superfamily|X8|X8|Glycoside hydrolase, family 17|Glycoside hydrolase, family 17|Glycoside hydrolase, catalytic domain
AT3G22960	6537.69	4219.66	0.63166	1.4358e-19	8.0062e-18	17.0966	PKP1	Pyruvate kinase, active site|Pyruvate/Phosphoenolpyruvate kinase|Pyruvate/Phosphoenolpyruvate kinase|Pyruvate kinase, C-terminal|Pyruvate kinase, C-terminal|Pyruvate kinase, barrel|Pyruvate kinase-like, insert domain|Pyruvate kinase|Pyruvate kinase|Pyruvate kinase|Pyruvate kinase, alpha/beta|Pyruvate kinase, beta-barrel insert domain
AT2G29300	130.583	84.3121	0.63116	0.002753	0.012418	1.90595	-	Glucose/ribitol dehydrogenase|Short-chain dehydrogenase/reductase SDR|NAD(P)-binding domain|Glucose/ribitol dehydrogenase|Short-chain dehydrogenase/reductase SDR|NAD(P)-binding domain
AT1G05600	173.227	111.847	0.63114	0.00088757	0.0046231	2.33507	-	Pentatricopeptide repeat|Pentatricopeptide repeat|Pentatricopeptide repeat|Pentatricopeptide repeat|Pentatricopeptide repeat|Tetratricopeptide-like helical|Pentatricopeptide repeat|Pentatricopeptide repeat|Pentatricopeptide repeat|Pentatricopeptide repeat|Pentatricopeptide repeat|Tetratricopeptide-like helical
AT4G07400	158.501	102.36	0.63083	0.0025146	0.011492	1.9396	VFB3	F-box domain, cyclin-like|F-box domain, cyclin-like|F-box domain, cyclin-like|F-box domain, cyclin-like
AT5G25120	687.621	444.116	0.63068	4.3102e-10	7.9995e-09	8.09694	CYP71B11	Cytochrome P450, conserved site|Cytochrome P450, E-class, group I|Cytochrome P450|Cytochrome P450|Cytochrome P450|Cytochrome P450
AT3G11710	4282.87	2766.35	0.6306	2.4454e-18	1.2035e-16	15.9196	ATKRS-1	Lysyl-tRNA synthetase, class II, C-terminal|Nucleic acid-binding, OB-fold|Nucleic acid-binding, OB-fold|Aminoacyl-tRNA synthetase, class II|Nucleic acid binding, OB-fold, tRNA/helicase-type|Aminoacyl-tRNA synthetase, class II (D/K/N)|Lysine-tRNA ligase, class II|Lysine-tRNA ligase, class II|Aminoacyl-tRNA synthetase, class II (D/K/N)-like
AT3G15590	992.526	641.148	0.63045	6.8112e-12	1.6452e-10	9.78378	-	Pentatricopeptide repeat|Pentatricopeptide repeat
AT3G26460	729.87	471.5	0.63038	0.012061	0.043693	1.35959	-	Major latex protein domain|Bet v I domain|START-like domain
AT3G46600	788.072	509.156	0.63022	2.0117e-09	3.3614e-08	7.47348	-	Transcription factor GRAS|Transcription factor GRAS|Transcription factor GRAS|Transcription factor GRAS|Transcription factor GRAS|Transcription factor GRAS
AT3G61770	946.2	611.341	0.63017	1.3793e-11	3.1998e-10	9.49488	-	Acid phosphatase/vanadium-dependent haloperoxidase-related
AT4G02060	612.427	395.704	0.63012	6.6787e-06	5.7658e-05	4.23914	PRL	Mini-chromosome maintenance, conserved site|Nucleic acid-binding, OB-fold|Nucleic acid-binding, OB-fold|DNA replication licensing factor Mcm7|DNA replication licensing factor Mcm7|AAA+ ATPase domain|Mini-chromosome maintenance, DNA-dependent ATPase|Mini-chromosome maintenance, DNA-dependent ATPase|Mini-chromosome maintenance, DNA-dependent ATPase|Mini-chromosome maintenance, DNA-dependent ATPase|…
AT2G18940	916.195	592.024	0.63	1.3419e-11	3.1159e-10	9.50642	-	Pentatricopeptide repeat|Pentatricopeptide repeat|Pentatricopeptide repeat|Pentatricopeptide repeat|Tetratricopeptide-like helical
AT1G03110	356.987	230.707	0.62981	7.149e-07	7.6051e-06	5.1189	TRM82	WD40 repeat, conserved site|WD40-repeat-containing domain|WD40-repeat-containing domain|WD40 repeat|WD40 repeat|WD40 repeat|WD40/YVTN repeat-like-containing domain|tRNA (guanine-N(7)-)-methyltransferase non-catalytic subunit, Trm82
AT2G37890	101.78	65.7862	0.6296	0.0051738	0.02125	1.67264	-	Mitochondrial carrier domain|Mitochondrial carrier domain|Mitochondrial substrate/solute carrier|Mitochondrial substrate/solute carrier|Mitochondrial carrier protein
AT3G55630	1913.97	1238.09	0.62846	2.6653e-15	9.6305e-14	13.0164	ATDFD	Folylpolyglutamate synthase, eukaryota|Mur ligase, central|Mur ligase, central|Mur ligase, central|Mur ligase, C-terminal|Mur ligase, C-terminal|Folylpolyglutamate synthetase|Folylpolyglutamate synthetase|Folylpolyglutamate synthase, eukaryota|Folylpolyglutamate synthetase, conserved site|Mur ligase, central|Mur ligase, central|Mur ligase, central|Mur ligase, C-terminal|Mur ligase, C-terminal|Fol…
AT5G27395	554.842	358.976	0.62819	2.6564e-06	2.4871e-05	4.60431	-	Membrane transporter, Tim44-related/Ribosomal protein L45|Membrane transporter, Tim44-related/Ribosomal protein L45|Membrane transporter, Tim44-related/Ribosomal protein L45|Membrane transporter, Tim44-related/Ribosomal protein L45
AT1G04400	2485.5	1608.5	0.62782	4.1155e-16	1.5947e-14	13.7973	CRY2	Cryptochrome/DNA photolyase, class 1 conserved site, C-terminal|Cryptochrome/DNA photolyase, class 1 conserved site, C-terminal|Cryptochrome, plant|DNA photolyase, N-terminal|DNA photolyase, N-terminal|DNA photolyase, N-terminal|DNA photolyase, FAD-binding/Cryptochrome, C-terminal|DNA photolyase, FAD-binding/Cryptochrome, C-terminal|Cryptochrome/DNA photolyase, class 1|Rossmann-like alpha/beta/al…
AT2G22980	468.056	302.903	0.62782	4.1157e-08	5.5408e-07	6.25643	SCPL13	Peptidase S10, serine carboxypeptidase|Peptidase S10, serine carboxypeptidase|Peptidase S10, serine carboxypeptidase|Alpha/Beta hydrolase fold|Alpha/Beta hydrolase fold|Peptidase S10, serine carboxypeptidase|Peptidase S10, serine carboxypeptidase|Peptidase S10, serine carboxypeptidase|Alpha/Beta hydrolase fold|Alpha/Beta hydrolase fold|Peptidase S10, serine carboxypeptidase|Peptidase S10, serine …
AT1G60850	380.915	246.637	0.62708	0.00018683	0.0011685	2.93237	ATRPAC42	DNA-directed RNA polymerase, RpoA/D/Rpb3-type|DNA-directed RNA polymerase, insert domain|DNA-directed RNA polymerase, insert domain|DNA-directed RNA polymerase, insert domain|DNA-directed RNA polymerase, RBP11-like|DNA-directed RNA polymerase, RBP11-like|DNA-directed RNA polymerase, RpoA/D/Rpb3-type|DNA-directed RNA polymerase, insert domain|DNA-directed RNA polymerase, insert domain|DNA-directed…
AT2G45730	679.574	440.047	0.62697	7.4247e-10	1.3318e-08	7.87556	-	tRNA (adenine-N(1)-)-methyltransferase, non-catalytic TRM6 subunit|Eukaryotic initiation factor 3, gamma subunit|Eukaryotic initiation factor 3, gamma subunit
AT4G28940	1379.55	893.407	0.62681	6.3334e-05	0.00044316	3.35344	-	Nucleoside phosphorylase domain|Nucleoside phosphorylase domain|Nucleoside phosphorylase domain|Nucleoside phosphorylase
AT4G21190	536.901	347.707	0.62678	6.1285e-08	7.9689e-07	6.0986	emb1417	Pentatricopeptide repeat|Pentatricopeptide repeat|Pentatricopeptide repeat|Pentatricopeptide repeat
AT1G72140	665.733	431.319	0.62619	0.0023182	0.010714	1.97005	-	Major facilitator superfamily domain, general substrate transporter|Proton-dependent oligopeptide transporter family|Proton-dependent oligopeptide transporter family
AT5G56540	356.15	230.903	0.6252	7.6493e-07	8.1029e-06	5.09136	AGP14	-
AT4G18750	96.7241	62.7155	0.62505	0.0045462	0.019054	1.72001	DOT4	Pentatricopeptide repeat|Pentatricopeptide repeat|Pentatricopeptide repeat|Pentatricopeptide repeat|Tetratricopeptide-like helical
AT5G26180	492.938	319.724	0.62458	2.6484e-08	3.6797e-07	6.43419	-	RNA (C5-cytosine) methyltransferase|Bacterial Fmu (Sun)/eukaryotic nucleolar NOL1/Nop2p|S-adenosyl-L-methionine-dependent methyltransferase-like|S-adenosyl-L-methionine-dependent methyltransferase-like|RNA (C5-cytosine) methyltransferase|Bacterial Fmu (Sun)/eukaryotic nucleolar NOL1/Nop2p|S-adenosyl-L-methionine-dependent methyltransferase-like|S-adenosyl-L-methionine-dependent methyltransferase-…
AT1G09620	3867.73	2509.04	0.62435	8.9679e-18	4.1686e-16	15.38	-	Valyl/Leucyl/Isoleucyl-tRNA synthetase, class I, anticodon-binding|Aminoacyl-tRNA synthetase, class 1a, anticodon-binding|Aminoacyl-tRNA synthetase, class 1a, anticodon-binding|Valyl/Leucyl/Isoleucyl-tRNA synthetase, class Ia, editing domain|Valyl/Leucyl/Isoleucyl-tRNA synthetase, class Ia, editing domain|Leucyl-tRNA synthetase, class Ia, archaeal/eukaryotic cytosolic|Aminoacyl-tRNA synthetase, c…
AT3G63400	1407.23	913.514	0.62336	1.7852e-13	5.1721e-12	11.2863	-	Cyclophilin-type peptidyl-prolyl cis-trans isomerase, conserved site|Cyclophilin-like peptidyl-prolyl cis-trans isomerase domain|Cyclophilin-like peptidyl-prolyl cis-trans isomerase domain|Cyclophilin-like peptidyl-prolyl cis-trans isomerase domain|Cyclophilin-like domain|Cyclophilin-like domain|Cyclophilin-type peptidyl-prolyl cis-trans isomerase, conserved site|Cyclophilin-like peptidyl-prolyl …
AT5G56680	1691.9	1099.02	0.62242	3.3995e-14	1.0877e-12	11.9635	SYNC1	Nucleic acid-binding, OB-fold|Nucleic acid-binding, OB-fold|S15/NS1, RNA-binding|Aminoacyl-tRNA synthetase, class II|Asparagine-tRNA ligase, class IIb|Asparagine-tRNA ligase, class IIb|Nucleic acid binding, OB-fold, tRNA/helicase-type|Aminoacyl-tRNA synthetase, class II (D/K/N)|Aspartyl/Asparaginyl-tRNA synthetase, class IIb|WHEP-TRS|WHEP-TRS|Aminoacyl-tRNA synthetase, class II (D/K/N)-like
AT5G03770	89.8701	58.3882	0.62216	0.0054041	0.022055	1.65649	KDTA	3-deoxy-D-manno-octulosonic-acid transferase, N-terminal
AT5G09420	253.568	164.749	0.6221	1.4424e-05	0.00011615	3.93498	ATTOC64-V	Amidase signature domain|Amidase signature domain|Tetratricopeptide repeat|Tetratricopeptide repeat|Tetratricopeptide repeat-containing domain|Tetratricopeptide TPR-1|Amidase|Amidase|Tetratricopeptide-like helical
AT5G40770	2473.37	1607.35	0.62179	5.1128e-16	1.963e-14	13.7071	ATPHB3	Band 7 protein|Band 7 protein|Prohibitin|Prohibitin
AT5G14130	220.454	143.278	0.62165	3.9246e-05	0.00028875	3.53948	PER55	Peroxidase, active site|Peroxidases heam-ligand binding site|Haem peroxidase|Haem peroxidase, plant/fungal/bacterial|Haem peroxidase, plant/fungal/bacterial|Haem peroxidase, plant/fungal/bacterial|Plant peroxidase
AT4G22212	214.09	139.174	0.62133	0.0085889	0.032871	1.48319	-	Defensin-like protein, Arabidopsis|Knottin|Low-molecular-weight cysteine-rich family
AT1G29465	183.487	119.281	0.62131	0.00029852	0.0017748	2.75085	-	-
AT4G12545	291.912	189.768	0.6213	0.013626	0.048376	1.31537	-	Bifunctional inhibitor/plant lipid transfer protein/seed storage helical domain|Bifunctional inhibitor/plant lipid transfer protein/seed storage helical domain|Hydrophobic seed protein
AT1G60140	985.438	640.639	0.62125	1.1335e-11	2.6492e-10	9.57689	ATTPS10	HAD-like domain|HAD-like domain|HAD-superfamily hydrolase, subfamily IIB|Trehalose-phosphatase|Trehalose-phosphatase|Glycosyl transferase, family 20
AT5G47950	335.356	218.03	0.62117	1.0897e-06	1.1181e-05	4.95152	-	Transferase|Chloramphenicol acetyltransferase-like domain
AT1G66800	322.262	209.569	0.62081	0.00068303	0.0036813	2.434	-	NAD-dependent epimerase/dehydratase|NAD(P)-binding domain
AT1G71980	1998.66	1300.65	0.61979	4.5815e-15	1.6205e-13	12.7904	-	Protease-associated domain, PA|Zinc finger, RING-type|Zinc finger, RING-type|Zinc finger, RING-type|Zinc finger, RING/FYVE/PHD-type
AT5G18920	71.4793	46.5259	0.61949	0.011861	0.04313	1.36522	-	CHCH|Cysteine alpha-hairpin motif superfamily
AT5G63480	83.9333	54.6717	0.61845	0.0082595	0.031804	1.49752	MED30	-
AT3G58120	760.838	495.652	0.61826	5.4236e-10	9.934e-09	8.00288	ATBZIP61	Basic-leucine zipper domain|Basic-leucine zipper domain|Basic-leucine zipper domain|Basic-leucine zipper domain
AT2G01755	292.607	190.673	0.61786	7.7809e-05	0.00053187	3.27419	-	-
AT1G59980	200.906	130.93	0.61772	0.0003417	0.0019989	2.69921	ATDJC39	DnaJ domain, conserved site|DnaJ domain|DnaJ domain|DnaJ domain|DnaJ domain|DnaJ domain|DnaJ domain
AT4G20390	925.963	603.501	0.6176	3.7186e-11	8.0755e-10	9.09283	-	Uncharacterised protein family UPF0497, trans-membrane plant|Uncharacterised protein family UPF0497, trans-membrane plant subgroup
AT4G17520	5627.54	3671.6	0.6161	2.2642e-18	1.1253e-16	15.9487	-	Stm1, N-terminal|Hyaluronan/mRNA-binding protein
AT4G22990	363.319	237.049	0.61605	8.7832e-07	9.169e-06	5.03768	-	Major facilitator superfamily domain, general substrate transporter|Major facilitator superfamily|SPX, N-terminal|SPX, N-terminal|Major facilitator superfamily domain, general substrate transporter|Major facilitator superfamily|SPX, N-terminal|SPX, N-terminal
AT3G18680	2030.53	1325.09	0.61577	6.2505e-15	2.1562e-13	12.6663	-	Uridylate kinase, bacteria|Uridylate kinase, bacteria|Aspartate/glutamate/uridylate kinase|Aspartate/glutamate/uridylate kinase|Aspartate/glutamate/uridylate kinase
AT5G61020	2422.04	1580.76	0.61561	0.00015398	0.00098492	3.0066	ECT3	YTH domain|YTH domain|YTH domain|YTH domain
AT1G73177	168.84	110.202	0.6155	0.00029497	0.0017565	2.75535	BNS	-
AT1G21100	986.305	643.907	0.61518	0.00089306	0.0046479	2.33274	-	Caffeate O-methyltransferase (COMT) family|Caffeate O-methyltransferase (COMT) family|Plant methyltransferase dimerisation|O-methyltransferase, family 2|Winged helix-turn-helix DNA-binding domain|S-adenosyl-L-methionine-dependent methyltransferase-like|S-adenosyl-L-methionine-dependent methyltransferase-like
AT5G50280	564.545	368.639	0.61488	1.0599e-08	1.5752e-07	6.80266	EMB1006	Pentatricopeptide repeat|Pentatricopeptide repeat|Pentatricopeptide repeat|Pentatricopeptide repeat|Tetratricopeptide-like helical
AT3G57000	992.056	647.829	0.61481	2.1996e-11	4.961e-10	9.30443	-	Ribosomal biogenesis, methyltransferase, EMG1/NEP1|Ribosomal biogenesis, methyltransferase, EMG1/NEP1|Alpha/beta knot methyltransferases
AT5G08340	211.709	138.262	0.61468	7.3027e-05	0.00050246	3.2989	-	FAD synthetase|Rossmann-like alpha/beta/alpha sandwich fold|FAD synthetase|Rossmann-like alpha/beta/alpha sandwich fold
AT5G14440	1047.55	684.188	0.61455	6.1598e-07	6.6411e-06	5.17776	-	Surfeit locus 2|Surfeit locus 2
AT3G62070	75.979	49.6432	0.61401	0.011276	0.041373	1.38328	-	-
AT1G12230	2672.08	1746.15	0.61379	7.6358e-16	2.8963e-14	13.5382	-	Transaldolase|Transaldolase|Aldolase-type TIM barrel|Transaldolase|Transaldolase|Aldolase-type TIM barrel
AT5G19340	166.388	108.809	0.61276	0.00041363	0.0023695	2.62534	-	-
AT2G26355	423.364	276.892	0.61258	1.7643e-07	2.1178e-06	5.67412	-//-
AT3G14120	744.402	486.874	0.61253	6.5207e-10	1.1806e-08	7.9279	-	Nuclear pore protein 84/107|Nuclear pore protein 84/107|Nuclear pore protein 84/107|Nuclear pore protein 84/107|Nuclear pore protein 84/107|Nuclear pore protein 84/107
AT2G35800	2132.92	1395.81	0.61172	6.4039e-06	5.5513e-05	4.25561	-	Mitochondrial carrier domain|Mitochondrial carrier domain|EF-Hand 1, calcium-binding site|Mitochondrial substrate/solute carrier|Mitochondrial substrate/solute carrier|EF-hand-like domain|Mitochondrial carrier protein|Calcium-binding EF-hand|Calcium-binding EF-hand
AT1G49760	3196.71	2094.01	0.61032	0.00041179	0.0023595	2.62718	PAB8	Polyadenylate binding protein, human types 1, 2, 3, 4|Polyadenylate-binding protein/Hyperplastic disc protein|Polyadenylate-binding protein/Hyperplastic disc protein|Polyadenylate-binding protein/Hyperplastic disc protein|Polyadenylate-binding protein/Hyperplastic disc protein|Polyadenylate-binding protein/Hyperplastic disc protein|RNA recognition motif domain|RNA recognition motif domain|RNA rec…
AT5G16040	517.91	339.297	0.61015	0.00023205	0.0014188	2.84808	-	Regulator of chromosome condensation 1/beta-lactamase-inhibitor protein II|Regulator of chromosome condensation 1/beta-lactamase-inhibitor protein II|Regulator of chromosome condensation, RCC1|Regulator of chromosome condensation, RCC1|Regulator of chromosome condensation, RCC1|Regulator of chromosome condensation, RCC1
AT4G14130	360.269	236.052	0.60997	4.766e-05	0.00034392	3.46354	XTR7	Xyloglucan endotransglucosylase/hydrolase|Xyloglucan endo-transglycosylase, C-terminal|Concanavalin A-like lectin/glucanases superfamily|Glycoside hydrolase, family 16, active site|Glycoside hydrolase, family 16|Concanavalin A-like lectin/glucanase, subgroup
AT1G22270	486.142	318.57	0.60977	2.2479e-07	2.633e-06	5.57955	-	Uncharacterised protein family UPF0434/Trm112
AT1G67830	452.977	296.899	0.60947	1.6669e-07	2.0057e-06	5.69773	ATFXG1	Lipase, GDSL|SGNH hydrolase-type esterase domain
AT5G52780	864.945	566.966	0.60935	1.9412e-07	2.3148e-06	5.63549	-	Protein of unknown function DUF3464
AT4G24230	670.027	439.204	0.60933	0.00011581	0.00076063	3.11883	ACBP3	Acyl-CoA-binding protein, ACBP|Acyl-CoA-binding protein, ACBP|Acyl-CoA-binding protein, ACBP|FERM/acyl-CoA-binding protein, 3-helical bundle|Acyl-CoA-binding protein, ACBP|Acyl-CoA-binding protein, ACBP|Acyl-CoA-binding protein, ACBP|FERM/acyl-CoA-binding protein, 3-helical bundle|Acyl-CoA-binding protein, ACBP|Acyl-CoA-binding protein, ACBP|Acyl-CoA-binding protein, ACBP|FERM/acyl-CoA-binding pr…
AT1G69250	779.277	510.839	0.60927	4.339e-10	8.041e-09	8.09469	-	Nuclear transport factor 2, Eukaryote|Nuclear transport factor 2|RNA recognition motif domain|RNA recognition motif domain|RNA recognition motif domain|Nucleotide-binding, alpha-beta plait|Nuclear transport factor 2, Eukaryote|Nuclear transport factor 2|Nucleotide-binding, alpha-beta plait
AT1G21130	2293.75	1503.64	0.60925	0.00041057	0.0023535	2.62829	-	Caffeate O-methyltransferase (COMT) family|Plant methyltransferase dimerisation|O-methyltransferase, family 2|Winged helix-turn-helix DNA-binding domain|S-adenosyl-L-methionine-dependent methyltransferase-like|S-adenosyl-L-methionine-dependent methyltransferase-like|Caffeate O-methyltransferase (COMT) family|Caffeate O-methyltransferase (COMT) family|Plant methyltransferase dimerisation|O-methylt…
AT3G46740	3434.04	2251.28	0.60916	2.1188e-10	4.1304e-09	8.38401	TOC75-III	Surface antigen variable number|Chloroplast envelope protein translocase, IAP75|Bacterial surface antigen (D15)
AT4G33760	1119.21	733.771	0.60908	7.3818e-12	1.7697e-10	9.7521	-	Nucleic acid-binding, OB-fold|Nucleic acid-binding, OB-fold|Aminoacyl-tRNA synthetase, class II|Aspartate-tRNA ligase, class IIb, bacterial/mitochondrial-type|Aspartate-tRNA ligase, class IIb, bacterial/mitochondrial-type|Aspartate-tRNA ligase, class IIb, bacterial/mitochondrial-type|Nucleic acid binding, OB-fold, tRNA/helicase-type|Aminoacyl-tRNA synthetase, class II (D/K/N)|GAD domain|GAD domai…
AT3G02820	124.347	81.5378	0.60883	0.0017363	0.0083532	2.07815	-	Replication fork protection component Swi3|Replication fork protection component Swi3|Zinc finger, CCHC-type|Zinc finger, CCHC-type|Zinc finger, CCHC-type|Zinc finger, CCHC-type|Zinc finger, CCHC-type
AT2G34900	573.87	376.308	0.60881	1.3297e-08	1.9396e-07	6.71229	IMB1	Bromodomain, conserved site|Transcription factor GTE6|Bromodomain|Bromodomain|Bromodomain|Bromodomain|Bromodomain|Bromodomain|NET domain|Bromodomain, conserved site|Bromodomain|Bromodomain|Bromodomain|Bromodomain|Bromodomain|Bromodomain|NET domain
AT5G19750	542.546	355.777	0.60877	0.00013761	0.00088823	3.05147	-	Mpv17/PMP22|Mpv17/PMP22
AT5G66880	376.682	247.018	0.60873	9.1373e-07	9.5031e-06	5.02213	SNRK2-3	Protein kinase, ATP binding site|Protein kinase-like domain|Serine/threonine-protein kinase, active site|Serine/threonine- / dual specificity protein kinase, catalytic domain|Protein kinase, catalytic domain|Protein kinase, catalytic domain
AT2G40960	337.015	221.023	0.60862	0.00077819	0.0041225	2.38484	-	SUZ domain|SUZ domain|Single-stranded nucleic acid binding R3H|Single-stranded nucleic acid binding R3H|Single-stranded nucleic acid binding R3H|Single-stranded nucleic acid binding R3H|Single-stranded nucleic acid binding R3H
AT2G47220	232.697	152.624	0.60847	3.3598e-05	0.00025087	3.60055	DUF5	Ribosomal protein S5 domain 2-type fold|Protein of unknown function DUF724|PNPase/RNase PH domain
AT2G20980	100.103	65.6743	0.60808	0.0051324	0.021124	1.67522	MCM10	Zinc finger, Mcm10/DnaG-type
AT1G30610	889.176	583.441	0.60788	1.1687e-10	2.3565e-09	8.62773	EMB2279	Pentatricopeptide repeat|Pentatricopeptide repeat|Pentatricopeptide repeat|Pentatricopeptide repeat|Pentatricopeptide repeat|Tetratricopeptide-like helical|Pentatricopeptide repeat|Pentatricopeptide repeat|Pentatricopeptide repeat|Pentatricopeptide repeat|Pentatricopeptide repeat|Tetratricopeptide-like helical
AT1G06190	2180.47	1431.57	0.60704	9.1212e-15	3.083e-13	12.511	RHON1	-|Rho termination factor, N-terminal
AT1G80410	3532.21	2319.1	0.60701	1.7317e-16	7.024e-15	14.1534	EMB2753	N-terminal acetyltransferase A, auxiliary subunit|N-terminal acetyltransferase A, auxiliary subunit|Tetratricopeptide repeat|Tetratricopeptide repeat-containing domain|Tetratricopeptide-like helical|N-terminal acetyltransferase A, auxiliary subunit|N-terminal acetyltransferase A, auxiliary subunit|Tetratricopeptide repeat|Tetratricopeptide repeat-containing domain|Tetratricopeptide-like helical
AT3G57290	3416.47	2243.27	0.6069	1.6974e-16	6.8959e-15	14.1614	EIF3E	Eukaryotic translation initiation factor 3 (eIF3), subunit 6, N-terminal|Translation initiation factor 3, subunit 6, eukaryotic|Translation initiation factor 3, subunit 6, eukaryotic|Translation initiation factor 3, subunit 6, eukaryotic|Proteasome component (PCI) domain|Proteasome component (PCI) domain|Winged helix-turn-helix DNA-binding domain
AT3G44430	788.509	517.843	0.60661	5.4368e-10	9.9508e-09	8.00214	-	-
AT1G77400	140.493	92.284	0.60635	0.0022173	0.01033	1.9859	-	Protein of unknown function DUF688
AT5G18750	168.116	110.429	0.60634	0.00035439	0.0020659	2.68489	-	Domain of unknown function DUF3444|DnaJ domain|DnaJ domain|DnaJ domain|DnaJ domain|DnaJ domain|DnaJ domain
AT4G29400	360.769	237.011	0.60612	1.4118e-06	1.41e-05	4.85078	-	Protein of unknown function DUF3531
AT4G35420	160.682	105.565	0.60608	0.0097727	0.036659	1.43582	DRL1	NAD-dependent epimerase/dehydratase|NAD(P)-binding domain
AT5G19510	4931.51	3240.08	0.606	1.9027e-17	8.484e-16	15.0714	-	Translation elongation factor EF1B, beta/delta subunit, guanine nucleotide exchange|Translation elongation factor EF1B, beta/delta subunit, guanine nucleotide exchange|Translation elongation factor EF1B, beta/delta subunit, guanine nucleotide exchange|Glutathione S-transferase, C-terminal-like|Glutathione S-transferase, C-terminal-like|Translation elongation factor EF1B, beta/delta chains, conser…
AT2G37230	653.42	429.403	0.60568	0.00065108	0.003531	2.4521	-	Pentatricopeptide repeat|Pentatricopeptide repeat|Pentatricopeptide repeat|Pentatricopeptide repeat|Pentatricopeptide repeat|Tetratricopeptide-like helical
AT1G02920	1704.74	1120.36	0.60559	2.2217e-06	2.1107e-05	4.67557	ATGSTF7	Thioredoxin-like fold|Thioredoxin-like fold|Glutathione S-transferase, C-terminal-like|Glutathione S-transferase, C-terminal-like|Glutathione S-transferase, C-terminal-like|Glutathione S-transferase, C-terminal|Glutathione S-transferase, N-terminal|Glutathione S-transferase, N-terminal
AT1G18460	2466.65	1621.44	0.60528	4.2524e-15	1.5105e-13	12.8209	-	Partial AB-hydrolase lipase domain|Alpha/Beta hydrolase fold|Alpha/Beta hydrolase fold
AT3G07640	375.281	246.698	0.60523	8.6479e-07	9.0502e-06	5.04334	-	-
[truncated: 5,775 more rows]

## Sheet: DEGs naa20
Gene_id	readcount_naa20	readcount_WT	log2FoldChange	pval (p)	padj (q)	-log10(q)	Gene name	InterPro description
[truncated: 2,487 more rows]

## Sheet: Shared DEGs
doa10a/b-NAA10	doa10a/b FC	NAA10 FC	Directional correlation								doa10a/b-naa20	doa10a/b FC	naa20 FC	Directional correlation								NAA10-naa20	NAA10 FC	naa20 FC	Directional overlap								All	doa10a/b FC	NAA10 FC	naa20 FC	Directional overlap
[truncated: 1,352 more rows]
