# Supplementary material for: Nt-acetylation-independent turnover of SQUALENE EPOXIDASE 1 by Arabidopsis DOA10-like E3 ligases
Source: Plant Physiol. 2023 Jul 10;193(3):2086–104. doi: 10.1093/plphys/kiad406 (PMC10602611; doi:10.1093/plphys/kiad406)
Supplement: kiad406_Supplementary_Data [file kiad406_supplementary_data.zip › ds2.xlsx]

## Sheet: Nt-acetylome
Supplemental Dataset S2. Nt-acetylome data.
Accession ARAPORT-11	Uniprot ID	Gene ID	Description	Subcellular Localization	Gene ontology (biological process)	Start Position	N-1 residue	Nt-Sequence	Col0 1	Col0 2	Col0 3	Col0 1	Col0 2	Col0 3	Col0 Free (H)	Col0 NTA (l)	Col0 Macro Modification	Nb of Quanti NTA Col0	Average NTA Col0	SD	D10 1	D10 2	D10 3	D10 1	D10 2	D10 3	NSI1 Free (H)	NSI1 NTA (l)	D10 Macro Modification	Nb of Quanti NTA D10	Average NTA D10	SD	D10 / Col0 Ratio	log2 Fold Change	D10 / Col0 p-value	-log10 p-value
AT4G08390	Q42592	APXS_ARATH	L-ascorbate peroxidase S, chloroplastic/mitochondrial (EC 1.11.1.11) (Stromal ascorbate peroxidase) (AtAPx05) (sAPX)	plastid,mitochondrion	cellular response to oxidative stress [GO:0034599]; hydrogen peroxide catabolic process [GO:0042744]; response to reactive oxygen species [GO:0000302]	96	A	ATKSSSSDPD		0.3558	0.3949		Free	Free	2	0	Free	2	0.37535	0.01955	3.158		0.1649	Free		Free	2	0	Free	2	1.66145	1.49655	4.4264	2.14613	0.274021	0.562215
AT4G37930	Q9SZJ5	GLYM1_ARATH	Serine hydroxymethyltransferase 1, mitochondrial (AtSHMT1) (EC 2.1.2.1) (Glycine hydroxymethyltransferase 1) (Serine Transhydroxymethyltransferase) (STM) (Serine methylase 1)	mitochondrion	cellular response to tetrahydrofolate [GO:1904482]; circadian rhythm [GO:0007623]; folic acid metabolic process [GO:0046655]; glycine biosynthetic process from serine [GO:0019264]; glycine metabolic process [GO:0006544]; L-serine catabolic process [GO:0006565]; L-serine metabolic process [GO:0006563]; one-carbon metabolic process [GO:0006730]; photorespiration [GO:0009853]; plant-type hypersensit…	31	S	SLPSEAVDEK	0.1161	0.2243	0.2841	Free	Free	Free	3	0	Free	3	0.208167	0.069528	0.5426		0.7795	Free		Free	2	0	Free	2	0.66105	0.11845	3.17558	1.66702	0.0610527	1.2143
AT4G23100	P46309	GSH1_ARATH	Glutamate--cysteine ligase, chloroplastic (EC 6.3.2.2) (Gamma-ECS) (GCS) (Gamma-glutamylcysteine synthetase) (Protein ROOT MERISTEMLESS 1) (AtGCL) (Protein cadmium-sensitive 2) (Protein phytoalexin-deficient 2)	plastid	defense response by callose deposition in cell wall [GO:0052544]; defense response to bacterium [GO:0042742]; defense response to bacterium, incompatible interaction [GO:0009816]; defense response to fungus [GO:0050832]; defense response to insect [GO:0002213]; flower development [GO:0009908]; glucosinolate biosynthetic process [GO:0019761]; glutathione biosynthetic process [GO:0006750]; indole p…	75	A	ASPPTEEAVV		1.47	0.4217	Free	Free	Free	3	0	Free	2	0.94585	0.52415	1.51	1.673	2.322	Free	Free	Free	3	0	Free	3	1.835	0.350732	1.94005	0.956097	0.153337	0.814353
AT2G01110	Q9SJV5	TATC_ARATH	Sec-independent protein translocase protein TATC, chloroplastic (Protein ALBINO AND PALE GREEN 2) (Protein TWIN-ARGININE TRANSLOCATION C) (Protein UNFERTILIZED EMBRYO SAC 3)	plastid	double fertilization forming a zygote and endosperm [GO:0009567]; intracellular protein transmembrane transport [GO:0065002]; protein transport by the Tat complex [GO:0043953]; thylakoid membrane organization [GO:0010027]	61	S	ALNDDDSPTE	1.482	4.072		Free	Free		2	0	Free	2	2.777	1.295	5.095		5.611	Free		Free	2	0	Free	2	5.353	0.258	1.92762	0.94682	0.143561	0.842963
AT4G01310	O04603	RK5_ARATH	50S ribosomal protein L5, chloroplastic	plastid	ribosomal large subunit assembly [GO:0000027]; translation [GO:0006412]	43	A	SGTVLVEKSE	2.381	1.274	1.295	Free	Free	Free	3	0	Free	3	1.65	0.516966	3.092	1.976	4.184	Free	Free	Free	3	0	Free	3	3.084	0.90143	1.86909	0.902337	0.0703179	1.15293
AT2G15620	Q39161	NIR_ARATH	Ferredoxin--nitrite reductase, chloroplastic (NiR) (EC 1.7.7.1)	plastid	nitrate assimilation [GO:0042128]; response to nitrate [GO:0010167]	28	A	AAQTTAPAES		3.256	1.402		Free	Free	2	0	Free	2	2.329	0.927	2.733	4.621	3.203	Free	Free	Free	3	0	Free	3	3.519	0.802508	1.51095	0.595455	0.200227	0.698477
AT1G55490	P21240	CPNB1_ARATH	Chaperonin 60 subunit beta 1, chloroplastic (CPN-60 beta 1) (60 kDa chaperonin subunit beta 1) (RuBisCO large subunit-binding protein subunit beta, chloroplastic)	plastid	'de novo' protein folding [GO:0006458]; cell death [GO:0008219]; chaperone cofactor-dependent protein refolding [GO:0051085]; mitochondrion organization [GO:0007005]; protein refolding [GO:0042026]; response to cold [GO:0009409]; systemic acquired resistance [GO:0009627]	55	C	AAKELHFNKD		0.2495	0.4286		Free	Free	2	0	Free	2	0.33905	0.08955	0.09004		0.9209	Free		Free	2	0	Free	2	0.50547	0.41543	1.49084	0.576127	0.378978	0.421386
ATCG00710	P56780	PSBH_ARATH	Photosystem II reaction center protein H (PSII-H) (Photosystem II 10 kDa phosphoprotein)	plastid	photosynthesis [GO:0015979]; protein stabilization [GO:0050821]	2	M	ATQTVEDSSR	0.3689	0.9386	0.1667	Free	Free	Free	3	0	Free	3	0.4914	0.326815	0.1323	1.575	0.4134	Free	Free	Free	3	0	Free	3	0.7069	0.624474	1.43854	0.524608	0.34724	0.459371
AT3G52150	Q8VYM4	PSRP2_ARATH	30S ribosomal protein 2, chloroplastic (Chloroplastic small ribosomal subunit protein cS22) (Plastid-specific 30S ribosomal protein 2, chloroplastic) (PSRP-2)	plastid	chloroplast rRNA processing [GO:1901259]; negative regulation of response to salt stress [GO:1901001]; negative regulation of response to water deprivation [GO:0080148]; regulation of seed germination [GO:0010029]; regulation of seedling development [GO:1900140]; response to cold [GO:0009409]; response to salt stress [GO:0009651]; response to water deprivation [GO:0009414]	58	A	VTETEEKPAA	0.2321	0.7971	1.776	Free	Free	Free	3	0	Free	3	0.935067	0.6378	0.7297	1.427	1.594	Free	Free	Free	3	0	Free	3	1.25023	0.374334	1.33705	0.419056	0.293199	0.532837
AT3G06680	Q84WM0	RL292_ARATH	60S ribosomal protein L29-2	cytosol,nucleus	cytoplasmic translation [GO:0002181]	2	M	AKSKNHTAHN	0.3364	0.3881	1.038	Free	Free	Free	3	0	Free	3	0.5875	0.31925	0.6374		0.8798	Free		Free	2	0	Free	2	0.7586	0.1212	1.29123	0.368751	0.277207	0.557196
ATCG00730	P56774	PETD_ARATH	Cytochrome b6-f complex subunit 4 (17 kDa polypeptide)	plastid	photosynthetic electron transport chain [GO:0009767]	2	M	GVTKKPDLND	1.198	1.155	0.6325	Free	Free	Free	3	0	Free	3	0.995167	0.257044	1.193	1.138	1.154	Free	Free	Free	3	0	Free	3	1.16167	0.0230988	1.16731	0.223186	0.228281	0.64153
AT3G48680	Q9SMN1	GCAL2_ARATH	Gamma carbonic anhydrase-like 2, mitochondrial (AtCAL2) (GAMMA CAL2)	mitochondrion	photorespiration [GO:0009853]; response to abscisic acid [GO:0009737]; response to salt stress [GO:0009651]; vegetative to reproductive phase transition of meristem [GO:0010228]	27	F	AAEAVAVATT	1.715	1.607		Free	Free	Free	3	0	Free	2	1.661	0.054	1.433	2.085	2.092	Free	Free	Free	3	0	Free	3	1.87	0.309019	1.12583	0.170986	0.221079	0.655453
AT3G12780	Q9LD57	PGKH1_ARATH	Phosphoglycerate kinase 1, chloroplastic (EC 2.7.2.3)	plastid	galactolipid biosynthetic process [GO:0019375]; gluconeogenesis [GO:0006094]; glycolytic process [GO:0006096]; positive regulation of oxidative phosphorylation [GO:1903862]; reductive pentose-phosphate cycle [GO:0019253]; response to cadmium ion [GO:0046686]; response to cold [GO:0009409]; thylakoid membrane organization [GO:0010027]	78	M	AKKSVGDLTS	1.984	4.494	2.508	Free	Free	Free	3	0	Free	3	2.99533	1.08109	3.278	3.508	3.314	Free	Free	Free	3	0	Free	3	3.36667	0.101013	1.12397	0.168604	0.337843	0.471285
AT2G17560	Q42344	HMGB4_ARATH	High mobility group B protein 4 (High mobility group protein G) (AtHMGgamma) (HMG gamma) (Nucleosome/chromatin assembly factor group D 04) (Nucleosome/chromatin assembly factor group D 4)	nucleus	chromatin assembly or disassembly [GO:0006333]	1	-	MKGGESKAEA		4.266	3.649	Free	Free	Free	3	0	Free	2	3.9575	0.3085	4.138	4.692	4.319	Free	Free	Free	3	0	Free	3	4.383	0.230653	1.10752	0.147329	0.187109	0.727905
AT4G29060	F4JMU5	F4JMU5_ARATH	Elongation factor Ts, mitochondrial (EF-Ts) (EF-TsMt)	plastid	0	74	R	ATGTDVVAAV	1.651	1.515	3.236	Free	Free	Free	3	0	Free	3	2.134	0.781207	2.467		2.188	Free		Free	2	0	Free	2	2.3275	0.1395	1.09067	0.125221	0.381659	0.418324
AT4G05180	Q41932	PSBQ2_ARATH	Oxygen-evolving enhancer protein 3-2, chloroplastic (OEE3) (16 kDa subunit of oxygen evolving system of photosystem II) (OEC 16 kDa subunit)	plastid	photosynthetic electron transport chain [GO:0009767]	83	A	EAIPIKVGGP		0.5388	0.5034	Free	Free	Free	3	0	Free	2	0.5211	0.0177	0.6099		0.5229	Free		Free	2	0	Free	2	0.5664	0.0435	1.08693	0.120261	0.238897	0.621789
AT3G52140	F4J5S1	CLU_ARATH	Clustered mitochondria protein (Friendly mitochondria protein)	cytosol	intracellular distribution of mitochondria [GO:0048312]	2	M	AGKSNKSKAK	12.03		9.525	Free		Free	2	0	Free	2	10.7775	1.2525		12.82	9.752		Free	Free	2	0	Free	2	11.286	1.534	1.04718	0.0665117	0.411102	0.386051
AT3G11930	B9DG73	B9DG73_ARATH	AT3G11930 protein (Adenine nucleotide alpha hydrolases-like superfamily protein)	nucleus	0	2	M	AEEQAATAME	99.82	99.3	95.13	NTA	NTA	NTA	0	3	NTA	3	98.0833	2.09908	98.97	99.81		NTA	NTA	NTA	0	3	NTA	2	99.39	0.42	1.01332	0.0190927	0.237904	0.623598
AT3G53420	P43286	PIP21_ARATH	Aquaporin PIP2-1 (Plasma membrane intrinsic protein 2-1) (AtPIP2;1) (Plasma membrane intrinsic protein 2a) (PIP2a)	plasma membrane	hydrogen peroxide transmembrane transport [GO:0080170]; response to abscisic acid [GO:0009737]; response to water deprivation [GO:0009414]; water transport [GO:0006833]	2	M	AKDVEAVPGE	27.61		26.91	Free	Free	Free	3	0	Free	2	27.26	0.35	27.13	28.96	26.73	Free	Free	Free	3	0	Free	3	27.6067	0.970784	1.01272	0.0182311	0.342669	0.465126
AT3G02080	Q9SGA6	RS191_ARATH	40S ribosomal protein S19-1	cytosol	ribosomal small subunit assembly [GO:0000028]; translation [GO:0006412]	2	M	ATGKTVKDVS		96.98	94.98		NTA	NTA	0	2	NTA	2	95.98	1	96.52	97.87	96.25	NTA	NTA	NTA	0	3	NTA	3	96.88	0.708661	1.00938	0.0134651	0.263816	0.578699
AT1G20440	P31168	COR47_ARATH	Dehydrin COR47 (Cold-induced COR47 protein)	nucleus	cold acclimation [GO:0009631]; defense response to fungus [GO:0050832]; heat acclimation [GO:0010286]; response to abscisic acid [GO:0009737]; response to cold [GO:0009409]; response to osmotic stress [GO:0006970]; response to water deprivation [GO:0009414]	2	M	AEEYKNNVPE	98.81	99.72	97.38	NTA	NTA	NTA	0	3	NTA	3	98.6367	0.963131	99.32	99.87	99.07	NTA	NTA	NTA	0	3	NTA	3	99.42	0.334166	1.00794	0.0114121	0.185793	0.730971
AT4G34050	O49499	CAMT4_ARATH	Caffeoyl-CoA O-methyltransferase 1 (EC 2.1.1.104) (Trans-caffeoyl-CoA 3-O-methyltransferase) (CCoAMT) (CCoAOMT1)	cytosol	coumarin biosynthetic process [GO:0009805]; lignin biosynthetic process [GO:0009809]; response to cadmium ion [GO:0046686]	2	M	ATTTTEATKT	95.84	97.95	97.85	NTA	NTA	NTA	0	3	NTA	3	97.2133	0.971951	98.73	96.7	97.89	NTA	NTA	NTA	0	3	NTA	3	97.7733	0.83284	1.00576	0.00828684	0.285164	0.544906
AT4G24820	Q93Y35	PSMD6_ARATH	26S proteasome non-ATPase regulatory subunit 6 homolog (26S proteasome regulatory subunit RPN7) (AtRPN7) (26S proteasome regulatory subunit S10 homolog)	cytosol,nucleus	proteasome-mediated ubiquitin-dependent protein catabolic process [GO:0043161]; protein catabolic process [GO:0030163]	1	-	MDGGAEGSQQ	99.98	99.99	99.34	NTA	NTA	NTA	0	3	NTA	3	99.77	0.304083	99.98		99.99	NTA		NTA	0	2	NTA	2	99.985	0.005	1.00215	0.0031056	0.211346	0.675007
AT1G27450	P31166	APT1_ARATH	Adenine phosphoribosyltransferase 1, chloroplastic (APRT 1) (AtAPT1) (EC 2.4.2.7)	cytosol	adenine salvage [GO:0006168]; AMP salvage [GO:0044209]; cytokinin metabolic process [GO:0009690]; purine ribonucleoside salvage [GO:0006166]	62	M	ATEDVQDPRI	99.99		99.68	NTA		NTA	0	2	NTA	2	99.835	0.155	99.96		99.91	NTA		NTA	0	2	NTA	2	99.935	0.025	1.001	0.00144436	0.317322	0.4985
AT2G19480	Q9ZUP3	NAP1B_ARATH	Nucleosome assembly protein 1;2 (AtNAP1;2) (Nucleosome/chromatin assembly factor group A2)	nucleus	DNA mediated transformation [GO:0009294]; DNA repair [GO:0006281]; double-strand break repair via homologous recombination [GO:0000724]; nucleosome assembly [GO:0006334]; response to cadmium ion [GO:0046686]; somatic cell DNA recombination [GO:0016444]	2	M	SNDKDSMNMS	98.08	99.83	99.95	NTA	NTA	NTA	0	3	NTA	3	99.2867	0.854647	99.92		98.84	NTA		NTA	0	2	NTA	2	99.38	0.54	1.00094	0.00135555	0.457981	0.339153
AT1G35720	Q9SYT0	ANXD1_ARATH	Annexin D1 (AnnAt1) (Annexin A1)	peroxisome	calcium ion transmembrane transport [GO:0070588]; phloem sucrose unloading [GO:0110128]; primary root development [GO:0080022]; response to abscisic acid [GO:0009737]; response to cadmium ion [GO:0046686]; response to cold [GO:0009409]; response to heat [GO:0009408]; response to osmotic stress [GO:0006970]; response to oxidative stress [GO:0006979]; response to salt stress [GO:0009651]; response …	2	M	ATLKVSDSVP	99.92	99.88	99.76	NTA	NTA	NTA	0	3	NTA	3	99.8533	0.0679869	99.98	99.93	99.93	NTA	NTA	NTA	0	3	NTA	3	99.9467	0.0235702	1.00093	0.00134786	0.0915901	1.03815
AT1G68010	Q9C9W5	HPR1_ARATH	Glycerate dehydrogenase HPR, peroxisomal (GDH) (EC 1.1.1.29) (NADH-dependent hydroxypyruvate reductase 1) (AtHPR1) (HPR 1)	peroxisome	cellular response to light stimulus [GO:0071482]; cellular response to water deprivation [GO:0042631]; oxidative photosynthetic carbon pathway [GO:0009854]	2	M	AKPVSIEVYN	100	99.93	99.06	NTA	NTA	NTA	0	3	NTA	3	99.6633	0.427577	99.62	99.87		NTA	NTA		0	2	NTA	2	99.745	0.125	1.00082	0.0011817	0.410666	0.386511
AT3G04920	Q9SS17	RS241_ARATH	40S ribosomal protein S24-1	cytosol	translation [GO:0006412]	2	M	AEKAVTIRTR	99.89	99.99	100	NTA	NTA	NTA	0	3	NTA	3	99.96	0.0496655	99.93	99.98	100	NTA	NTA	NTA	0	3	NTA	3	99.97	0.0294392	1.0001	0.00014432	0.410577	0.386605
AT1G01620	Q08733	PIP13_ARATH	Aquaporin PIP1-3 (AtPIP1;3) (Plasma membrane intrinsic protein 1c) (PIP1c) (Transmembrane protein B) (TMP-B)	plasma membrane	response to water deprivation [GO:0009414]; water transport [GO:0006833]	1	-	MEGKEEDVRV	99.98	100	100	NTA	NTA	NTA	0	3	NTA	3	99.9933	0.00942809	100		100	NTA		NTA	0	2	NTA	2	100	0	1.00007	9.61829e-05	0.211325	0.675049
AT4G25100	P21276	SODF1_ARATH	Superoxide dismutase [Fe] 1, chloroplastic (EC 1.15.1.1) (Protein FE SUPEROXIDE DISMUTASE 1)	plastid	circadian rhythm [GO:0007623]; response to cadmium ion [GO:0046686]; response to copper ion [GO:0046688]; response to light intensity [GO:0009642]; response to oxidative stress [GO:0006979]; response to ozone [GO:0010193]	2	M	AASSAVTANY	99.75	100		NTA	NTA	NTA	0	3	NTA	2	99.875	0.125	99.88	99.85	99.91	NTA	NTA	NTA	0	3	NTA	3	99.88	0.0244949	1.00005	7.22232e-05	0.487303	0.312201
AT3G03780	Q9SRV5	METE2_ARATH	5-methyltetrahydropteroyltriglutamate--homocysteine methyltransferase 2 (EC 2.1.1.14) (Cobalamin-independent methionine synthase 2) (AtMS2)	cytosol	response to cadmium ion [GO:0046686]	2	M	ASHIVGYPRM	99.99	99.97	100	NTA	NTA	NTA	0	3	NTA	3	99.9867	0.0124722	100	99.99	99.97	NTA	NTA	NTA	0	3	NTA	3	99.9867	0.0124722	1	3.20343e-16	0.5	0.30103
AT1G04270	Q08112	RS151_ARATH	40S ribosomal protein S15-1	cytosol	ribosomal small subunit assembly [GO:0000028]; translation [GO:0006412]	2	M	ADVEPEVAAA	100	99.99	99.98	NTA	NTA	NTA	0	3	NTA	3	99.99	0.00816497	99.99	99.97	99.99	NTA	NTA	NTA	0	3	NTA	3	99.9833	0.00942809	0.999933	-9.61925e-05	0.246286	0.608561
AT2G36530	P25696	ENO2_ARATH	Bifunctional enolase 2/transcriptional activator (EC 4.2.1.11) (2-phospho-D-glycerate hydro-lyase 2) (2-phosphoglycerate dehydratase 2) (LOW EXPRESSION OF OSMOTICALLY RESPONSIVE GENES 1)	cytosol	glycolytic process [GO:0006096]; response to abscisic acid [GO:0009737]; response to cadmium ion [GO:0046686]; response to cold [GO:0009409]; response to light stimulus [GO:0009416]	2	M	ATITVVKARQ	99.99	99.99	99.98	NTA	NTA	NTA	0	3	NTA	3	99.9867	0.00471405	99.99	99.96	99.99	NTA	NTA	NTA	0	3	NTA	3	99.98	0.0141421	0.999933	-9.61957e-05	0.290657	0.536619
AT2G42740	P42795	RL111_ARATH	60S ribosomal protein L11-1 (L16A)	cytosol	ribosomal large subunit assembly [GO:0000027]; translation [GO:0006412]	2	M	ASEKKLSNPM		100	99.98	NTA	NTA	NTA	0	3	NTA	2	99.99	0.01		99.99	99.97	NTA	NTA	NTA	0	3	NTA	2	99.98	0.01	0.9999	-0.000144291	0.276393	0.558473
AT1G63830	Q9CAJ7	Q9CAJ7_ARATH	PLAC8 family protein	plasma membrane	0	2	M	AASQDKLDKM		99.99	100	NTA	NTA	NTA	0	3	NTA	2	99.995	0.005	100	99.98	99.97	NTA	NTA	NTA	0	3	NTA	3	99.9833	0.0124722	0.999883	-0.000168333	0.167977	0.77475
AT3G23810	Q9LK36	SAHH2_ARATH	Adenosylhomocysteinase 2 (AdoHcyase 2) (EC 3.3.1.1) (S-adenosyl-L-homocysteine hydrolase 1) (SAH hydrolase 2)	cytosol	one-carbon metabolic process [GO:0006730]; S-adenosylmethionine cycle [GO:0033353]	2	M	ALLVEKTSSG	99.99	99.99	99.97	NTA	NTA	NTA	0	3	NTA	3	99.9833	0.00942809	99.95	99.99		NTA	NTA	NTA	0	3	NTA	2	99.97	0.02	0.999867	-0.000192404	0.312179	0.505596
AT3G13920	P41376	IF4A1_ARATH	Eukaryotic initiation factor 4A-1 (eIF-4A-1) (EC 3.6.4.13) (ATP-dependent RNA helicase eIF4A-1) (DEAD-box ATP-dependent RNA helicase 4) (AtRH04)	cytosol	cytoplasmic translational initiation [GO:0002183]	2	M	AGSAPEGTQF	99.99	99.89	99.99	NTA	NTA	NTA	0	3	NTA	3	99.9567	0.0471405	99.9	99.98	99.93	NTA	NTA	NTA	0	3	NTA	3	99.9367	0.0329983	0.9998	-0.000288693	0.325817	0.487027
AT4G28440	O49453	Y4844_ARATH	Uncharacterized protein At4g28440	cytosol	0	2	M	ATTGTAAVAT	100	99.98	99.81	NTA	NTA	NTA	0	3	NTA	3	99.93	0.0852447	99.96	99.81	99.92	NTA	NTA	NTA	0	3	NTA	3	99.8967	0.063421	0.999666	-0.000481315	0.341003	0.467242
AT1G18080	O24456	GBLPA_ARATH	Receptor for activated C kinase 1A (Guanine nucleotide-binding protein subunit beta-like protein A) (WD-40 repeat auxin-dependent protein ARCA)	cytosol	cellular response to abscisic acid stimulus [GO:0071215]; gibberellin mediated signaling pathway [GO:0010476]; positive regulation of protein phosphorylation [GO:0001934]; positive regulation of signal transduction [GO:0009967]; regulation of translation [GO:0006417]; rescue of stalled ribosome [GO:0072344]; response to cadmium ion [GO:0046686]; response to gibberellin [GO:0009739]; response to g…	2	M	AEGLVLKGTM	99.98	99.99	99.99	NTA	NTA	NTA	0	3	NTA	3	99.9867	0.00471405	99.99	99.95	99.89	NTA	NTA	NTA	0	3	NTA	3	99.9433	0.0410961	0.999567	-0.000625387	0.136808	0.863888
AT1G65930	Q9SRZ6	ICDHC_ARATH	Cytosolic isocitrate dehydrogenase [NADP] (EC 1.1.1.42)	cytosol	defense response to bacterium [GO:0042742]; isocitrate metabolic process [GO:0006102]; NADP metabolic process [GO:0006739]; response to cadmium ion [GO:0046686]; response to zinc ion [GO:0010043]; tricarboxylic acid cycle [GO:0006099]	2	M	AFEKIKVANP	99.96	99.79	99.91	NTA	NTA	NTA	0	3	NTA	3	99.8867	0.0713364	99.71	99.93	99.8	NTA	NTA	NTA	0	3	NTA	3	99.8133	0.0903081	0.999266	-0.00105957	0.210499	0.676749
AT1G76180	P42763	ERD14_ARATH	Dehydrin ERD14	peroxisome	cold acclimation [GO:0009631]; protein stabilization [GO:0050821]; regulation of membrane permeability [GO:0090559]; response to abscisic acid [GO:0009737]; response to cold [GO:0009409]; response to desiccation [GO:0009269]; response to water deprivation [GO:0009414]	2	M	AEEIKNVPEQ	99.89	99.94	99.96	NTA	NTA	NTA	0	3	NTA	3	99.93	0.0294392	99.86	99.75	99.82	NTA	NTA	NTA	0	3	NTA	3	99.81	0.0454606	0.998799	-0.00173349	0.0216712	1.66412
AT2G24820	Q9SK50	TIC55_ARATH	Protein TIC 55, chloroplastic (Translocon at the inner envelope membrane of chloroplasts 55) (AtTIC55) (Translocon at the inner envelope membrane of chloroplasts 55-II)	plastid	protein targeting to chloroplast [GO:0045036]	51	S	AVAGTAVSDQ	95.29	95.11	93.93	NTA	NTA	NTA	0	3	NTA	3	94.7767	0.603177	94.33	95.61	94.01	NTA	NTA	NTA	0	3	NTA	3	94.65	0.691279	0.998664	-0.00192942	0.427438	0.369127
AT1G09310	Q9ZPZ4	Q9ZPZ4_ARATH	T31J12.3 protein	cytosol	0	2	M	GLVTEEVRAK	5.063	4.822	4.942	NTA/Free	Free	Free	3	1	Free	3	4.94233	0.0983881	5.559	4.205	5.042	NTA/Free	Free	NTA/Free	3	2	NTA/Free	3	4.93533	0.55789	0.998584	-0.00204479	0.493781	0.306466
AT1G72370	Q08682	RSSA1_ARATH	40S ribosomal protein Sa-1 (Laminin receptor homolog) (p40)	cytosol	cytoplasmic translation [GO:0002181]; response to osmotic stress [GO:0006970]; response to salt stress [GO:0009651]; ribosomal small subunit assembly [GO:0000028]; translation [GO:0006412]	2	M	ATNGSASSAQ	99.81	99.95	99.39	NTA	NTA	NTA	0	3	NTA	3	99.7167	0.237954	99.71	99.93	99.02	NTA	NTA	NTA	0	3	NTA	3	99.5533	0.387671	0.998362	-0.00236503	0.321715	0.492529
AT2G44060	O80576	O80576_ARATH	At2g44060 (Late embryogenesis abundant protein, group 2) (Similar to late embryogenesis abundant proteins)	cytosol	response to cadmium ion [GO:0046686]; response to desiccation [GO:0009269]	2	M	STSEDKPEII		99.99	99.99	NTA	NTA	NTA	0	3	NTA	2	99.99	0	99.56	99.99	99.91	NTA	NTA	NTA	0	3	NTA	3	99.82	0.186726	0.9983	-0.00245491	0.163394	0.786764
AT3G09840	P54609	CD48A_ARATH	Cell division control protein 48 homolog A (AtCDC48a)	cytosol	autophagosome maturation [GO:0097352]; cell division [GO:0051301]; ER-associated misfolded protein catabolic process [GO:0071712]; macroautophagy [GO:0016236]; mitotic spindle disassembly [GO:0051228]; negative regulation of defense response [GO:0031348]; pollen germination [GO:0009846]; pollen tube growth [GO:0009860]; protein destabilization [GO:0031648]; response to cadmium ion [GO:0046686]; r…	2	M	STPAESSDSK	98.87	99.22	99.96	NTA	NTA	NTA	0	3	NTA	3	99.35	0.454386		99.49	98.87	NTA	NTA	NTA	0	3	NTA	2	99.18	0.31	0.998289	-0.00247074	0.365532	0.437075
AT3G16400	Q9SDM9	JAL28_ARATH	Nitrile-specifier protein 1 (AtNSP1) (Jacalin-related lectin 28)	cytosol	glucosinolate catabolic process [GO:0019762]; nitrile biosynthetic process [GO:0080028]; response to herbivore [GO:0080027]	2	M	AQKLEAKGGE	99.8	99.23	99.05	NTA	NTA	NTA	0	3	NTA	3	99.36	0.319687	99.79	98.67	98.9	NTA	NTA	NTA	0	3	NTA	3	99.12	0.482977	0.997585	-0.00348899	0.296919	0.527363
AT1G26630	Q93VP3	IF5A2_ARATH	Eukaryotic translation initiation factor 5A-2 (AtELF5A-2) (eIF-5A-2) (Protein FUMONISIN B1-RESISTANT 12)	cytosol	defense response to bacterium [GO:0042742]; host programmed cell death induced by symbiont [GO:0034050]; positive regulation of translational elongation [GO:0045901]; positive regulation of translational termination [GO:0045905]; programmed cell death [GO:0012501]; response to bacterium [GO:0009617]; response to cadmium ion [GO:0046686]; response to wounding [GO:0009611]; translational frameshift…	2	M	SDDEHHFEAS	99.48	98.89	99.04	NTA	NTA	NTA	0	3	NTA	3	99.1367	0.250377	99.68	98.64	98.28	NTA	NTA	NTA	0	3	NTA	3	98.8667	0.593595	0.997276	-0.00393456	0.299741	0.523254
AT3G17210	Q9LUV2	POP3_ARATH	Stress-response A/B barrel domain-containing protein HS1 (Pop3 family protein At3g17210) (Protein HEAT STABLE 1) (AtHS1)	cytosol	defense response to bacterium [GO:0042742]; defense response to fungus [GO:0050832]; pollen tube adhesion [GO:0009865]	1	-	MEEAKGPVKH		99.99	99.98		NTA	NTA	0	2	NTA	2	99.985	0.005	100		99.39	NTA		NTA	0	2	NTA	2	99.695	0.305	0.9971	-0.00419052	0.25801	0.588363
AT5G67500	Q9FJX3	VDAC2_ARATH	Mitochondrial outer membrane protein porin 2 (Voltage-dependent anion-selective channel protein 2) (AtVDAC2) (VDAC-2)	mitochondrion	regulation of growth [GO:0040008]	2	M	SKGPGLFTDI		100	100	NTA	NTA	NTA	0	3	NTA	2	100	0	100		98.85	NTA		NTA	0	2	NTA	2	99.425	0.575	0.99425	-0.00831944	0.25	0.60206
AT3G52930	Q9LF98	ALFC8_ARATH	Fructose-bisphosphate aldolase 8, cytosolic (AtFBA8) (EC 4.1.2.13) (Cytosolic aldolase 1) (cAld1)	cytosol	fructose 1,6-bisphosphate metabolic process [GO:0030388]; gluconeogenesis [GO:0006094]; glycolytic process [GO:0006096]; response to cadmium ion [GO:0046686]; response to karrikin [GO:0080167]	2	M	SAFTSKFADE		99.99	98.16		NTA	NTA	0	2	NTA	2	99.075	0.915	97.28	99.26		NTA	NTA		0	2	NTA	2	98.27	0.99	0.991875	-0.01177	0.305669	0.514749
AT4G15630	Q8L8Z1	CSPLO_ARATH	CASP-like protein 1E1 (AtCASPL1E1)	plasma membrane	0	1	-	MEHESKNKVD	99.7		99.79	NTA	NTA	NTA	0	3	NTA	2	99.745	0.045	99.04		98.72	NTA		NTA	0	2	NTA	2	98.88	0.16	0.991328	-0.0125658	0.048228	1.3167
AT2G39730	P10896	RCA_ARATH	Ribulose bisphosphate carboxylase/oxygenase activase, chloroplastic (RA) (RuBisCO activase)	plastid	defense response to bacterium [GO:0042742]; leaf senescence [GO:0010150]; response to cold [GO:0009409]; response to jasmonic acid [GO:0009753]; response to light stimulus [GO:0009416]	60	A	VKEDKQTDGD	10.85	10.49	9.23	Free	Free	Free	3	0	Free	3	10.19	0.69455	8.843	11	9.872	Free	Free	Free	3	0	Free	3	9.905	0.880901	0.972031	-0.0409252	0.369237	0.432695
AT4G35100	P93004	PIP27_ARATH	Aquaporin PIP2-7 (Plasma membrane intrinsic protein 2-7) (AtPIP2;7) (Plasma membrane intrinsic protein 3) (Salt stress-induced major intrinsic protein)	plasma membrane	response to abscisic acid [GO:0009737]; response to water deprivation [GO:0009414]	2	M	SKEVSEEGKT	100	99.97	99.7	NTA	NTA	NTA	0	3	NTA	3	99.89	0.134907	93.28	97.71	99.92	NTA	NTA	NTA	0	3	NTA	3	96.97	2.76081	0.970768	-0.0428018	0.136604	0.864537
AT3G54050	P25851	F16P1_ARATH	Fructose-1,6-bisphosphatase 1, chloroplastic (FBPase1) (EC 3.1.3.11) (D-fructose-1,6-bisphosphate 1-phosphohydrolase) (Protein HIGH CYCLIC ELECTRON FLOW 1)	plastid	fructose 1,6-bisphosphate metabolic process [GO:0030388]; fructose 6-phosphate metabolic process [GO:0006002]; fructose metabolic process [GO:0006000]; gluconeogenesis [GO:0006094]; photosynthesis [GO:0015979]; photosynthetic electron transport in photosystem I [GO:0009773]; reductive pentose-phosphate cycle [GO:0019253]; response to cold [GO:0009409]; sucrose biosynthetic process [GO:0005986]; s…	61	A	VAADAAETKT	86.92	84.89	81.51	NTA	NTA	NTA	0	3	NTA	3	84.44	2.23143	78.22	84.46		NTA	NTA		0	2	NTA	2	81.34	3.12	0.963288	-0.0539616	0.246293	0.608548
AT3G25520	Q8LBI1	RL51_ARATH	60S ribosomal protein L5-1	cytosol	adaxial/abaxial pattern specification [GO:0009955]; cell division [GO:0051301]; leaf morphogenesis [GO:0009965]; nucleocytoplasmic transport [GO:0006913]; ribosomal large subunit assembly [GO:0000027]; root morphogenesis [GO:0010015]; translation [GO:0006412]	2	M	VFVKSTKSNA	0.9268	2.143		Free	Free		2	0	Free	2	1.5349	0.6081	0.7214		2.201	Free		Free	2	0	Free	2	1.4612	0.7398	0.951984	-0.070991	0.472947	0.325188
AT4G38970	Q944G9	ALFP2_ARATH	Fructose-bisphosphate aldolase 2, chloroplastic (AtFBA2) (EC 4.1.2.13)	plastid	fructose 1,6-bisphosphate metabolic process [GO:0030388]; gluconeogenesis [GO:0006094]; glycolytic process [GO:0006096]; response to abscisic acid [GO:0009737]; response to cadmium ion [GO:0046686]	48	A	ASSYADELVK	1.127	1.241	0.9859	Free	Free	Free	3	0	Free	3	1.11797	0.10434	0.968	0.7191	1.5	Free	Free	Free	3	0	Free	3	1.06237	0.325709	0.950267	-0.0735954	0.418137	0.378682
AT3G05590	P42791	RL182_ARATH	60S ribosomal protein L18-2	cytosol	translation [GO:0006412]	2	M	GIDLIAGGKS	1.95	2.168		Free	Free	Free	3	0	Free	2	2.059	0.109	1.901	2.012		Free	Free	Free	3	0	Free	2	1.9565	0.0555	0.950219	-0.0736687	0.257612	0.589034
ATCG00670	P56772	CLPP1_ARATH	Chloroplastic ATP-dependent Clp protease proteolytic subunit 1 (EC 3.4.21.92) (Endopeptidase ClpP1) (pClpP)	plastid	0	2	M	PIGVPKVPFR	0.6231	0.6565		Free	Free		2	0	Free	2	0.6398	0.0167	0.6609		0.5473	Free		Free	2	0	Free	2	0.6041	0.0568	0.944201	-0.0828336	0.321088	0.493376
AT5G20720	O65282	CH20_ARATH	20 kDa chaperonin, chloroplastic (Chaperonin 10) (Ch-CPN10) (Cpn10) (Chaperonin 20) (Protein Cpn21)	plastid	chaperone cofactor-dependent protein refolding [GO:0051085]; negative regulation of abscisic acid-activated signaling pathway [GO:0009788]; positive regulation of superoxide dismutase activity [GO:1901671]; protein heterotetramerization [GO:0051290]; response to cadmium ion [GO:0046686]; response to cold [GO:0009409]	52	A	ASVVAPKYTS	3.366	2.212	2.016	Free	Free	Free	3	0	Free	3	2.53133	0.595598	2.052	2.899	2.197	Free	Free	Free	3	0	Free	3	2.38267	0.369871	0.941269	-0.0873204	0.390982	0.407843
AT4G09040	A8MS54	A8MS54_ARATH	RNA-binding (RRM/RBD/RNP motifs) family protein	plastid	0	66	F	STTTQEPVLE		2.683	3.339		Free	Free	2	0	Free	2	3.011	0.328	2.598	2.871	3.026	Free	Free	Free	3	0	Free	3	2.83167	0.17693	0.940441	-0.0885913	0.341348	0.466803
AT3G54050	P25851	F16P1_ARATH	Fructose-1,6-bisphosphatase 1, chloroplastic (FBPase1) (EC 3.1.3.11) (D-fructose-1,6-bisphosphate 1-phosphohydrolase) (Protein HIGH CYCLIC ELECTRON FLOW 1)	plastid	fructose 1,6-bisphosphate metabolic process [GO:0030388]; fructose 6-phosphate metabolic process [GO:0006002]; fructose metabolic process [GO:0006000]; gluconeogenesis [GO:0006094]; photosynthesis [GO:0015979]; photosynthetic electron transport in photosystem I [GO:0009773]; reductive pentose-phosphate cycle [GO:0019253]; response to cold [GO:0009409]; sucrose biosynthetic process [GO:0005986]; s…	60	M	AVAADAAETK	43.15		33.71	NTA/Free	Free	Free	3	1	Free	2	38.43	4.72	31.21	41.94	34.65	Free	Free	Free	3	0	Free	3	35.9333	4.47351	0.935033	-0.0969102	0.352554	0.452774
AT1G79040	P27202	PSBR_ARATH	Photosystem II 10 kDa polypeptide, chloroplastic	plastid	photosystem II oxygen evolving complex assembly [GO:0010270]	42	A	SGVKKIKTDK	3.071	3.253	2.811	Free	Free	Free	3	0	Free	3	3.045	0.18138	2.647	3.145	2.747	Free	Free	Free	3	0	Free	3	2.84633	0.215099	0.934756	-0.0973376	0.18801	0.72582
ATCG00270	P56761	PSBD_ARATH	Photosystem II D2 protein (PSII D2 protein) (EC 1.10.3.9) (Photosystem Q(A) protein)	plastid	photosynthetic electron transport in photosystem II [GO:0009772]; protein-chromophore linkage [GO:0018298]	2	M	TIALGKFTKD		79.62	99.98		NTA	NTA	0	2	NTA	2	89.8	10.18	100		66.16	NTA		NTA	0	2	NTA	2	83.08	16.92	0.925167	-0.112214	0.386074	0.41333
AT4G09650	Q9SSS9	ATPD_ARATH	ATP synthase subunit delta, chloroplastic (ATP synthase F(1) sector subunit delta) (F-type ATPase subunit delta)	plastid	ATP synthesis coupled proton transport [GO:0015986]; defense response to bacterium [GO:0042742]; photosynthesis [GO:0015979]; photosynthetic electron transport in photosystem I [GO:0009773]; photosynthetic electron transport in photosystem II [GO:0009772]; response to cold [GO:0009409]	48	M	SATAASSYAM	1.115	2.412		Free	Free	Free	3	0	Free	2	1.7635	0.6485	1.545		1.687	Free		Free	2	0	Free	2	1.616	0.071	0.91636	-0.126014	0.428886	0.367658
AT3G52150	Q8VYM4	PSRP2_ARATH	30S ribosomal protein 2, chloroplastic (Chloroplastic small ribosomal subunit protein cS22) (Plastid-specific 30S ribosomal protein 2, chloroplastic) (PSRP-2)	plastid	chloroplast rRNA processing [GO:1901259]; negative regulation of response to salt stress [GO:1901001]; negative regulation of response to water deprivation [GO:0080148]; regulation of seed germination [GO:0010029]; regulation of seedling development [GO:1900140]; response to cold [GO:0009409]; response to salt stress [GO:0009651]; response to water deprivation [GO:0009414]	57	Y	AVTETEEKPA		1.644	1.778		Free	Free	2	0	Free	2	1.711	0.067	1.48	1.764	1.447	Free	Free	Free	3	0	Free	3	1.56367	0.142296	0.913891	-0.129907	0.15513	0.809304
AT1G20693	O49596	HMGB2_ARATH	High mobility group B protein 2 (High mobility group protein B 1) (AtHMGbeta1) (HMG beta 1) (Nucleosome/chromatin assembly factor group D 02) (Nucleosome/chromatin assembly factor group D 2)	nucleus	chromatin assembly or disassembly [GO:0006333]	1	-	MKGAKSKTET	6.501	7.174	6.326	Free	Free	Free	3	0	Free	3	6.667	0.365553	6.614	5.561		Free	Free	Free	3	0	Free	2	6.0875	0.5265	0.913079	-0.131188	0.227856	0.64234
AT4G18100	P49211	RL321_ARATH	60S ribosomal protein L32-1	cytosol	translation [GO:0006412]	2	M	AVPLLTKKVV	2.04	1.996	2.156	Free	Free	Free	3	0	Free	3	2.064	0.0674883	1.608	2.006	2.005	Free	Free	Free	3	0	Free	3	1.873	0.187384	0.907461	-0.140092	0.142053	0.84755
AT5G63420	Q84W56	RNJ_ARATH	Ribonuclease J (RNase J) (EC 3.1.-.-) (Protein EMBRYO DEFECTIVE 2746)	plastid	auxin-activated signaling pathway [GO:0009734]; auxin transport [GO:0060918]; chloroplast organization [GO:0009658]; embryo development ending in seed dormancy [GO:0009793]; longitudinal axis specification [GO:0009942]; response to light stimulus [GO:0009416]; rRNA processing [GO:0006364]	60	C	SVTSAPASGT	10.37	9.297		Free	Free		2	0	Free	2	9.8335	0.5365		9.63	7.595		Free	Free	2	0	Free	2	8.6125	1.0175	0.875833	-0.191273	0.214233	0.669113
AT4G28750	Q9S831	PSAE1_ARATH	Photosystem I reaction center subunit IV A, chloroplastic (PSI-E A)	plastid	photosynthesis [GO:0015979]	45	R	AAEDPAPASS	3.535	3.314	3.567	Free	Free	Free	3	0	Free	3	3.472	0.112484	2.586	3.536	2.612	Free	Free	Free	3	0	Free	3	2.91133	0.441834	0.838518	-0.254087	0.104804	0.979623
ATCG00560	P60129	PSBL_ARATH	Photosystem II reaction center protein L (PSII-L)	plastid	photosynthesis [GO:0015979]	2	M	TQSNPNEQSV	26.83	26.08		Free	Free	Free	3	0	Free	2	26.455	0.375	21		23.35	Free	Free	Free	3	0	Free	2	22.175	1.175	0.838216	-0.254606	0.0722626	1.14109
AT3G60750	Q8RWV0	TKTC1_ARATH	Transketolase-1, chloroplastic (TK) (EC 2.2.1.1)	plastid	pentose-phosphate shunt [GO:0006098]; reductive pentose-phosphate cycle [GO:0019253]; response to cadmium ion [GO:0046686]	67	A	AAVETVEPTT	13.64	11.52	9.662	Free	Free	Free	3	0	Free	3	11.6073	1.62519	7.427	13.08	8.168	Free	Free	Free	3	0	Free	3	9.55833	2.5085	0.823474	-0.280206	0.197817	0.703736
AT5G50850	Q38799	ODPB1_ARATH	Pyruvate dehydrogenase E1 component subunit beta-1, mitochondrial (PDHE1-B) (EC 1.2.4.1) (Protein MACCI-BOU)	mitochondrion	acetyl-CoA biosynthetic process from pyruvate [GO:0006086]; defense response to bacterium [GO:0042742]; glycolytic process [GO:0006096]	30	Y	AAGAKEMTVR	0.5764	0.02081	0.8433	Free	Free	Free	3	0	Free	3	0.48017	0.342605	0.2945		0.4928	Free		Free	2	0	Free	2	0.39365	0.09915	0.819814	-0.286632	0.382985	0.416818
AT2G01250	P60040	RL72_ARATH	60S ribosomal protein L7-2	cytosol	maturation of LSU-rRNA from tricistronic rRNA transcript (SSU-rRNA, 5.8S rRNA, LSU-rRNA) [GO:0000463]	2	M	VESKVVVPES	2.113	1.707	1.836	Free	Free	Free	3	0	Free	3	1.88533	0.16938	1.626	2.337	0.5845	Free	Free	Free	3	0	Free	3	1.51583	0.719684	0.804013	-0.314708	0.273261	0.563422
AT2G37660	O80934	Y2766_ARATH	Uncharacterized protein At2g37660, chloroplastic	plastid	defense response to bacterium [GO:0042742]	71	A	AATTEPLTVL	8.553	7.642		Free	Free		2	0	Free	2	8.0975	0.4555		7.524	5.449	Free	Free	Free	3	0	Free	2	6.4865	1.0375	0.80105	-0.320036	0.17018	0.769091
AT3G12345	Q9LHH3	Q9LHH3_ARATH	FKBP-type peptidyl-prolyl cis-trans isomerase (FKBP-type peptidyl-prolyl cis-trans isomerase, putative) (Stress-enhanced protein 4)	plastid	0	33	H	ATDVESTEDT	4.007	2.793	2.32	Free	Free	Free	3	0	Free	3	3.04	0.710516	2.549		2.209	Free		Free	2	0	Free	2	2.379	0.17	0.782566	-0.353716	0.159847	0.796296
AT1G24360	P33207	FABG_ARATH	3-oxoacyl-[acyl-carrier-protein] reductase, chloroplastic (EC 1.1.1.100) (3-ketoacyl-acyl carrier protein reductase)	plastid	fatty acid elongation [GO:0030497]; oxidation-reduction process [GO:0055114]	60	Q	ATATEQSPGE	7.994	7.195	4.155	Free	Free	Free	3	0	Free	3	6.448	1.65388	4.173		5.563	Free		Free	2	0	Free	2	4.868	0.695	0.754963	-0.405523	0.165629	0.780863
AT5G30510	Q93VC7	RPS1_ARATH	30S ribosomal protein S1, chloroplastic (Plastid ribosomal protein S1) (PRPS1)	plastid	translation [GO:0006412]	45	A	AVAMSSGQTK	3.696	3.1	1.92	Free	Free	Free	3	0	Free	3	2.90533	0.738	1.449		2.754	Free		Free	2	0	Free	2	2.1015	0.6525	0.723325	-0.467284	0.214171	0.669239
AT3G04840	Q9CAV0	RS3A1_ARATH	40S ribosomal protein S3a-1	cytosol	translation [GO:0006412]	2	M	AVGKNKRISK	0.2387	0.6224	0.5507	Free	Free	Free	3	0	Free	3	0.4706	0.16657	0.4306	0.5188	0.04024	Free	Free	Free	3	0	Free	3	0.32988	0.207948	0.700977	-0.51256	0.249235	0.60339
AT1G08520	Q9SJE1	CHLD_ARATH	Magnesium-chelatase subunit ChlD, chloroplastic (Mg-chelatase subunit D) (EC 6.6.1.1) (Mg-protoporphyrin IX chelatase subunit ChlD) (Protein ALBINA 1) (Protein PIGMENT DEFECTIVE EMBRYO 166)	plastid	chlorophyll biosynthetic process [GO:0015995]; photosynthesis [GO:0015979]	51	A	SANATVESPN		1.182	3.489	Free	Free	Free	3	0	Free	2	2.3355	1.1535	1.491	1.672	1.563	Free	Free	Free	3	0	Free	3	1.57533	0.0744058	0.674517	-0.568074	0.314494	0.502388
AT1G62750	Q9SI75	EFGC_ARATH	Elongation factor G, chloroplastic (cEF-G) (Elongation factor EF-G/SCO1) (Protein SNOWY COTYLEDON 1, chloroplastic) (AtSCO1)	plastid	chloroplast organization [GO:0009658]; post-embryonic development [GO:0009791]; ribosome disassembly [GO:0032790]; seed germination [GO:0009845]	82	A	AAEAEAKRAV	0.9313	0.9864	0.6802	Free	Free	Free	3	0	Free	3	0.865967	0.133269	0.05463		1.025	Free		Free	2	0	Free	2	0.539815	0.485185	0.623367	-0.681846	0.311113	0.507081
AT2G14880	O82326	O82326_ARATH	Expressed protein (SWIB/MDM2 domain superfamily protein)	plastid	0	44	R	AVTSATESSE		2.551	1.025		Free	Free	2	0	Free	2	1.788	0.763		0.2156	1.776		Free	Free	2	0	Free	2	0.9958	0.7802	0.556935	-0.844419	0.271683	0.565937
AT2G37660	O80934	Y2766_ARATH	Uncharacterized protein At2g37660, chloroplastic	plastid	defense response to bacterium [GO:0042742]	70	S	AAATTEPLTV	5.626	3.358	3.341	Free	Free	Free	3	0	Free	3	4.10833	1.07317	1.568	2.466	2.805	Free	Free	Free	3	0	Free	3	2.27967	0.521908	0.554888	-0.84973	0.0610024	1.21465
ATCG00720	P56773	CYB6_ARATH	Cytochrome b6	plastid	photosynthesis [GO:0015979]; respiratory electron transport chain [GO:0022904]	2	M	SKVYDWFEER	11.47	5.897	3.651	Free	Free	Free	3	0	Free	3	7.006	3.287	3.212		3.232	Free		Free	2	0	Free	2	3.222	0.01	0.459892	-1.12063	0.122527	0.911768
AT3G01280	Q9SRH5	VDAC1_ARATH	Mitochondrial outer membrane protein porin 1 (Voltage-dependent anion-selective channel protein 1) (AtVDAC1) (VDAC-1)	mitochondrion	defense response [GO:0006952]; response to bacterium [GO:0009617]	2	M	VKGPGLYTEI	1.356	1.437	1.476	Free	Free	Free	3	0	Free	3	1.423	0.04998	1.496	0.01914	0.2603	Free	Free	Free	3	0	Free	3	0.591813	0.646892	0.415891	-1.26572	0.105117	0.978325
AT1G54780	Q9ZVL6	U603_ARATH	UPF0603 protein At1g54780, chloroplastic (Thylakoid lumen 18.3 kDa protein)	plastid	photosystem II repair [GO:0010206]	85	A	SEFNILNDGP		1.033	1.468		Free	Free	2	0	Free	2	1.2505	0.2175	0.4622		0.5579	Free		Free	2	0	Free	2	0.51005	0.04785	0.407877	-1.29379	0.0840965	1.07522
AT3G27830	P36210	RK121_ARATH	50S ribosomal protein L12-1, chloroplastic (CL12-A)	plastid	translation [GO:0006412]	59	A	AVEAPEKIEK	1.91	0.0008782	0.2428	Free	Free	Free	3	0	Free	3	0.717893	0.848713	0.3019		0.2383	Free		Free	2	0	Free	2	0.2701	0.0318	0.37624	-1.41027	0.266745	0.573904
AT1G01960	Q9LPC5	BIG3_ARATH	Brefeldin A-inhibited guanine nucleotide-exchange protein 3 (BIG3) (ARF guanine-nucleotide exchange factor BIG3) (Protein EMBRYO SAC DEVELOPMENT ARREST 10)	cytosol	megagametogenesis [GO:0009561]; protein transport [GO:0015031]; regulation of ARF protein signal transduction [GO:0032012]; vesicle-mediated transport [GO:0016192]	2	M	ASTEVDSRLG		100			NTA	NTA	0	2	NTA	1	100			99.94			NTA	NTA	0	2	NTA	1	99.94		0.9994	-0.000865877
AT1G35160	P46077	14334_ARATH	14-3-3-like protein GF14 phi (General regulatory factor 4)	cytosol	0	2	M	AAPPASSSAR	100			NTA			0	1	NTA	1	100		99.55	99.97		NTA	NTA	NTA	0	3	NTA	2	99.76	0.21	0.9976	-0.00346663
AT2G13360	Q56YA5	SGAT_ARATH	Serine--glyoxylate aminotransferase (EC 2.6.1.45) (Alanine--glyoxylate aminotransferase) (AGT) (EC 2.6.1.44) (Asparagine aminotransferase) (EC 2.6.1.-) (Serine--pyruvate aminotransferase) (EC 2.6.1.51)	peroxisome	glycine biosynthetic process, by transamination of glyoxylate [GO:0019265]; photorespiration [GO:0009853]	1	-	MDYMYGPGRH	100	100		NTA	NTA	NTA	0	3	NTA	2	100	0	99.99			NTA			0	1	NTA	1	99.99		0.9999	-0.000144277
AT2G42810	Q84XU2	PPP5_ARATH	Serine/threonine-protein phosphatase 5 (EC 3.1.3.16)	cytosol,nucleus	chloroplast-nucleus signaling pathway [GO:0010019]; negative regulation of chlorophyll biosynthetic process [GO:1902325]; nucleocytoplasmic transport [GO:0006913]; red or far-red light signaling pathway [GO:0010017]; response to cadmium ion [GO:0046686]	1	-	METKNENSDV	100			NTA			0	1	NTA	1	100								0	0		0
AT2G45740	O80845	PX11D_ARATH	Peroxisomal membrane protein 11D (Peroxin-11D) (AtPEX11d)	peroxisome	peroxisome fission [GO:0016559]; peroxisome organization [GO:0007031]; regulation of peroxisome size [GO:0044375]	2	M	GTTLDVSRAE	100			NTA		NTA	0	2	NTA	1	100					NTA		NTA	0	2	NTA	0
AT3G04600	Q9SR15	SYWC_ARATH	Tryptophan--tRNA ligase, cytoplasmic (EC 6.1.1.2) (Tryptophanyl-tRNA synthetase) (TrpRS)	cytosol	tryptophanyl-tRNA aminoacylation [GO:0006436]	1	-	MEVDKKDERE		100			NTA		0	1	NTA	1	100					NTA			0	1	NTA	0
AT3G05040	Q0WP44	HASTY_ARATH	Protein HASTY 1 (Protein HASTY)	golgi	gene silencing by RNA [GO:0031047]; leaf morphogenesis [GO:0009965]; miRNA export from nucleus [GO:0061716]; negative regulation of flower development [GO:0009910]; polarity specification of adaxial/abaxial axis [GO:0009944]; regulation of protein export from nucleus [GO:0046825]; root development [GO:0048364]; shoot system development [GO:0048367]	1	-	MEDSNSTASN	100			NTA			0	1	NTA	1	100								0	0		0
AT3G10090	Q9SR73	RS281_ARATH	40S ribosomal protein S28-1	cytosol	maturation of SSU-rRNA [GO:0030490]; ribosomal small subunit assembly [GO:0000028]; translation [GO:0006412]	1	-	MDSQIKHAVV		100		NTA	NTA		0	2	NTA	1	100							NTA	0	1	NTA	0
AT4G16370	O23482	OPT3_ARATH	Oligopeptide transporter 3 (AtOPT3)	plasma membrane	cellular metal ion homeostasis [GO:0006875]; iron ion homeostasis [GO:0055072]; multicellular organism development [GO:0007275]; protein transport [GO:0015031]; xylem-to-phloem iron transport [GO:1990388]	1	-	MDAEKATDKT		100			NTA	NTA	0	2	NTA	1	100		99.87	99.69		NTA	NTA	NTA	0	3	NTA	2	99.78	0.09	0.9978	-0.00317743
AT4G24920	P0DI74	S61G1_ARATH	Protein transport protein Sec61 subunit gamma-1	cytosol	protein targeting [GO:0006605]	1	-	MDAIDSVVDP	100			NTA			0	1	NTA	1	100		99.93			NTA			0	1	NTA	1	99.93		0.9993	-0.00101024
AT5G53140	Q94AT1	P2C76_ARATH	Probable protein phosphatase 2C 76 (AtPP2C76) (EC 3.1.3.16)	mitochondrion	0	62	K	MMVDTSAGEK		100		NTA	NTA		0	2	NTA	1	100					NTA		NTA	0	2	NTA	0
AT1G32080	Q9FVQ4	PLGG1_ARATH	Plastidal glycolate/glycerate translocator 1, chloroplastic (Bacterial membrane protein LrgB-like protein) (AtLrgB)	plastid	cellular response to water deprivation [GO:0042631]; chloroplast organization [GO:0009658]; glycerate transmembrane transport [GO:1901975]; glycolate transmembrane transport [GO:0097339]; lateral root development [GO:0048527]; photorespiration [GO:0009853]; response to abscisic acid [GO:0009737]; stomatal movement [GO:0010118]	77	Q	AMDGAGTGNT		99.98	100		NTA	NTA	0	2	NTA	2	99.99	0.01			99.98			NTA	0	1	NTA	1	99.98		0.9999	-0.000144291
AT2G31610	Q9SIP7	RS31_ARATH	40S ribosomal protein S3-1	cytosol	DNA repair [GO:0006281]; positive regulation of DNA repair [GO:0045739]; translation [GO:0006412]	2	M	ATQISKKRKF		99.99		NTA	NTA	NTA	0	3	NTA	1	99.99			99.99		NTA	NTA	NTA	0	3	NTA	1	99.99		1	0
AT1G76440	Q9S842	Q9S842_ARATH	AT1G76440 protein (HSP20-like chaperones superfamily protein)	cytosol	positive regulation of DNA demethylation [GO:1901537]	1	-	MNAENNQTTT		99.99			NTA		0	1	NTA	1	99.99					NTA			0	1	NTA	0
AT3G18190	Q9LV21	TCPD_ARATH	T-complex protein 1 subunit delta (TCP-1-delta) (CCT-delta) (Chaperonin CCT4)	cytosol	protein folding [GO:0006457]; response to cadmium ion [GO:0046686]	2	M	AAVAAPMASK		99.99			NTA	NTA	0	2	NTA	1	99.99			99.98			NTA		0	1	NTA	1	99.98		0.9999	-0.000144291
AT4G17510	Q8GWE1	UCH3_ARATH	Ubiquitin carboxyl-terminal hydrolase 3 (EC 3.4.19.12)	cytosol	protein deubiquitination [GO:0016579]; ubiquitin-dependent protein catabolic process [GO:0006511]	2	M	ATASESSSSK		99.99			NTA		0	1	NTA	1	99.99			99.99	99.96	NTA	NTA	NTA	0	3	NTA	2	99.975	0.015	0.99985	-0.000216442
AT4G01480	O82597	IPYR5_ARATH	Soluble inorganic pyrophosphatase 5 (EC 3.6.1.1) (Pyrophosphate phospho-hydrolase 5) (PPase 5)	cytosol	phosphate-containing compound metabolic process [GO:0006796]	1	-	MNGEEVKTSQ		99.99			NTA	NTA	0	2	NTA	1	99.99					NTA			0	1	NTA	0
AT4G37300	O23157	O23157_ARATH	AT4g37300/C7A10_60 (Maternal effect embryo arrest 59)	nucleus	embryo development ending in seed dormancy [GO:0009793]	2	M	STMKPSRSDE	99.99			NTA			0	1	NTA	1	99.99				99.97		NTA	NTA	0	2	NTA	1	99.97		0.9998	-0.000288597
AT5G11670	Q9LYG3	MAOP2_ARATH	NADP-dependent malic enzyme 2 (AtNADP-ME2) (NADP-malic enzyme 2) (EC 1.1.1.40)	cytosol	malate metabolic process [GO:0006108]; pentose-phosphate shunt, oxidative branch [GO:0009051]; protein homooligomerization [GO:0051260]; pyruvate metabolic process [GO:0006090]; response to cadmium ion [GO:0046686]	2	M	GSTPTDLPGE			99.99		NTA	NTA	0	2	NTA	1	99.99		99.99		99.98	NTA	NTA	NTA	0	3	NTA	2	99.985	0.005	0.99995	-7.21438e-05
AT5G16440	Q38929	IDI1_ARATH	Isopentenyl-diphosphate Delta-isomerase I, chloroplastic (EC 5.3.3.2) (Isopentenyl pyrophosphate isomerase I) (IPP isomerase I)	plastid	chlorophyll biosynthetic process [GO:0015995]; dimethylallyl diphosphate biosynthetic process [GO:0050992]; isopentenyl diphosphate biosynthetic process [GO:0009240]; photosynthesis [GO:0015979]	60	M	TDSNDAGMDA	99.99			NTA		NTA	0	2	NTA	1	99.99					NTA			0	1	NTA	0
AT5G42980	Q42403	TRXH3_ARATH	Thioredoxin H3 (AtTrxh3) (Thioredoxin 3) (AtTRX3)	cytosol	cell redox homeostasis [GO:0045454]; defense response to fungus [GO:0050832]; glycerol ether metabolic process [GO:0006662]; heat acclimation [GO:0010286]; protein complex oligomerization [GO:0051259]; protein folding [GO:0006457]; response to heat [GO:0009408]; response to microbial phytotoxin [GO:0010188]	2	M	AAEGEVIACH		99.99			NTA		0	1	NTA	1	99.99		99.99	99.43	99.98	NTA	NTA	NTA	0	3	NTA	3	99.8	0.261661	0.9981	-0.002744
AT2G32080	Q9SKZ1	PUR_ARATH	Transcription factor Pur-alpha 1 (Purine-rich single-stranded DNA-binding protein alpha 1)	golgi	response to cadmium ion [GO:0046686]	1	-	MEANSGGGGG		99.98		NTA	NTA	NTA	0	3	NTA	1	99.98		100			NTA		NTA	0	2	NTA	1	100		1.0002	0.000288568
AT2G42210	O48528	OP163_ARATH	Outer envelope pore protein 16-3, chloroplastic/mitochondrial (Chloroplastic outer envelope pore protein of 16 kDa 3) (AtOEP16-3) (OEP16-3) (Mitochondrial complex I subunit B14.7)	mitochondrion	ion transport [GO:0006811]; protein insertion into mitochondrial inner membrane [GO:0045039]	1	-	MDPAEMRYLE	99.98			NTA			0	1	NTA	1	99.98		99.99			NTA			0	1	NTA	1	99.99		1.0001	0.000144291
AT3G26450	Q9LIN0	Q9LIN0_ARATH	Major latex protein, putative (Major latex protein-like) (Polyketide cyclase/dehydrase and lipid transport superfamily protein) (Putative major latex protein)	cytosol	defense response [GO:0006952]	2	M	ATSGTYVTQV			99.98		NTA	NTA	0	2	NTA	1	99.98		99.74	99.93	99.52	NTA	NTA	NTA	0	3	NTA	3	99.73	0.167531	0.997499	-0.00361198
AT3G52300	Q9FT52	ATP5H_ARATH	ATP synthase subunit d, mitochondrial (ATPase subunit d)	mitochondrion	ATP synthesis coupled proton transport [GO:0015986]	2	M	SGAGKKIADV	99.98			NTA	NTA	NTA	0	3	NTA	1	99.98			99.85		NTA	NTA	NTA	0	3	NTA	1	99.85		0.9987	-0.0018771
AT5G12140	Q945Q1	CYT1_ARATH	Cysteine proteinase inhibitor 1 (AtCYS-1)	endoplasmic reticulum	cellular response to cold [GO:0070417]; cellular response to heat [GO:0034605]; cellular response to water deprivation [GO:0042631]; defense response [GO:0006952]; response to wounding [GO:0009611]	2	M	ADQQAGTIVG	99.98			NTA			0	1	NTA	1	99.98						NTA	NTA	0	2	NTA	0
AT2G34160	O22969	Y2416_ARATH	Uncharacterized protein At2g34160	cytosol	rRNA processing [GO:0006364]	1	-	MEEITDGVNN		99.97		NTA	NTA		0	2	NTA	1	99.97		99.74		100	NTA		NTA	0	2	NTA	2	99.87	0.13	0.999	-0.00144385
AT2G21660	Q03250	RBG7_ARATH	Glycine-rich RNA-binding protein 7 (AtGR-RBP7) (AtRBG7) (Glycine-rich protein 7) (AtGRP7) (Protein COLD, CIRCADIAN RHYTHM, AND RNA BINDING 2) (Protein CCR2)	nucleus	alternative mRNA splicing, via spliceosome [GO:0000380]; circadian rhythm [GO:0007623]; DNA duplex unwinding [GO:0032508]; innate immune response [GO:0045087]; mRNA export from nucleus [GO:0006406]; regulation of stomatal movement [GO:0010119]; response to cadmium ion [GO:0046686]; response to cold [GO:0009409]; response to osmotic stress [GO:0006970]; response to salt stress [GO:0009651]; respon…	2	M	ASGDVEYRCF	99.97			NTA		NTA	0	2	NTA	1	99.97							NTA	0	1	NTA	0
AT5G46790	Q8VZS8	PYL1_ARATH	Abscisic acid receptor PYL1 (ABI1-binding protein 6) (PYR1-like protein 1) (Regulatory components of ABA receptor 9)	nucleus	abscisic acid-activated signaling pathway [GO:0009738]; regulation of protein serine/threonine phosphatase activity [GO:0080163]	2	M	ANSESSSSPV	99.97			NTA			0	1	NTA	1	99.97		97.14		98.5	NTA		NTA	0	2	NTA	2	97.82	0.68	0.978494	-0.0313658
AT4G36020	O65639	CSP1_ARATH	Cold shock protein 1 (AtCSP1) (Cold shock domain-containing protein 1)	nucleus	cold acclimation [GO:0009631]; DNA duplex unwinding [GO:0032508]; response to cold [GO:0009409]; response to salt stress [GO:0009651]; response to water deprivation [GO:0009414]; RNA secondary structure unwinding [GO:0010501]	2	M	ASEDQSAARS	99.95			NTA			0	1	NTA	1	99.95					NTA		NTA	0	2	NTA	0
AT1G24100	O48676	U74B1_ARATH	UDP-glycosyltransferase 74B1 (N-hydroxythioamide S-beta-glucosyltransferase) (EC 2.4.1.195) (Thiohydroximate S-glucosyltransferase)	plasma membrane	defense response by callose deposition in cell wall [GO:0052544]; defense response to bacterium [GO:0042742]; glucosinolate biosynthetic process [GO:0019761]	2	M	AETTPKVKGH		99.86	100		NTA	NTA	0	2	NTA	2	99.93	0.07	99.99			NTA	NTA	NTA	0	3	NTA	1	99.99		1.0006	0.000865963
AT1G24510	O04450	TCPE_ARATH	T-complex protein 1 subunit epsilon (TCP-1-epsilon) (CCT-epsilon) (Chaperonin CCT5)	cytosol	protein folding [GO:0006457]	2	M	ALAFDEFGRP	99.93			NTA			0	1	NTA	1	99.93								0	0		0
AT5G09480	Q9FY67	Q9FY67_ARATH	At5g09480 (Hydroxyproline-rich glycoprotein family protein) (PEE-rich protein)	extracellular	0	46	K	VPEYTEPEEP		99.93		NTA	NTA		0	2	NTA	1	99.93								0	0		0
AT4G23400	Q8LAA6	PIP15_ARATH	Probable aquaporin PIP1-5 (AtPIP1;5) (Plasma membrane intrinsic protein 1d) (PIP1d)	plasma membrane	response to water deprivation [GO:0009414]	1	-	MEGKEEDVNV		99.95	99.85		NTA	NTA	0	2	NTA	2	99.9	0.05			99.78			NTA	0	1	NTA	1	99.78		0.998799	-0.00173401
AT2G01520	Q9ZVF3	ML328_ARATH	MLP-like protein 328	cytosol	defense response [GO:0006952]; response to phenylpropanoid [GO:0080184]; response to zinc ion [GO:0010043]; vegetative to reproductive phase transition of meristem [GO:0010228]	2	M	ATSGTYVTEV			99.87			NTA	0	1	NTA	1	99.87				99.92			NTA	0	1	NTA	1	99.92		1.0005	0.000722106
AT3G42050	Q9LX65	VATH_ARATH	V-type proton ATPase subunit H (V-ATPase subunit H) (Vacuolar H(+)-ATPase subunit H) (Vacuolar proton pump subunit H)	vacuole,golgi	0	1	-	MDQAELSIEQ		99.86		NTA	NTA	NTA	0	3	NTA	1	99.86					NTA		NTA	0	2	NTA	0
AT3G57410	O81645	VILI3_ARATH	Villin-3	cytosol	actin filament bundle assembly [GO:0051017]; actin filament capping [GO:0051693]; actin filament severing [GO:0051014]	2	M	SGSTKVLDPA		99.82		NTA	NTA		0	2	NTA	1	99.82					NTA	NTA	NTA	0	3	NTA	0
AT5G16730	Q9LFE4	Y5673_ARATH	WEB family protein At5g16730, chloroplastic	cytosol	reciprocal meiotic recombination [GO:0007131]	2	M	ASKTKTSLSE		99.82			NTA		0	1	NTA	1	99.82					NTA			0	1	NTA	0
AT5G25754	F4JY76	F4JY76_ARATH	Eukaryotic translation initiation factor 3 subunit L (eIF3l)	cytosol	formation of cytoplasmic translation initiation complex [GO:0001732]; translational initiation [GO:0006413]	2	M	ASSNEYEEGP	99.74			NTA			0	1	NTA	1	99.74					NTA		NTA	0	2	NTA	0
AT3G11200	Q9SRM4	ALFL2_ARATH	PHD finger protein ALFIN-LIKE 2 (Protein AL2) [Cleaved into: PHD finger protein ALFIN-LIKE 2, N-terminally processed]	nucleus	chromatin organization [GO:0006325]; regulation of transcription, DNA-templated [GO:0006355]	2	M	AAAAVSSNPR	99.98	99.4		NTA	NTA		0	2	NTA	2	99.69	0.29		99.99		NTA	NTA		0	2	NTA	1	99.99		1.00301	0.00433502
AT5G04430	Q9LZ82	BTR1_ARATH	Protein BTR1 (Binding to ToMV RNA 1)	nucleus	regulation by virus of viral protein levels in host cell [GO:0046719]; RNA splicing [GO:0008380]	1	-	MESTESYAAG	99.46	99.91		NTA	NTA	NTA	0	3	NTA	2	99.685	0.225	100			NTA	NTA	NTA	0	3	NTA	1	100		1.00316	0.00455166
AT1G55450	F4I0B5	F4I0B5_ARATH	S-adenosyl-L-methionine-dependent methyltransferases superfamily protein	golgi	0	2	M	AALSDKLADA	99.51	99.69		NTA	NTA		0	2	NTA	2	99.6	0.09				NTA			0	1	NTA	0
AT4G27490	A2RVK7	RP41L_ARATH	Exosome complex component RRP41-like (Protein SLOWER GROWTH) (Ribosomal RNA-processing protein 41-like)	cytosol	nuclear mRNA surveillance [GO:0071028]; nuclear-transcribed mRNA catabolic process, exonucleolytic, 3'-5' [GO:0034427]; polyadenylation-dependent snoRNA 3'-end processing [GO:0071051]; rRNA catabolic process [GO:0016075]; rRNA processing [GO:0006364]; seed germination [GO:0009845]; seedling development [GO:0090351]; U4 snRNA 3'-end processing [GO:0034475]	2	M	AAKPGAATPT	99.98	99.17		NTA	NTA	NTA	0	3	NTA	2	99.575	0.405		99.54		NTA	NTA		0	2	NTA	1	99.54		0.999649	-0.000507188
AT1G29350	F4I1G1	F4I1G1_ARATH	RNA polymerase II degradation factor-like protein (DUF1296)	nucleus	0	2	M	SSSKVGGGAR	99.54			NTA	NTA		0	2	NTA	1	99.54			99.44	99.7		NTA	NTA	0	2	NTA	2	99.57	0.13	1.0003	0.000434743
AT3G12490	Q8H0X6	CYT6_ARATH	Cysteine proteinase inhibitor 6 (AtCYS-6) (PIP-M) (PRLI-interacting factor M)	cytosol	defense response [GO:0006952]; hyperosmotic response [GO:0006972]; response to cold [GO:0009409]; response to oxidative stress [GO:0006979]; response to water deprivation [GO:0009414]	2	M	ALVGGVGDVP	99.51			NTA			0	1	NTA	1	99.51			99.64			NTA		0	1	NTA	1	99.64		1.00131	0.00188351
AT1G14610	P93736	SYVM1_ARATH	Valine--tRNA ligase, mitochondrial 1 (EC 6.1.1.9) (AtSYV1) (Protein TWIN 2) (Valyl-tRNA synthetase) (ValRS)	mitochondrion	embryo development ending in seed dormancy [GO:0009793]; valyl-tRNA aminoacylation [GO:0006438]	46	M	SESEKKILTE	99.15	99.82		NTA	NTA	NTA	0	3	NTA	2	99.485	0.335	98.04			NTA			0	1	NTA	1	98.04		0.985475	-0.0211085
AT4G25640	F4JTB3	DTX35_ARATH	Protein DETOXIFICATION 35 (AtDTX35) (Multidrug and toxic compound extrusion protein 35) (MATE protein 35) (Protein DETOXIFYING EFFLUX CARRIER 35) (Protein DTX5) (Protein FLOWER FLAVONOID TRANSPORTER) (Protein FFT)	vacuole	drug transmembrane transport [GO:0006855]; flavonoid biosynthetic process [GO:0009813]	1	-	MDPTAPLLTH	99.25		99.7	NTA	NTA	NTA	0	3	NTA	2	99.475	0.225				NTA		NTA	0	2	NTA	0
AT3G12740	Q9LTW0	ALIS1_ARATH	ALA-interacting subunit 1 (AtALIS1) (ALA3 beta-subunit 1)	plasma membrane	phospholipid translocation [GO:0045332]; phospholipid transport [GO:0015914]	2	M	SSSNTPSSSA		99.47			NTA		0	1	NTA	1	99.47								0	0		0
AT5G26830	O04630	SYTM1_ARATH	Threonine--tRNA ligase, mitochondrial 1 (EC 6.1.1.3) (AtSYT1) (Threonyl-tRNA synthetase) (ThrRS)	plastid,mitochondrion	threonyl-tRNA aminoacylation [GO:0006435]	35	M	AANHPKDEAY		99.44		NTA	NTA	NTA	0	3	NTA	1	99.44							NTA	0	1	NTA	0
AT5G59290	Q9FIE8	UXS3_ARATH	UDP-glucuronic acid decarboxylase 3 (EC 4.1.1.35) (UDP-XYL synthase 3) (UDP-glucuronate decarboxylase 3) (UGD) (UXS-3)	cytosol	D-xylose metabolic process [GO:0042732]; UDP-D-xylose biosynthetic process [GO:0033320]	2	M	AATSEKQNTT		99.43			NTA		0	1	NTA	1	99.43			99.3		NTA	NTA		0	2	NTA	1	99.3		0.998693	-0.00188749
AT2G19520	O22607	MSI4_ARATH	WD-40 repeat-containing protein MSI4 (Altered cold-responsive gene 1 protein)	nucleus	cell differentiation [GO:0030154]; chromatin organization [GO:0006325]; DNA repair [GO:0006281]; flower development [GO:0009908]; response to UV-B [GO:0010224]	1	-	MESDEAAAVS		99.39			NTA		0	1	NTA	1	99.39		100			NTA			0	1	NTA	1	100		1.00614	0.00882739
AT5G05520	Q9FFG3	Q9FFG3_ARATH	Outer membrane OMP85 family protein	mitochondrion	cellular protein-containing complex assembly [GO:0034622]; protein insertion into mitochondrial outer membrane [GO:0045040]	1	-	MENPAEKPDP		99.36			NTA		0	1	NTA	1	99.36		99.9			NTA	NTA		0	2	NTA	1	99.9		1.00543	0.0078195
AT4G11220	Q9SUT9	RTNLB_ARATH	Reticulon-like protein B2 (AtRTNLB2) (VirB2-interacting protein 2)	endoplasmic reticulum	endoplasmic reticulum tubular network organization [GO:0071786]	2	M	ADEHKHEESS			99.35		NTA	NTA	0	2	NTA	1	99.35		94.61			NTA		NTA	0	2	NTA	1	94.61		0.95229	-0.0705273
AT4G09320	P39207	NDK1_ARATH	Nucleoside diphosphate kinase 1 (EC 2.7.4.6) (Nucleoside diphosphate kinase I) (NDK I) (NDP kinase I) (NDPK I)	cytosol	cellular response to hydrogen peroxide [GO:0070301]; CTP biosynthetic process [GO:0006241]; GTP biosynthetic process [GO:0006183]; nucleoside diphosphate phosphorylation [GO:0006165]; UTP biosynthetic process [GO:0006228]	1	-	MEQTFIMIKP		99.83	98.84	NTA	NTA	NTA	0	3	NTA	2	99.335	0.495	99.42			NTA		NTA	0	2	NTA	1	99.42		1.00086	0.00123397
AT1G31850	Q9C6S7	PMTK_ARATH	Probable methyltransferase PMT20 (EC 2.1.1.-)	golgi	0	1	-	MKSGKQSSQP		99.18			NTA		0	1	NTA	1	99.18								0	0		0
AT2G16600	Q38900	CP19A_ARATH	Peptidyl-prolyl cis-trans isomerase CYP19-1 (PPIase CYP19-1) (EC 5.2.1.8) (Cyclophilin of 19 kDa 1) (Rotamase cyclophilin-3)	cytosol	protein refolding [GO:0042026]; signal transduction [GO:0007165]	2	M	ATNPKVYFDM		99.17			NTA	NTA	0	2	NTA	1	99.17			99.75		NTA	NTA	NTA	0	3	NTA	1	99.75		1.00585	0.00841309
AT5G03430	Q9LZE4	Q9LZE4_ARATH	Phosphoadenosine phosphosulfate (PAPS) reductase family protein	cytosol	FAD biosynthetic process [GO:0006747]	1	-	MEIDKAIGES	99.05			NTA			0	1	NTA	1	99.05					NTA			0	1	NTA	0
AT1G69410	Q9C505	IF5A3_ARATH	Eukaryotic translation initiation factor 5A-3 (AtELF5A-3) (eIF-5A-3)	cytosol	positive regulation of translational elongation [GO:0045901]; positive regulation of translational termination [GO:0045905]; translational frameshifting [GO:0006452]	2	M	SDDEHHFESS	99.01			NTA			0	1	NTA	1	99.01						NTA		0	1	NTA	0
AT1G11840	O65398	GLX1_ARATH	Lactoylglutathione lyase GLX1 (EC 4.4.1.5) (Glyoxalase I) (AtGLX1) (GlyI)	peroxisome	methylglyoxal catabolic process to D-lactate via S-lactoyl-glutathione [GO:0019243]; response to cadmium ion [GO:0046686]	2	M	AEASDLLEWP			98.93	NTA	NTA	NTA	0	3	NTA	1	98.93			99.84			NTA	NTA	0	2	NTA	1	99.84		1.0092	0.0132099
AT3G14420	Q9LRR9	GLO1_ARATH	(S)-2-hydroxy-acid oxidase GLO1 (EC 1.1.3.15) (Glycolate oxidase 1) (AtGLO1) (GOX 1) (Short chain alpha-hydroxy acid oxidase GLO1)	peroxisome	defense response to bacterium [GO:0042742]; hydrogen peroxide biosynthetic process [GO:0050665]; oxidative photosynthetic carbon pathway [GO:0009854]	1	-	MEITNVTEYD		98.91			NTA		0	1	NTA	1	98.91					NTA			0	1	NTA	0
AT1G60420	O80763	NRX1_ARATH	Probable nucleoredoxin 1 (AtNrx1) (EC 1.8.1.8)	cytosol	cell redox homeostasis [GO:0045454]; pollen tube growth [GO:0009860]; pollen tube guidance [GO:0010183]; regulation of pollen tube growth [GO:0080092]; response to cadmium ion [GO:0046686]	2	M	AETSKQVNGD			98.86		NTA	NTA	0	2	NTA	1	98.86							NTA	0	1	NTA	0
AT2G30060	Q8RWG8	RBP1B_ARATH	Ran-binding protein 1 homolog b	nucleus	intracellular transport [GO:0046907]; mRNA transport [GO:0051028]; positive regulation of GTPase activity [GO:0043547]; protein transport [GO:0015031]	2	M	ASISNEPERE		98.84			NTA	NTA	0	2	NTA	1	98.84			99.56			NTA		0	1	NTA	1	99.56		1.00728	0.0104712
AT1G22840	O23138	CYC1_ARATH	Cytochrome c-1 (Cytochrome c At1g22840)	mitochondrion	gibberellic acid homeostasis [GO:0010336]; mitochondrial electron transport, cytochrome c to oxygen [GO:0006123]; mitochondrial electron transport, ubiquinol to cytochrome c [GO:0006122]	2	M	ASFDEAPPGN		98.12	99.51		NTA	NTA	0	2	NTA	2	98.815	0.695					NTA	NTA	0	2	NTA	0
AT4G35000	Q42564	APX3_ARATH	L-ascorbate peroxidase 3 (AtAPx03) (EC 1.11.1.11)	peroxisome	cellular response to oxidative stress [GO:0034599]; hydrogen peroxide catabolic process [GO:0042744]; response to oxidative stress [GO:0006979]; response to reactive oxygen species [GO:0000302]	2	M	AAPIVDAEYL	99.71		97.92	NTA		NTA	0	2	NTA	2	98.815	0.895		98			NTA		0	1	NTA	1	98		0.991752	-0.0119483
AT1G59870	Q9XIE2	AB36G_ARATH	ABC transporter G family member 36 (ABC transporter ABCG.36) (AtABCG36) (Pleiotropic drug resistance protein 8) (Protein PENETRATION 3)	plasma membrane	cadmium ion transport [GO:0015691]; cellular response to indolebutyric acid stimulus [GO:0071366]; defense response by callose deposition in cell wall [GO:0052544]; defense response to bacterium [GO:0042742]; defense response to fungus, incompatible interaction [GO:0009817]; indole glucosinolate catabolic process [GO:0042344]; negative regulation of defense response [GO:0031348]; response to absc…	1	-	MDYNPNLPPL			98.72			NTA	0	1	NTA	1	98.72					NTA		NTA	0	2	NTA	0
AT2G24200	P30184	AMPL1_ARATH	Leucine aminopeptidase 1 (EC 3.4.11.1) (Leucyl aminopeptidase 1) (AtLAP1) (Proline aminopeptidase 1) (EC 3.4.11.5) (Prolyl aminopeptidase 1)	cytosol	response to cadmium ion [GO:0046686]	2	M	AHTLGLTQPN		98.7		NTA	NTA		0	2	NTA	1	98.7		93.32			NTA	NTA	NTA	0	3	NTA	1	93.32		0.945491	-0.0808638
AT1G54320	Q9SLK2	ALIS3_ARATH	ALA-interacting subunit 3 (AtALIS3)	plasma membrane	phospholipid translocation [GO:0045332]	2	M	SSNTASSSAG			98.68		NTA	NTA	0	2	NTA	1	98.68			99.99	97.85		NTA	NTA	0	2	NTA	2	98.92	1.07	1.00243	0.00350452
AT1G62380	Q41931	ACCO2_ARATH	1-aminocyclopropane-1-carboxylate oxidase 2 (ACC oxidase 2) (AtACO2) (EC 1.14.17.4)	golgi	cellular response to fatty acid [GO:0071398]; cellular response to nitric oxide [GO:0071732]; defense response [GO:0006952]; detection of ethylene stimulus [GO:0009727]; ethylene biosynthetic process [GO:0009693]; positive regulation of seed germination [GO:0010030]	1	-	MEKNMKFPVV		98.67		NTA	NTA	NTA	0	3	NTA	1	98.67					NTA			0	1	NTA	0
AT3G63130	Q9LE82	RAGP1_ARATH	RAN GTPase-activating protein 1 (AtRanGAP1) (RanGAP1)	cytosol,nucleus	cytokinesis by cell plate formation [GO:0000911]; protein import into nucleus [GO:0006606]	1	-	MDHSAKTTQN	97.34	99.97		NTA	NTA	NTA	0	3	NTA	2	98.655	1.315	97.08			NTA		NTA	0	2	NTA	1	97.08		0.984035	-0.0232181
AT1G80460	Q9M8L4	GLPK_ARATH	Glycerol kinase (Glycerokinase) (EC 2.7.1.30) (ATP:glycerol 3-phosphotransferase) (Protein GLYCEROL INSENSITIVE 1) (Protein NONHOST RESISTANCE TO P. S. PHASEOLICOLA 1)	cytosol	defense response to bacterium [GO:0042742]; glycerol-3-phosphate biosynthetic process [GO:0046167]; glycerol catabolic process [GO:0019563]; glycerol metabolic process [GO:0006071]; phosphorylation [GO:0016310]; response to bacterium [GO:0009617]; response to karrikin [GO:0080167]; response to microbial phytotoxin [GO:0010188]; response to molecule of bacterial origin [GO:0002237]; triglyceride m…	2	M	AKENGFIGSI	98.62			NTA	NTA		0	2	NTA	1	98.62								0	0		0
AT3G16420	O04314	JAL30_ARATH	PYK10-binding protein 1 (Jacalin-related lectin 30) (Jasmonic acid-induced protein)	cytosol	protein folding [GO:0006457]; regulation of hydrolase activity [GO:0051336]	2	M	AQKVEAQGGK		99.99	97.23		NTA	NTA	0	2	NTA	2	98.61	1.38	98.41			NTA	NTA		0	2	NTA	1	98.41		0.997972	-0.00292903
AT2G27030	Q682T9	CALM5_ARATH	Calmodulin-5 (CaM-5)	plasma membrane	calcium-mediated signaling [GO:0019722]	2	M	ADQLTDDQIS	98.59			NTA	NTA		0	2	NTA	1	98.59								0	0		0
AT1G08360	Q8VZB9	R10A1_ARATH	60S ribosomal protein L10a-1	cytosol	maturation of LSU-rRNA [GO:0000470]; translation [GO:0006412]	2	M	SKLQSEAVRE	99.75		97.09	NTA		NTA	0	2	NTA	2	98.42	1.33							0	0		0
AT5G28840	Q93VR3	GME_ARATH	GDP-mannose 3,5-epimerase (GDP-Man 3,5-epimerase) (EC 5.1.3.18)	cytosol	L-ascorbic acid biosynthetic process [GO:0019853]	2	M	GTTNGTDYGA		98.27	97.88		NTA	NTA	0	2	NTA	2	98.075	0.195			96.97		NTA	NTA	0	2	NTA	1	96.97		0.988733	-0.0163469
AT4G39220	O48670	RER1A_ARATH	Protein RER1A (AtRER1A)	endoplasmic reticulum,golgi	protein retention in ER lumen [GO:0006621]; retrograde vesicle-mediated transport, Golgi to endoplasmic reticulum [GO:0006890]	1	-	MDESGGDSGS		97.84		NTA	NTA		0	2	NTA	1	97.84								0	0		0
AT5G08060	Q9SD78	Q9SD78_ARATH	Furry	mitochondrion	0	2	M	AKSVSTAASS	98.31	96.71		NTA	NTA		0	2	NTA	2	97.51	0.8		96.3		NTA	NTA		0	2	NTA	1	96.3		0.987591	-0.0180144
AT3G56110	Q9LYN0	PR1B1_ARATH	PRA1 family protein B1 (AtPRA1.B1) (Prenylated Rab acceptor 6)	golgi	vesicle-mediated transport [GO:0016192]	2	M	ATPPTLPVTN		97.5		NTA	NTA		0	2	NTA	1	97.5						NTA		0	1	NTA	0
AT3G11710	Q9ZPI1	SYKC_ARATH	Lysine--tRNA ligase, cytoplasmic (EC 6.1.1.6) (Lysyl-tRNA synthetase) (LysRS) (Lysyl-tRNA synthetase 1) (AtKRS-1)	cytosol	lysyl-tRNA aminoacylation [GO:0006430]	1	-	MEGAADQTTK		97.7	97.16	NTA	NTA	NTA	0	3	NTA	2	97.43	0.27		99.44			NTA	NTA	0	2	NTA	1	99.44		1.02063	0.0294602
AT3G52230	Q9SUY2	Q9SUY2_ARATH	AT3g52230/F4F15_340	plastid	0	2	M	AEEAQVDRSN		96.88		NTA	NTA	NTA	0	3	NTA	1	96.88		100		99.94	NTA	NTA	NTA	0	3	NTA	2	99.97	0.03	1.0319	0.0452964
AT4G37870	Q9T074	PCKA_ARATH	Phosphoenolpyruvate carboxykinase (ATP) (PEP carboxykinase) (PEPCK) (EC 4.1.1.49)	cytosol	cellular response to phosphate starvation [GO:0016036]; defense response to fungus, incompatible interaction [GO:0009817]; gluconeogenesis [GO:0006094]; response to cadmium ion [GO:0046686]	2	M	SAGNGNATNG			96.66			NTA	0	1	NTA	1	96.66					NTA			0	1	NTA	0
AT4G35890	Q94K80	LRP1C_ARATH	La-related protein 1C (AtLARP1c)	plastid	abscisic acid-activated signaling pathway [GO:0009738]; leaf senescence [GO:0010150]; response to abscisic acid [GO:0009737]; response to jasmonic acid [GO:0009753]; response to salicylic acid [GO:0009751]	2	M	ASATSNNPAS		95.86			NTA		0	1	NTA	1	95.86			99.7			NTA	NTA	0	2	NTA	1	99.7		1.04006	0.0566646
AT1G28540	Q9SHP5	Q9SHP5_ARATH	At1g28540 (F1K23.22) (Transmembrane protein)	nucleus	0	2	M	AEKSQIPDNN		95.04			NTA		0	1	NTA	1	95.04								0	0		0
AT5G04590	Q9LZ66	SIR_ARATH	Assimilatory sulfite reductase (ferredoxin), chloroplastic (AtSiR) (EC 1.8.7.1) (Sulfite reductase (ferredoxin))	plastid	DNA packaging [GO:0006323]; negative regulation of transcription, DNA-templated [GO:0045892]; regulation of DNA replication [GO:0006275]; response to cold [GO:0009409]; sulfide oxidation, using siroheme sulfite reductase [GO:0019424]; sulfur compound metabolic process [GO:0006790]	62	A	VSTPAKPETA	95.03			NTA			0	1	NTA	1	95.03			92.94		NTA	NTA		0	2	NTA	1	92.94		0.978007	-0.0320834
AT3G05530	Q9SEI2	PS6AA_ARATH	26S proteasome regulatory subunit 6A homolog A (26S proteasome AAA-ATPase subunit RPT5a) (Proteasome 26S subunit 6A homolog A) (Regulatory particle triple-A ATPase subunit 5a) (Tat-binding protein 1 homolog A) (TBP-1 homolog A)	cytosol,nucleus	embryo sac development [GO:0009553]; pollen development [GO:0009555]; positive regulation of RNA polymerase II transcriptional preinitiation complex assembly [GO:0045899]; proteasomal protein catabolic process [GO:0010498]	2	M	ATPMVEDTSS	94.8			NTA			0	1	NTA	1	94.8								0	0		0
AT5G40890	P92941	CLCA_ARATH	Chloride channel protein CLC-a (AtCLC-a) (CBS domain-containing protein CBSCLC5)	vacuole	chloride transport [GO:0006821]; nitrate transport [GO:0015706]; regulation of ion transmembrane transport [GO:0034765]; response to nitrate [GO:0010167]	1	-	MDEDGNLQIS		94.38	93.85	NTA	NTA	NTA	0	3	NTA	2	94.115	0.265							0	0		0
AT3G11170	P46310	FAD3C_ARATH	sn-2 acyl-lipid omega-3 desaturase (ferredoxin), chloroplastic (EC 1.14.19.35) (Omega-3 fatty acid desaturase 7, chloroplastic)	plastid	fatty acid biosynthetic process [GO:0006633]; response to cold [GO:0009409]; unsaturated fatty acid biosynthetic process [GO:0006636]	66	N	VSTPLTTPIF			92.49			NTA	0	1	NTA	1	92.49								0	0		0
AT4G18480	P16127	CHLI1_ARATH	Magnesium-chelatase subunit ChlI-1, chloroplastic (Mg-chelatase subunit I-1) (EC 6.6.1.1) (Mg-protoporphyrin IX chelatase subunit ChlI-1) (Protein CHLORINA 42)	plastid	chlorophyll biosynthetic process [GO:0015995]; photosynthesis [GO:0015979]	64	N	VATEINSTEQ	87.75			NTA	NTA	NTA	0	3	NTA	1	87.75					NTA		NTA	0	2	NTA	0
AT4G01150	O04616	CUT1A_ARATH	Protein CURVATURE THYLAKOID 1A, chloroplastic	plastid	0	63	R	ASSEETSSID	85.05			NTA			0	1	NTA	1	85.05		78.86			NTA			0	1	NTA	1	78.86		0.927219	-0.109018
AT5G55710	Q9FM67	TI205_ARATH	Protein TIC 20-v, chloroplastic (Translocon at the inner envelope membrane of chloroplasts 20-V) (AtTIC20-v)	plastid	protein transport [GO:0015031]	51	Q	SKGDDSVDAS	82.2			NTA	NTA		0	2	NTA	1	82.2				73.7	NTA		NTA	0	2	NTA	1	73.7		0.896594	-0.157474
AT5G12410	Q94CK1	Q94CK1_ARATH	At5g12410 (At5g12410/At5g12410) (THUMP domain-containing protein)	nucleus	tRNA modification [GO:0006400]	2	M	ASGDQSKKRK	81.11			NTA	NTA		0	2	NTA	1	81.11							NTA	0	1	NTA	0
AT1G74960	Q9C9P4	KASC2_ARATH	3-oxoacyl-[acyl-carrier-protein] synthase II, chloroplastic (EC 2.3.1.41) (Beta-ketoacyl-acyl-carrier-protein synthase II) (AtKAS2) (Beta-ketoacyl-ACP synthetase 2) (Protein FATTY ACID BIOSYNTHESIS 1)	plastid	cold acclimation [GO:0009631]; embryo development ending in seed dormancy [GO:0009793]; fatty acid biosynthetic process [GO:0006633]; unsaturated fatty acid biosynthetic process [GO:0006636]	112	A	VMEMEKEAAV		67.48			NTA		0	1	NTA	1	67.48								0	0		0
AT2G15290	Q9SHU7	TIC21_ARATH	Protein TIC 21, chloroplastic (Protein CHLOROPLAST IMPORT APPARATUS 5) (AtCIA5) (Protein PERMEASE IN CHLOROPLASTS 1) (AtPIC1) (Translocon at the inner envelope membrane of chloroplasts 21) (AtTIC21)	plastid	cellular metal ion homeostasis [GO:0006875]; protein import into chloroplast stroma [GO:0045037]	84	F	SYPTSPSSVP	62.23			NTA			0	1	NTA	1	62.23								0	0		0
AT1G17210	Q9SHI0	Q9SHI0_ARATH	F20D23.9 protein (IAP-like protein 1)	nucleus	0	1	-	MKEEDVSSQN		53.58			Free		1	0	Free	1	53.58								0	0		0
AT5G38660	Q2HIR7	Q2HIR7_ARATH	Acclimation of photosynthesis to environment (At5g38660)	plastid	0	66	R	AADSTSSSPS	49.6			NTA/Free			1	1	NTA/Free	1	49.6				36.98	Free		Free	2	0	Free	1	36.98		0.745565	-0.423595
AT1G03630	O48741	PORC_ARATH	Protochlorophyllide reductase C, chloroplastic (PCR C) (EC 1.3.1.33) (NADPH-protochlorophyllide oxidoreductase C) (POR C)	plastid	chlorophyll biosynthetic process [GO:0015995]; photosynthesis [GO:0015979]	69	Q	TVTATPPANE		40.03	36.09		Free	Free	2	0	Free	2	38.06	1.97			34.2	Free		Free	2	0	Free	1	34.2		0.898581	-0.154279
AT5G66120	Q8VYV7	DHQS_ARATH	3-dehydroquinate synthase, chloroplastic (EC 4.2.3.4)	peroxisome	aromatic amino acid family biosynthetic process [GO:0009073]; chorismate biosynthetic process [GO:0009423]	60	A	GASQLMNEPL	36.05			Free			1	0	Free	1	36.05					Free			1	0	Free	0
AT4G17720	Q8LA96	Q8LA96_ARATH	Putative RRM-containing protein (Putative splicing regulatory protein) (RNA-binding (RRM/RBD/RNP motifs) family protein)	cytosol	rRNA processing [GO:0006364]	2	M	TMTTVKVSNV	34.17			Free			1	0	Free	1	34.17								0	0		0
AT1G73060	Q8H0W0	LPA3_ARATH	Protein LOW PSII ACCUMULATION 3, chloroplastic	plastid	photosystem II assembly [GO:0010207]	25	C	GATANSGGAI	32.63	31.11	33.33	Free	Free	Free	3	0	Free	3	32.3567	0.926691		29.32			Free		1	0	Free	1	29.32		0.90615	-0.142178
AT2G14880	O82326	O82326_ARATH	Expressed protein (SWIB/MDM2 domain superfamily protein)	plastid	0	45	A	VTSATESSEP		25.65		Free	Free		2	0	Free	1	25.65			24.8		Free	Free		2	0	Free	1	24.8		0.966862	-0.0486187
AT5G08050	Q9SD79	Q9SD79_ARATH	Wiskott-aldrich syndrome family protein, putative (DUF1118)	plastid	chloroplast organization [GO:0009658]; granum assembly [GO:0090391]; nonphotochemical quenching [GO:0010196]; positive regulation of transcription, DNA-templated [GO:0045893]; response to karrikin [GO:0080167]; thylakoid membrane organization [GO:0010027]	32	S	KKSTATPQVK		20.34			Free		1	0	Free	1	20.34		13.37		13.22	Free		Free	2	0	Free	2	13.295	0.075	0.653638	-0.613436
AT4G34290	Q9SYZ4	Q9SYZ4_ARATH	SWIB/MDM2 domain superfamily protein	plastid	0	51	A	AASSDPTTTT		19.96		Free	Free		2	0	Free	1	19.96			19.16			Free		1	0	Free	1	19.16		0.95992	-0.0590142
AT5G67030	Q9FGC7	ZEP_ARATH	Zeaxanthin epoxidase, chloroplastic (AtZEP) (EC 1.14.15.21) (Protein ABA DEFICIENT 1) (AtABA1) (Protein IMPAIRED IN BABA-INDUCED STERILITY 3) (Protein LOW EXPRESSION OF OSMOTIC STRESS-RESPONSIVE GENES 6) (Protein NON-PHOTOCHEMICAL QUENCHING 2)	plastid	abscisic acid biosynthetic process [GO:0009688]; response to heat [GO:0009408]; response to red light [GO:0010114]; response to water deprivation [GO:0009414]; sugar mediated signaling pathway [GO:0010182]; xanthophyll biosynthetic process [GO:0016123]	61	A	ATALVEKEEK		17.33			Free		1	0	Free	1	17.33				14.46		Free	Free	2	0	Free	1	14.46		0.834391	-0.261204
AT3G25920	P25873	RK15_ARATH	50S ribosomal protein L15, chloroplastic (CL15)	plastid	translation [GO:0006412]	68	Q	TAATSSAVVA		12.95			Free		1	0	Free	1	12.95								0	0		0
AT3G16240	Q41951	TIP21_ARATH	Aquaporin TIP2-1 (Delta-tonoplast intrinsic protein) (Delta-TIP) (Tonoplast intrinsic protein 2-1) (AtTIP2;1) [Cleaved into: Aquaporin TIP2-1, N-terminally processed]	vacuole	water transport [GO:0006833]	2	M	AGVAFGSFDD	12.84			Free	Free		2	0	Free	1	12.84					Free	Free	Free	3	0	Free	0
AT2G35040	O64767	O64767_ARATH	AICARFT/IMPCHase bienzyme family protein (Putative phosphoribosylaminoimidazolecarboxamide formyltransferase)	plastid	purine nucleotide biosynthetic process [GO:0006164]	53	M	AESQTAQRNQ	10.1			Free	Free		2	0	Free	1	10.1					Free		Free	2	0	Free	0
AT5G46290	P52410	KASC1_ARATH	3-oxoacyl-[acyl-carrier-protein] synthase I, chloroplastic (EC 2.3.1.41) (Beta-ketoacyl-ACP synthase I) (KAS I)	plastid	fatty acid biosynthetic process [GO:0006633]	46	A	SASTVSAPKR	12.31		7.659	NTA/Free		Free	2	1	Free	2	9.9845	2.3255			7.397	Free		Free	2	0	Free	1	7.397		0.740848	-0.43275
AT3G54890	Q01667	CAB6_ARATH	Chlorophyll a-b binding protein 6, chloroplastic (LHCI-730) (LHCII type III CAB-6) (Light-harvesting complex protein Lhca1)	plastid	photosynthesis, light harvesting in photosystem I [GO:0009768]; protein-chromophore linkage [GO:0018298]; response to blue light [GO:0009637]; response to cold [GO:0009409]; response to far red light [GO:0010218]; response to high light intensity [GO:0009644]; response to light stimulus [GO:0009416]; response to low light intensity stimulus [GO:0009645]; response to red light [GO:0010114]	45	M	AAHWMPGEPR		12.17	7.257		Free	Free	2	0	Free	2	9.7135	2.4565	6.66			Free			1	0	Free	1	6.66		0.685644	-0.544469
AT1G20696	P93047	HMGB3_ARATH	High mobility group B protein 3 (High mobility group protein B 2) (AtHMGbeta2) (HMG beta 2) (Nucleosome/chromatin assembly factor group D 03) (Nucleosome/chromatin assembly factor group D 3)	nucleus	chromatin assembly or disassembly [GO:0006333]	1	-	MKGAKSKAET		9.246		Free	Free	Free	3	0	Free	1	9.246					Free	Free	Free	3	0	Free	0
AT4G33480	A2RVW1	A2RVW1_ARATH	At4g33480 (BTB/POZ domain protein TNFAIP protein)	plastid	0	53	S	ALNPQTGQPT		8.062			Free		1	0	Free	1	8.062		5.588	7.425	7.86	Free	Free	Free	3	0	Free	3	6.95767	0.984648	0.86302	-0.212534
AT4G34290	Q9SYZ4	Q9SYZ4_ARATH	SWIB/MDM2 domain superfamily protein	plastid	0	52	A	ASSDPTTTTK	6.904	7.792		Free	Free		2	0	Free	2	7.348	0.444		8.108			Free		1	0	Free	1	8.108		1.10343	0.141994
AT2G39730	P10896	RCA_ARATH	Ribulose bisphosphate carboxylase/oxygenase activase, chloroplastic (RA) (RuBisCO activase)	plastid	defense response to bacterium [GO:0042742]; leaf senescence [GO:0010150]; response to cold [GO:0009409]; response to jasmonic acid [GO:0009753]; response to light stimulus [GO:0009416]	59	L	AVKEDKQTDG	6.858			Free			1	0	Free	1	6.858								0	0		0
AT1G04420	Q8VZ23	Q8VZ23_ARATH	NAD(P)-linked oxidoreductase superfamily protein	plastid	0	49	A	KASTKNAMEY	7.054	6.148		Free	Free		2	0	Free	2	6.601	0.453			6.626			Free	1	0	Free	1	6.626		1.00379	0.00545361
AT4G18040	O23252	IF4E1_ARATH	Eukaryotic translation initiation factor 4E-1 (eIF-4E-1) (eIF4E-1) (Protein cucumovirus multiplication 1) (eIF-4F 25 kDa subunit) (eIF-4F p26 subunit) (mRNA cap-binding protein)	cytosol	response to virus [GO:0009615]	2	M	AVEDTPKSVV			5.548			Free	1	0	Free	1	5.548						Free		1	0	Free	0
AT4G31990	P46248	AAT5_ARATH	Aspartate aminotransferase, chloroplastic (EC 2.6.1.1) (Transaminase A)	plastid	2-oxoglutarate metabolic process [GO:0006103]; aspartate metabolic process [GO:0006531]; biosynthetic process [GO:0009058]; glutamate metabolic process [GO:0006536]	45	M	TVAVKPSRFE			5.046	NTA/Free	Free	Free	3	1	Free	1	5.046					Free		Free	2	0	Free	0
AT3G18740	Q9LSA3	RL303_ARATH	60S ribosomal protein L30-3	cytosol	response to fungus [GO:0009620]	2	M	VAEKKAKKSH	6.999		2.524	Free		Free	2	0	Free	2	4.7615	2.2375	8.964			Free	Free	Free	3	0	Free	1	8.964		1.8826	0.912727
AT5G52520	Q9FYR6	SYPM_ARATH	Proline--tRNA ligase, chloroplastic/mitochondrial (EC 6.1.1.15) (Prolyl-tRNA Synthetase 1) (PRORS1) (Prolyl-tRNA synthetase) (ProRS) (Protein OVULE ABORTION 6)	plastid	embryo sac development [GO:0009553]; plant ovule development [GO:0048481]; prolyl-tRNA aminoacylation [GO:0006433]; regulation of photosynthesis [GO:0010109]; seed development [GO:0048316]	41	F	ATAPSGTASP		4.628		Free	Free		2	0	Free	1	4.628		4.144		4.736	Free		Free	2	0	Free	2	4.44	0.296	0.959378	-0.0598292
AT3G19900	Q8LDI1	Q8LDI1_ARATH	AT3G19900 protein	plastid	0	67	C	SIVDDEGNLD	5.282	5.59	2.818	Free	Free	Free	3	0	Free	3	4.56333	1.24053	0.9697			Free			1	0	Free	1	0.9697		0.212498	-2.23448
AT5G20890	Q940P8	TCPB_ARATH	T-complex protein 1 subunit beta (TCP-1-beta) (CCT-beta) (Chaperonin CCT2)	cytosol	protein folding [GO:0006457]	2	M	PIDKIFKDDA		2.277	6.353		Free	Free	2	0	Free	2	4.315	2.038	1.377			Free			1	0	Free	1	1.377		0.319119	-1.64783
AT4G23470	F4JNK5	F4JNK5_ARATH	PLAC8 family protein	plasma membrane	0	2	M	PKQDMEKMEL	4.685	3.696		Free	Free		2	0	Free	2	4.1905	0.4945							0	0		0
AT3G59820	F4J9G6	F4J9G6_ARATH	LETM1-like protein	mitochondrion	0	112	N	ATTVAAKKPE		3.936			Free		1	0	Free	1	3.936								0	0		0
AT1G03600	Q9LR64	PB27A_ARATH	Photosystem II repair protein PSB27-H1, chloroplastic (Psb27-H1) (Thylakoid lumenal protein PSB27-H1)	plastid	cellular response to light intensity [GO:0071484]; photosystem II assembly [GO:0010207]; photosystem II repair [GO:0010206]	69	A	AEDEEYIKDT	1.246	5.827		Free	Free	Free	3	0	Free	2	3.5365	2.2905	1.326			Free			1	0	Free	1	1.326		0.374947	-1.41524
AT3G24590	Q8H0W1	PLSP1_ARATH	Chloroplast processing peptidase (EC 3.4.21.89) (Signal peptidase I-3)	plastid	protein maturation [GO:0051604]; signal peptide processing [GO:0006465]; thylakoid membrane organization [GO:0010027]	65	Y	GIKDSSETTK	3.452			Free	Free	Free	3	0	Free	1	3.452								0	0		0
AT2G35410	O82299	O82299_ARATH	Putative chloroplast RNA binding protein (RNA-binding (RRM/RBD/RNP motifs) family protein)	plastid	0	67	C	SVAEKETSAD		3.197			Free		1	0	Free	1	3.197			4.176			Free		1	0	Free	1	4.176		1.30622	0.385403
AT2G04030	Q9SIF2	HS905_ARATH	Heat shock protein 90-5, chloroplastic (AtHSP90.5) (AtHsp90-5) (Heat shock protein 88-1) (Hsp88-1) (Hsp90C) (Protein EMBRYO DEFECTIVE 1956) (Protein chlorate-resistance 88)	plastid	de-etiolation [GO:0009704]; protein folding [GO:0006457]; protein import into chloroplast stroma [GO:0045037]; response to chlorate [GO:0010157]; response to heat [GO:0009408]; response to salt stress [GO:0009651]; response to water deprivation [GO:0009414]	63	D	AAVAEKETTE		3.114		Free	Free		2	0	Free	1	3.114					Free	Free		2	0	Free	0
AT5G55610	F4K4X9	F4K4X9_ARATH	Isopentenyl-diphosphate delta-isomerase	mitochondrion	0	58	C	DAAAAIDDDY	3.032			Free			1	0	Free	1	3.032								0	0		0
AT5G24650	Q9FLT9	HP302_ARATH	Chloroplastic import inner membrane translocase subunit HP30-2 (Hypothetical inner plastid envelope protein of 30 kDa 2) (AtHP30-2) (Hypothetical protein 30-2)	plastid	mitochondrion organization [GO:0007005]; protein insertion into mitochondrial inner membrane [GO:0045039]; protein targeting to chloroplast [GO:0045036]; tRNA import into mitochondrion [GO:0016031]	2	M	GKDGEGDKKR	3.15	2.768		Free	Free		2	0	Free	2	2.959	0.191				Free	Free		2	0	Free	0
AT2G34420	Q39141	Q39141_ARATH	Chlorophyll a-b binding protein, chloroplastic	plastid	photosynthesis, light harvesting in photosystem I [GO:0009768]; protein-chromophore linkage [GO:0018298]; response to light stimulus [GO:0009416]	14	F	AGKAVKPAAS			2.822	Free		Free	2	0	Free	1	2.822			4.956		Free	Free		2	0	Free	1	4.956		1.7562	0.812458
AT3G56130	B9DFB7	B9DFB7_ARATH	AT3G56130 protein (Biotin/lipoyl attachment domain-containing protein)	plastid	0	59	K	AAKSSTTTIS	2.19	3.318		Free	Free		2	0	Free	2	2.754	0.564	5.631			Free	Free		2	0	Free	1	5.631		2.04466	1.03186
AT1G16210	Q8VYC9	Q8VYC9_ARATH	Coiled-coil protein	nucleus	0	2	M	PKKMGLNSKA			2.673	Free	Free	Free	3	0	Free	1	2.673		2.948	2.459		Free	Free	Free	3	0	Free	2	2.7035	0.2445	1.01141	0.0163685
AT2G17240	Q9SII4	Q9SII4_ARATH	Arginine/serine-rich-like splicing factor (At2g17240/T23A1.10) (Expressed protein)	plastid	0	63	A	PEEEKLTRRN		2.652		Free	Free		2	0	Free	1	2.652		1.553		2.399	Free		Free	2	0	Free	2	1.976	0.423	0.745098	-0.424498
AT5G35970	F4K1G7	F4K1G7_ARATH	P-loop containing nucleoside triphosphate hydrolases superfamily protein	plastid	0	50	C	SGVNGGSSVT		2.583		Free	Free	Free	3	0	Free	1	2.583					Free		Free	2	0	Free	0
AT4G17520	O23593	RGGB_ARATH	RGG repeats nuclear RNA binding protein B	nucleus	0	28	K	VVAPVQTAKS		2.578	2.57		Free	Free	2	0	Free	2	2.574	0.004						Free	1	0	Free	0
AT2G20260	Q9S714	PSAE2_ARATH	Photosystem I reaction center subunit IV B, chloroplastic (PSI-E B)	plastid	photosynthesis [GO:0015979]	47	R	AAEDTPPATA		2.524			Free		1	0	Free	1	2.524		2.37	3.949		Free	Free		2	0	Free	2	3.1595	0.7895	1.25178	0.323984
AT1G03130	Q9SA56	PSAD2_ARATH	Photosystem I reaction center subunit II-2, chloroplastic (Photosystem I 20 kDa subunit 2) (PSI-D2)	plastid	photosynthesis [GO:0015979]	45	A	EKTESSSAAP	2.824	2.095		Free	Free		2	0	Free	2	2.4595	0.3645	2.266			Free		Free	2	0	Free	1	2.266		0.921325	-0.118217
AT1G79340	O64517	MCA4_ARATH	Metacaspase-4 (AtMC4) (EC 3.4.22.-) (Metacaspase 2d) (AtMCP2d) (Metacaspase-7) [Cleaved into: Metacaspase-4 subunit p20; Metacaspase-4 subunit p10]	cytosol	defense response [GO:0006952]; positive regulation of programmed cell death [GO:0043068]; protein autoprocessing [GO:0016540]	2	M	TKKAVLIGIN	2.218			Free			1	0	Free	1	2.218		2.241			Free			1	0	Free	1	2.241		1.01037	0.0148833
AT4G21280	Q9XFT3	PSBQ1_ARATH	Oxygen-evolving enhancer protein 3-1, chloroplastic (OEE3) (16 kDa subunit of oxygen evolving system of photosystem II) (OEC 16 kDa subunit)	plastid	photosynthetic electron transport chain [GO:0009767]	76	A	DAISIKVGPP	2.888	0.5854	3.177	Free	Free	Free	3	0	Free	3	2.2168	1.15959	2.691			Free		Free	2	0	Free	1	2.691		1.21391	0.279664
AT4G28750	Q9S831	PSAE1_ARATH	Photosystem I reaction center subunit IV A, chloroplastic (PSI-E A)	plastid	photosynthesis [GO:0015979]	46	A	AEDPAPASSS		2.19		Free	Free	Free	3	0	Free	1	2.19		3.319	2.439	3.224	Free	Free	Free	3	0	Free	3	2.994	0.394356	1.36712	0.451143
AT5G56740	Q9FJT8	HATB_ARATH	Histone acetyltransferase type B catalytic subunit (HAT B) (EC 2.3.1.48)	nucleus	chromatin silencing at telomere [GO:0006348]; histone H4 acetylation [GO:0043967]	2	M	VQKQQASAGP			2.168		Free	Free	2	0	Free	1	2.168		2.664			Free		Free	2	0	Free	1	2.664		1.22878	0.297229
AT1G56190	P50318	PGKH2_ARATH	Phosphoglycerate kinase 2, chloroplastic (EC 2.7.2.3)	plastid	galactolipid biosynthetic process [GO:0019375]; gluconeogenesis [GO:0006094]; glycolytic process [GO:0006096]; positive regulation of oxidative phosphorylation [GO:1903862]; reductive pentose-phosphate cycle [GO:0019253]; regulation of defense response to virus by host [GO:0050691]; response to cadmium ion [GO:0046686]; thylakoid membrane organization [GO:0010027]	75	M	AKKSVGDLNS		1.868			Free		1	0	Free	1	1.868					Free	Free	Free	3	0	Free	0
AT4G26870	Q8H104	SYDC1_ARATH	Aspartate--tRNA ligase 1, cytoplasmic (EC 6.1.1.12) (Aspartyl-tRNA synthetase) (AspRS)	cytosol	aspartyl-tRNA aminoacylation [GO:0006422]; response to cadmium ion [GO:0046686]	2	M	VGSEVLEECG		1.73			Free		1	0	Free	1	1.73		1.57	3.514		Free	Free	Free	3	0	Free	2	2.542	0.972	1.46936	0.555192
AT1G73110	Q9AST9	Q9AST9_ARATH	At1g73110/F3N23_39 (p-loop containing nucleoside triphosphate hydrolases superfamily protein)	plastid	0	41	C	SKPSSNDGGK		1.662			Free		1	0	Free	1	1.662			2.211			Free		1	0	Free	1	2.211		1.33032	0.411779
AT3G54660	P42770	GSHRP_ARATH	Glutathione reductase, chloroplastic (GR) (GRase) (EC 1.8.1.7) (Protein EMBRYO DEFECTIVE 2360)	plastid	cell redox homeostasis [GO:0045454]; glutathione metabolic process [GO:0006749]	75	A	STDNGAESDR	1.629			Free			1	0	Free	1	1.629								0	0		0
AT3G60750	Q8RWV0	TKTC1_ARATH	Transketolase-1, chloroplastic (TK) (EC 2.2.1.1)	plastid	pentose-phosphate shunt [GO:0006098]; reductive pentose-phosphate cycle [GO:0019253]; response to cadmium ion [GO:0046686]	68	A	AVETVEPTTD		1.56		Free	Free		2	0	Free	1	1.56			1.493	1.414	Free	Free	Free	3	0	Free	2	1.4535	0.0395	0.931731	-0.102015
AT2G04520	Q9SJB9	Q9SJB9_ARATH	Nucleic acid-binding, OB-fold-like protein (Putative translation initiation factor eIF-1A)	cytosol	0	2	M	PKNKGKGGKN	1.318		1.763	Free	Free	Free	3	0	Free	2	1.5405	0.2225			1.777	Free		Free	2	0	Free	1	1.777		1.15352	0.206045
AT2G04030	Q9SIF2	HS905_ARATH	Heat shock protein 90-5, chloroplastic (AtHSP90.5) (AtHsp90-5) (Heat shock protein 88-1) (Hsp88-1) (Hsp90C) (Protein EMBRYO DEFECTIVE 1956) (Protein chlorate-resistance 88)	plastid	de-etiolation [GO:0009704]; protein folding [GO:0006457]; protein import into chloroplast stroma [GO:0045037]; response to chlorate [GO:0010157]; response to heat [GO:0009408]; response to salt stress [GO:0009651]; response to water deprivation [GO:0009414]	62	C	DAAVAEKETT	1.551	1.386		Free	Free		2	0	Free	2	1.4685	0.0825				Free	Free		2	0	Free	0
AT4G28750	Q9S831	PSAE1_ARATH	Photosystem I reaction center subunit IV A, chloroplastic (PSI-E A)	plastid	photosynthesis [GO:0015979]	68	D	GATATKPKPP			1.459		Free	Free	2	0	Free	1	1.459		1.344		1.297	Free		Free	2	0	Free	2	1.3205	0.0235	0.905072	-0.143896
AT2G28000	P21238	CPNA1_ARATH	Chaperonin 60 subunit alpha 1, chloroplastic (CPN-60 alpha 1) (Protein SCHLEPPERLESS) (RuBisCO large subunit-binding protein subunit alpha 1)	plastid	'de novo' protein folding [GO:0006458]; chloroplast organization [GO:0009658]; embryo development ending in seed dormancy [GO:0009793]; mitochondrion organization [GO:0007005]; protein folding [GO:0006457]; protein refolding [GO:0042026]	47	A	NVKEIAFDQH	0.7619		2.135	Free		Free	2	0	Free	2	1.44845	0.68655				Free		Free	2	0	Free	0
AT4G35570	O49597	HMGB5_ARATH	High mobility group B protein 5 (High mobility group protein D) (AtHMGdelta) (HMG delta) (Nucleosome/chromatin assembly factor group D 05) (Nucleosome/chromatin assembly factor group D 5)	nucleus	chromatin assembly or disassembly [GO:0006333]	1	-	MKDNQTEVES	1.275	1.468		Free	Free		2	0	Free	2	1.3715	0.0965	1.765			Free		Free	2	0	Free	1	1.765		1.28691	0.363914
AT4G17560	Q8W463	RK191_ARATH	50S ribosomal protein L19-1, chloroplastic	plastid	translation [GO:0006412]	72	R	AEEGNTEAES	1.347			Free			1	0	Free	1	1.347								0	0		0
AT4G24280	Q9STW6	HSP7F_ARATH	Heat shock 70 kDa protein 6, chloroplastic (Chloroplast heat shock protein 70-1) (cpHsc70-1) (Heat shock protein 70-6) (AtHsp70-6)	plastid	cellular response to heat [GO:0034605]; cellular response to unfolded protein [GO:0034620]; chaperone cofactor-dependent protein refolding [GO:0051085]; protein refolding [GO:0042026]; protein targeting to chloroplast [GO:0045036]; response to cadmium ion [GO:0046686]; response to cold [GO:0009409]; response to heat [GO:0009408]; response to unfolded protein [GO:0006986]; viral process [GO:001603…	78	N	EKVVGIDLGT	1.563	1.044		Free	Free		2	0	Free	2	1.3035	0.2595	1.224			Free			1	0	Free	1	1.224		0.93901	-0.090787
AT5G47930	Q8L953	RS273_ARATH	40S ribosomal protein S27-3	cytosol	ribosomal small subunit assembly [GO:0000028]; translation [GO:0006412]	2	M	VLQNDIDLLH	1.451	1.119		Free	Free	Free	3	0	Free	2	1.285	0.166			2.322	Free		Free	2	0	Free	1	2.322		1.807	0.8536
AT5G40950	Q9FLN4	RK27_ARATH	50S ribosomal protein L27, chloroplastic (CL27)	plastid	translation [GO:0006412]	59	S	AHKKGAGSTK	1.214		1.215	Free	Free	Free	3	0	Free	2	1.2145	0.0005							0	0		0
ATCG00770	P56801	RR8_ARATH	30S ribosomal protein S8, chloroplastic	plastid	translation [GO:0006412]	2	M	GKDTIADIIT	1.19			Free			1	0	Free	1	1.19								0	0		0
AT2G39730	P10896	RCA_ARATH	Ribulose bisphosphate carboxylase/oxygenase activase, chloroplastic (RA) (RuBisCO activase)	plastid	defense response to bacterium [GO:0042742]; leaf senescence [GO:0010150]; response to cold [GO:0009409]; response to jasmonic acid [GO:0009753]; response to light stimulus [GO:0009416]	73	R	GLAYDTSDDQ		1.176			Free	Free	2	0	Free	1	1.176							Free	1	0	Free	0
AT1G23190	O49299	PGMC1_ARATH	Probable phosphoglucomutase, cytoplasmic 1 (PGM 1) (EC 5.4.2.2) (Glucose phosphomutase 1)	cytosol	carbohydrate metabolic process [GO:0005975]; galactose catabolic process [GO:0019388]; glucose metabolic process [GO:0006006]; glycogen biosynthetic process [GO:0005978]; response to cadmium ion [GO:0046686]	2	M	VFKVSTVSTS		1.158			Free		1	0	Free	1	1.158		1.309	1.11	1.219	Free	Free	Free	3	0	Free	3	1.21267	0.0813647	1.04721	0.0665478
AT1G31330	Q9SHE8	PSAF_ARATH	Photosystem I reaction center subunit III, chloroplastic (Light-harvesting complex I 17 kDa protein) (PSI-F)	plastid	photosynthesis [GO:0015979]	68	A	DISGLTPCKD		1.151			Free	Free	2	0	Free	1	1.151					Free		Free	2	0	Free	0
AT4G28080	F4JKH6	TSS_ARATH	Protein TSS (TPR-domain suppressor of STIMPY)	nucleus	cell cycle [GO:0007049]; multicellular organism development [GO:0007275]; response to abscisic acid [GO:0009737]	2	M	APKAGKTKPH		1.116			Free		1	0	Free	1	1.116				1.19		Free	Free	2	0	Free	1	1.19		1.06631	0.0926245
AT4G02530	O22773	TL16_ARATH	Thylakoid lumenal 16.5 kDa protein, chloroplastic	plastid	photosystem II repair [GO:0010206]	74	A	AILEADDDEE		0.7538	1.419		Free	Free	2	0	Free	2	1.0864	0.3326				Free			1	0	Free	0
AT5G08670	P83483	ATPBM_ARATH	ATP synthase subunit beta-1, mitochondrial (EC 7.1.2.2)	mitochondrion	ATP synthesis coupled proton transport [GO:0015986]	53	A	TSSPASSAAP			1.067			Free	1	0	Free	1	1.067								0	0		0
AT1G12900	Q9LPW0	G3PA2_ARATH	Glyceraldehyde-3-phosphate dehydrogenase GAPA2, chloroplastic (EC 1.2.1.13) (NADP-dependent glyceraldehydephosphate dehydrogenase A subunit 2)	plastid	glucose metabolic process [GO:0006006]; reductive pentose-phosphate cycle [GO:0019253]	64	A	KIKVAINGFG		1.208	0.9175		Free	Free	2	0	Free	2	1.06275	0.14525			0.7757			Free	1	0	Free	1	0.7757		0.729899	-0.454232
AT1G56580	Q9FXB0	Q9FXB0_ARATH	At1g56580/F25P12_18 (F25P12.97 protein)	cytosol	trichome morphogenesis [GO:0010090]	2	M	GLVTDEVRAR			0.9913	Free		Free	2	0	Free	1	0.9913					Free	Free		2	0	Free	0
AT5G39740	P49227	RL52_ARATH	60S ribosomal protein L5-2	cytosol	cell division [GO:0051301]; leaf morphogenesis [GO:0009965]; ribosomal large subunit assembly [GO:0000027]; translation [GO:0006412]	2	M	VFVKSSKSNA		0.9543			Free		1	0	Free	1	0.9543		1.154		0.8982	Free		Free	2	0	Free	2	1.0261	0.1279	1.07524	0.104657
AT2G45710	O64650	RS271_ARATH	40S ribosomal protein S27-1	cytosol	ribosomal small subunit assembly [GO:0000028]; translation [GO:0006412]	2	M	VLQNDIDLLN	0.8857			Free	Free	Free	3	0	Free	1	0.8857			0.9654		Free	Free	Free	3	0	Free	1	0.9654		1.08999	0.124309
AT3G01480	Q9SSA5	CYP38_ARATH	Peptidyl-prolyl cis-trans isomerase CYP38, chloroplastic (PPIase CYP38) (EC 5.2.1.8) (Rotamase CYP38) (Thylakoid lumen PPIase)	plastid	defense response to bacterium [GO:0042742]	93	S	VLISGPPIKD		0.8388			Free		1	0	Free	1	0.8388				0.7255			Free	1	0	Free	1	0.7255		0.864926	-0.209351
AT4G28750	Q9S831	PSAE1_ARATH	Photosystem I reaction center subunit IV A, chloroplastic (PSI-E A)	plastid	photosynthesis [GO:0015979]	73	T	KPKPPPIGPK		0.7238	0.9141		Free	Free	2	0	Free	2	0.81895	0.09515	1.198			Free			1	0	Free	1	1.198		1.46285	0.548781
AT1G69200	F4I0K2	SCKL2_ARATH	Fructokinase-like 2, chloroplastic (pfkB-type carbohydrate kinase family protein 1)	plastid	chloroplast organization [GO:0009658]; etioplast organization [GO:0009662]; plastid transcription [GO:0042793]; regulation of transcription, DNA-templated [GO:0006355]	52	L	SESAPLEEEG		0.7566			Free		1	0	Free	1	0.7566								0	0		0
AT1G29900	Q42601	CARB_ARATH	Carbamoyl-phosphate synthase large chain, chloroplastic (EC 6.3.5.5) (Carbamoyl-phosphate synthetase ammonia chain) (Protein VENOSA 6)	plastid	'de novo' UMP biosynthetic process [GO:0044205]; arginine biosynthetic process [GO:0006526]; cellular response to phosphate starvation [GO:0016036]; glutamine metabolic process [GO:0006541]; nitrogen compound metabolic process [GO:0006807]	78	S	ELADTTTKPF			0.7509			Free	1	0	Free	1	0.7509		1.359			Free			1	0	Free	1	1.359		1.80983	0.855853
ATCG00490	O03042	RBL_ARATH	Ribulose bisphosphate carboxylase large chain (RuBisCO large subunit) (EC 4.1.1.39)	plastid	photorespiration [GO:0009853]; reductive pentose-phosphate cycle [GO:0019253]; response to abscisic acid [GO:0009737]; response to cadmium ion [GO:0046686]	84	R	CYHIEPVPGE		0.666			Free		1	0	Free	1	0.666								0	0		0
AT3G06035	Q84MC0	UGPI4_ARATH	Uncharacterized GPI-anchored protein At3g06035	plasma membrane	0	25	S	DTDEEDILLT	0.6497			Free		Free	2	0	Free	1	0.6497							Free	1	0	Free	0
AT1G77940	Q8VZ19	RL302_ARATH	60S ribosomal protein L30-2	cytosol	0	2	M	VTEKKTKKSH	0.6285			Free	Free	Free	3	0	Free	1	0.6285		1.754	2.509	1.177	Free	Free	Free	3	0	Free	3	1.81333	0.545403	2.88518	1.52866
AT2G32230	Q66GI4	PRRP1_ARATH	Proteinaceous RNase P 1, chloroplastic/mitochondrial (EC 3.1.26.5) (Pentatricopeptide repeat-containing protein At2g32230)	plastid,mitochondrion	tRNA 5'-leader removal [GO:0001682]; tRNA processing [GO:0008033]	71	A	AAKQSAASPS	0.4895	0.7125		Free	Free	Free	3	0	Free	2	0.601	0.1115	1.605			Free			1	0	Free	1	1.605		2.67055	1.41714
AT5G61790	P29402	CALX1_ARATH	Calnexin homolog 1	endoplasmic reticulum	endoplasmic reticulum unfolded protein response [GO:0030968]; protein folding [GO:0006457]	26	C	DDQTVLYESF			0.5716			Free	1	0	Free	1	0.5716								0	0		0
AT3G55800	P46283	S17P_ARATH	Sedoheptulose-1,7-bisphosphatase, chloroplastic (EC 3.1.3.37) (SED(1,7)P2ase) (Sedoheptulose bisphosphatase) (SBPase)	plastid	carbohydrate biosynthetic process [GO:0016051]; defense response to bacterium [GO:0042742]; fructose 1,6-bisphosphate metabolic process [GO:0030388]; fructose 6-phosphate metabolic process [GO:0006002]; fructose metabolic process [GO:0006000]; gluconeogenesis [GO:0006094]; reductive pentose-phosphate cycle [GO:0019253]; starch biosynthetic process [GO:0019252]; sucrose biosynthetic process [GO:00…	75	C	EIGQSLEEFL	0.3757		0.7534	Free		Free	2	0	Free	2	0.56455	0.18885	0.8325			Free			1	0	Free	1	0.8325		1.47463	0.560349
AT3G55360	Q9M2U2	TECR_ARATH	Very-long-chain enoyl-CoA reductase (EC 1.3.1.93) (Enoyl-CoA reductase) (AtECR) (Protein ECERIFERUM 10) (Synaptic glycoprotein SC2-like protein)	endoplasmic reticulum,plasma membrane	cuticle development [GO:0042335]; sphingolipid metabolic process [GO:0006665]; trichome branching [GO:0010091]; trichome papilla formation [GO:1905499]; very long-chain fatty acid biosynthetic process [GO:0042761]; wax biosynthetic process [GO:0010025]	1	-	MKVTVVSRSG		0.5578			Free	Free	2	0	Free	1	0.5578							Free	1	0	Free	0
AT5G20720	O65282	CH20_ARATH	20 kDa chaperonin, chloroplastic (Chaperonin 10) (Ch-CPN10) (Cpn10) (Chaperonin 20) (Protein Cpn21)	plastid	chaperone cofactor-dependent protein refolding [GO:0051085]; negative regulation of abscisic acid-activated signaling pathway [GO:0009788]; positive regulation of superoxide dismutase activity [GO:1901671]; protein heterotetramerization [GO:0051290]; response to cadmium ion [GO:0046686]; response to cold [GO:0009409]	53	A	SVVAPKYTSI		0.5409			Free	Free	2	0	Free	1	0.5409					Free			1	0	Free	0
AT1G48350	Q9SX68	RK18_ARATH	50S ribosomal protein L18, chloroplastic (CL18)	plastid	translation [GO:0006412]	49	A	KTKTSSEDRI	0.06117	0.7698	0.7702	Free	Free	Free	3	0	Free	3	0.533723	0.334146	0.3839			Free		Free	2	0	Free	1	0.3839		0.719287	-0.475362
AT5G35630	Q43127	GLNA2_ARATH	Glutamine synthetase, chloroplastic/mitochondrial (EC 6.3.1.2) (GS2) (Glutamate--ammonia ligase)	plastid	aging [GO:0007568]; ammonia assimilation cycle [GO:0019676]; glutamine biosynthetic process [GO:0006542]; response to cadmium ion [GO:0046686]	52	A	LQSDNSTVNR	0.5534	0.6457	0.3966	Free	Free	Free	3	0	Free	3	0.5319	0.102825			0.3852	Free		Free	2	0	Free	1	0.3852		0.724196	-0.465547
AT2G05990	Q9SLA8	FABI_ARATH	Enoyl-[acyl-carrier-protein] reductase [NADH], chloroplastic (ENR) (EC 1.3.1.9) (NADH-dependent enoyl-ACP reductase 1) (Protein MOSAIC DEATH 1)	plastid	fatty acid biosynthetic process [GO:0006633]	77	M	SESSENKAPS		0.9049	0.1053	Free	Free	Free	3	0	Free	2	0.5051	0.3998	1.226			Free		Free	2	0	Free	1	1.226		2.42724	1.27932
ATCG00640	P56796	RK33_ARATH	50S ribosomal protein L33, chloroplastic	plastid	translation [GO:0006412]	2	M	AKGKDVRVTI			0.4661			Free	1	0	Free	1	0.4661				0.495	Free		Free	2	0	Free	1	0.495		1.062	0.086789
AT5G19250	P59833	UGPI3_ARATH	Uncharacterized GPI-anchored protein At5g19250	extracellular	0	25	S	DTADEEDVLL			0.3639	Free	Free	Free	3	0	Free	1	0.3639			0.7292		Free	Free	Free	3	0	Free	1	0.7292		2.00385	1.00277
AT1G67700	Q8LDL0	HHL1_ARATH	Protein HHL1, chloroplastic (Hypersensitive to high light 1)	plastid	0	55	A	KGKKGMAARQ			0.36	NTA		Free	1	1	NTA/Free	1	0.36				0.7939	Free		Free	2	0	Free	1	0.7939		2.20528	1.14096
AT3G29185	F4J1U2	F4J1U2_ARATH	Glutamate NMDA receptor subunit epsilon-1, putative (DUF3598)	plastid	cell division [GO:0051301]; chloroplast fission [GO:0010020]; regulation of division septum assembly [GO:0032955]	44	M	TVQEDDKRTS	0.3514			Free			1	0	Free	1	0.3514								0	0		0
AT3G15190	Q9ASV6	RR20_ARATH	30S ribosomal protein S20, chloroplastic	plastid	translation [GO:0006412]	79	C	EAAAPTKKAD		0.0001062	0.6371		Free	Free	2	0	Free	2	0.318603	0.318497	0.1885			Free		Free	2	0	Free	1	0.1885		0.591645	-0.757196
AT5G64040	P49107	PSAN_ARATH	Photosystem I reaction center subunit N, chloroplastic (PSI-N)	plastid	photosynthesis [GO:0015979]	87	A	GVIDEYLERS		0.2815			Free		1	0	Free	1	0.2815							Free	1	0	Free	0
AT5G44650	Q9LU01	Y3IP1_ARATH	Ycf3-interacting protein 1, chloroplastic (Protein CHLOROPLAST ENHANCING STRESS TOLERANCE) (AtCEST)	plastid	chloroplast organization [GO:0009658]; heat acclimation [GO:0010286]; hyperosmotic salinity response [GO:0042538]; photosystem I assembly [GO:0048564]; response to photooxidative stress [GO:0080183]; response to water deprivation [GO:0009414]	64	K	QEKGDVTEIR	0.2793	0.2505		Free	Free	Free	3	0	Free	2	0.2649	0.0144				Free		Free	2	0	Free	0
AT5G54270	Q9S7M0	CB3_ARATH	Chlorophyll a-b binding protein 3, chloroplastic (Light-harvesting chlorophyll B-binding protein 3) (LHCB3*1) (Lhcb3)	plastid	photosynthesis [GO:0015979]; photosynthesis, light harvesting in photosystem I [GO:0009768]; photosynthesis, light harvesting in photosystem II [GO:0009769]; protein-chromophore linkage [GO:0018298]; regulation of stomatal movement [GO:0010119]; response to abscisic acid [GO:0009737]; response to herbicide [GO:0009635]; response to high light intensity [GO:0009644]; response to light stimulus [GO…	43	M	GNDLWYGPDR		0.1884			Free		1	0	Free	1	0.1884								0	0		0
AT1G56070	Q9ASR1	EF2_ARATH	Elongation factor 2 (EF-2) (Protein LOW EXPRESSION OF OSMOTICALLY RESPONSIVE GENES 1)	cytosol	cold acclimation [GO:0009631]; response to cold [GO:0009409]; translational elongation [GO:0006414]	2	M	VKFTADELRR	0.125			Free	Free	Free	3	0	Free	1	0.125				0.3147			Free	1	0	Free	1	0.3147		2.5176	1.33205
AT2G40490	O22886	DCUP2_ARATH	Uroporphyrinogen decarboxylase 2, chloroplastic (UPD2) (URO-D2) (EC 4.1.1.37)	plastid	chlorophyll biosynthetic process [GO:0015995]; heme biosynthetic process [GO:0006783]; protoporphyrinogen IX biosynthetic process [GO:0006782]	37	C	SVEGTTVTER	0.1033			Free			1	0	Free	1	0.1033				1.461			Free	1	0	Free	1	1.461		14.1433	3.82204
AT5G02870	P49691	RL4B_ARATH	60S ribosomal protein L4-2 (L1)	cytosol	translation [GO:0006412]	2	M	VASAAARPLV		0.03214			Free		1	0	Free	1	0.03214								0	0		0
AT2G30950	O80860	FTSH2_ARATH	ATP-dependent zinc metalloprotease FTSH 2, chloroplastic (AtFTSH2) (EC 3.4.24.-) (Protein VARIEGATED 2)	plastid	chloroplast organization [GO:0009658]; multicellular organism development [GO:0007275]; photoinhibition [GO:0010205]; photosystem I assembly [GO:0048564]; photosystem II repair [GO:0010206]; protein catabolic process [GO:0030163]; proteolysis [GO:0006508]; PSII associated light-harvesting complex II catabolic process [GO:0010304]; reactive oxygen species metabolic process [GO:0072593]; thylakoid …	83	A	DEQGVSSSRM		0.006524			Free	Free	2	0	Free	1	0.006524					Free			1	0	Free	0
AT1G01050	Q93V56	IPYR1_ARATH	Soluble inorganic pyrophosphatase 1 (EC 3.6.1.1) (Pyrophosphate phospho-hydrolase 1) (PPase 1)	cytosol	lipid storage [GO:0019915]; phosphate-containing compound metabolic process [GO:0006796]	2	M	SEETKDNQRL							0	0		0			99.96		99.86	NTA		NTA	0	2	NTA	2	99.91	0.05
AT1G01100	Q8LCW9	RLA11_ARATH	60S acidic ribosomal protein P1-1	cytosol	cytoplasmic translation [GO:0002181]; translational elongation [GO:0006414]	2	M	STVGELACSY					NTA		0	1	NTA	0				100			NTA	NTA	0	2	NTA	1	100
AT1G01930	Q9LPC8	Q9LPC8_ARATH	F22M8.6 protein (Zinc finger protein-like protein)	nucleus	mitochondria-associated ubiquitin-dependent protein catabolic process [GO:0072671]; nuclear protein quality control by the ubiquitin-proteasome system [GO:0071630]; ubiquitin-dependent ERAD pathway [GO:0030433]	2	M	ATTGAAATTE				NTA	NTA		0	2	NTA	0						NTA	NTA		0	2	NTA	0
AT1G02920	Q9SRY5	GSTF7_ARATH	Glutathione S-transferase F7 (EC 2.5.1.18) (AtGSTF8) (GST class-phi member 7) (Glutathione S-transferase 11)	cytosol	defense response to bacterium [GO:0042742]; defense response to fungus, incompatible interaction [GO:0009817]; glutathione metabolic process [GO:0006749]; response to cadmium ion [GO:0046686]; toxin catabolic process [GO:0009407]	2	M	AGIKVFGHPA							0	0		0							NTA		0	1	NTA	0
AT1G03630	O48741	PORC_ARATH	Protochlorophyllide reductase C, chloroplastic (PCR C) (EC 1.3.1.33) (NADPH-protochlorophyllide oxidoreductase C) (POR C)	plastid	chlorophyll biosynthetic process [GO:0015995]; photosynthesis [GO:0015979]	68	A	QTVTATPPAN							0	0		0						Free			1	0	Free	0
AT1G05520	Q8H0S3	Q8H0S3_ARATH	Protein transport protein SEC23	endoplasmic reticulum,golgi	COPII-coated vesicle cargo loading [GO:0090110]; intracellular protein transport [GO:0006886]	2	M	SEMASMDPEG					NTA	NTA	0	2	NTA	0						NTA		NTA	0	2	NTA	0
AT1G05820	Q9MA44	SIPL5_ARATH	Signal peptide peptidase-like 5 (AtSPPL5) (EC 3.4.23.-)	extracellular	membrane protein proteolysis [GO:0033619]	1	-	MVCGEKDTSL						Free	1	0	Free	0								Free	1	0	Free	0
AT1G05850	Q9MA41	CTL1_ARATH	Chitinase-like protein 1 (AtCTL1) (Protein ANION ALTERED ROOT MORPHOLOGY) (Protein ECTOPIC DEPOSITION OF LIGNIN IN PITH 1) (Protein ECTOPIC ROOT HAIR 2) (Protein POM-POM1) (Protein SENSITIVE TO HOT TEMPERATURES 2)	extracellular	cellulose biosynthetic process [GO:0030244]; cell wall macromolecule catabolic process [GO:0016998]; chitin catabolic process [GO:0006032]; ethylene-activated signaling pathway [GO:0009873]; multidimensional cell growth [GO:0009825]; regulation of salicylic acid metabolic process [GO:0010337]; response to cytokinin [GO:0009735]; response to heat [GO:0009408]; response to nitrate [GO:0010167]; res…	27	G	EDKTIKVKKV				Free			1	0	Free	0									0	0		0
AT1G06430	Q8W585	FTSH8_ARATH	ATP-dependent zinc metalloprotease FTSH 8, chloroplastic (AtFTSH8) (EC 3.4.24.-)	plastid	multicellular organism development [GO:0007275]; photoinhibition [GO:0010205]; photosystem II repair [GO:0010206]; proteolysis [GO:0006508]; PSII associated light-harvesting complex II catabolic process [GO:0010304]; thylakoid membrane organization [GO:0010027]	74	A	DEQGQGVSSS				Free			1	0	Free	0									0	0		0
AT1G06670	F4IDQ6	NIH_ARATH	DExH-box ATP-dependent RNA helicase DExH2 (EC 3.6.4.13) (DEIH-box RNA/DNA helicase) (EC 3.6.4.12)	nucleus	DNA metabolic process [GO:0006259]	2	M	AKKKKDTKHT							0	0		0							Free		1	0	Free	0
AT1G06680	Q42029	PSBP1_ARATH	Oxygen-evolving enhancer protein 2-1, chloroplastic (OEE2) (23 kDa subunit of oxygen evolving system of photosystem II) (23 kDa thylakoid membrane protein) (OEC 23 kDa subunit) (OEC23)	plastid	defense response to bacterium [GO:0042742]; photosynthesis, light reaction [GO:0019684]	41	C	KAQQSHEDDN							0	0		0								Free	1	0	Free	0
AT1G06680	Q42029	PSBP1_ARATH	Oxygen-evolving enhancer protein 2-1, chloroplastic (OEE2) (23 kDa subunit of oxygen evolving system of photosystem II) (23 kDa thylakoid membrane protein) (OEC 23 kDa subunit) (OEC23)	plastid	defense response to bacterium [GO:0042742]; photosynthesis, light reaction [GO:0019684]	78	A	AYGEAANVFG				Free			1	0	Free	0								Free	1	0	Free	0
AT1G07210	Q9LML3	Q9LML3_ARATH	F10K1.8 protein (Ribosomal protein S18)	mitochondrion	translation [GO:0006412]	29	L	ATNANEDPNQ					Free	Free	2	0	Free	0								Free	1	0	Free	0
AT1G07780	Q42440	PAI1_ARATH	N-(5'-phosphoribosyl)anthranilate isomerase 1, chloroplastic (EC 5.3.1.24)	plastid	tryptophan biosynthetic process [GO:0000162]	47	C	SVSNTENVAP					Free		1	0	Free	0								Free	1	0	Free	0
AT1G08420	Q9SJF0	BSL2_ARATH	Serine/threonine-protein phosphatase BSL2 (EC 3.1.3.16) (BSU1-like protein 2)	nucleus	brassinosteroid mediated signaling pathway [GO:0009742]	1	-	MDEDSSMVAD							0	0		0								NTA	0	1	NTA	0
AT1G08880	O04848	H2AXA_ARATH	Probable histone H2AXa (HTA5)	nucleus	chromatin organization [GO:0006325]	2	M	STGAGSGTTK				NTA			0	1	NTA	0									0	0		0
AT1G09340	Q9SA52	CP41B_ARATH	Chloroplast stem-loop binding protein of 41 kDa b, chloroplastic (CSP41-b) (Heteroglycan-interacting protein 1.3) (Protein CHLOROPLAST RNA BINDING) (Protein Gb5f)	plastid	cellular response to water deprivation [GO:0042631]; chloroplast organization [GO:0009658]; circadian rhythm [GO:0007623]; defense response to bacterium [GO:0042742]; galactose catabolic process [GO:0019388]; galactose catabolic process via UDP-galactose [GO:0033499]; monosaccharide metabolic process [GO:0005996]; plastid translation [GO:0032544]; polysaccharide catabolic process [GO:0000272]; po…	51	A	SSEKKILIMG							0	0		0									0	0		0
AT1G09640	O04487	EF1G1_ARATH	Probable elongation factor 1-gamma 1 (EF-1-gamma 1) (eEF-1B gamma 1)	cytosol	0	2	M	ALVLHTYKGN				NTA	NTA		0	2	NTA	0									0	0		0
AT1G10590	Q93W05	Q93W05_ARATH	At1g10590/F20B24_1 (Nucleic acid-binding, OB-fold-like protein)	cytosol	0	2	M	AEATSALRKP				NTA			0	1	NTA	0									0	0		0
AT1G10700	Q93Z66	KPRS3_ARATH	Ribose-phosphate pyrophosphokinase 3, chloroplastic (EC 2.7.6.1) (Phosphoribosyl pyrophosphate synthase 3)	plastid	5-phosphoribose 1-diphosphate biosynthetic process [GO:0006015]; nucleoside metabolic process [GO:0009116]; nucleotide biosynthetic process [GO:0009165]; purine nucleotide biosynthetic process [GO:0006164]	88	A	AATSESGSKS				Free			1	0	Free	0									0	0		0
AT1G11430	Q9LPZ1	MORF9_ARATH	Multiple organellar RNA editing factor 9, chloroplastic (RNA editing-interacting protein 9)	plastid	chloroplast RNA modification [GO:1900865]; cytidine to uridine editing [GO:0016554]; mRNA processing [GO:0006397]	60	A	ATVDSDYSSK							0	0		0									0	0		0
AT1G11650	Q9SAB3	RB45B_ARATH	Polyadenylate-binding protein RBP45B (Poly(A)-binding protein RBP45B) (RNA-binding protein 45B) (AtRBP45B)	cytosol	mRNA processing [GO:0006397]; response to ozone [GO:0010193]	1	-	MMQQPPPGGI				NTA			0	1	NTA	0									0	0		0
AT1G12000	Q8W4M5	PFPB1_ARATH	Pyrophosphate--fructose 6-phosphate 1-phosphotransferase subunit beta 1 (PFP 1) (EC 2.7.1.90) (6-phosphofructokinase, pyrophosphate dependent 1) (PPi-PFK 1) (Pyrophosphate-dependent 6-phosphofructose-1-kinase 1)	golgi	fructose 6-phosphate metabolic process [GO:0006002]; photosynthesis [GO:0015979]; response to cadmium ion [GO:0046686]; response to glucose [GO:0009749]	1	-	MAPALAVTRD				Free			1	0	Free	0									0	0		0
AT1G13930	Q9XI93	Q9XI93_ARATH	At1g13930/F16A14.27 (F16A14.14) (F7A19.2 protein) (Oleosin-B3-like protein)	plastid	regulation of abscisic acid biosynthetic process [GO:0010115]; response to cadmium ion [GO:0046686]; response to heat [GO:0009408]; response to salt stress [GO:0009651]	1	-	MNFISDQVKK				NTA			0	1	NTA	0									0	0		0
AT1G14030	Q9XI84	RBCMT_ARATH	[Fructose-bisphosphate aldolase]-lysine N-methyltransferase, chloroplastic (EC 2.1.1.259) (Aldolases N-methyltransferase) ([Ribulose-bisphosphate carboxylase]-lysine N-methyltransferase-like) (AtLSMT-L) (LSMT-like enzyme)	plastid	peptidyl-lysine monomethylation [GO:0018026]; peptidyl-lysine trimethylation [GO:0018023]	58	R	DQGVVSGKSV					Free		1	0	Free	0								Free	1	0	Free	0
AT1G15820	Q9LMQ2	Q9LMQ2_ARATH	Chlorophyll a-b binding protein, chloroplastic	plastid	nonphotochemical quenching [GO:0010196]; photosynthesis [GO:0015979]; photosynthesis, light harvesting in photosystem I [GO:0009768]; protein-chromophore linkage [GO:0018298]; response to light stimulus [GO:0009416]	2	M	AMAVSGAVLS							0	0		0									0	0		0
AT1G15960	Q9S9N8	NRAM6_ARATH	Metal transporter Nramp6 (AtNramp6)	plasma membrane	cadmium ion transmembrane transport [GO:0070574]; iron ion homeostasis [GO:0055072]	1	-	MAAETASGSN							0	0		0								NTA	0	1	NTA	0
AT1G16080	Q9S9M7	Q9S9M7_ARATH	Nuclear protein (T24D18.18 protein)	plastid	0	41	P	MAMAAASAAT							0	0		0									0	0		0
AT1G16080	Q9S9M7	Q9S9M7_ARATH	Nuclear protein (T24D18.18 protein)	plastid	0	45	A	AASAATAKKL				Free			1	0	Free	0				64.56			NTA		0	1	NTA	1	64.56
AT1G17050	Q76FS5	SPS2_ARATH	Solanesyl diphosphate synthase 2, chloroplastic (AtSPS2) (EC 2.5.1.85) (All-trans-nonaprenyl-diphosphate synthase 2 (geranylgeranyl-diphosphate specific))	plastid	isoprenoid biosynthetic process [GO:0008299]; plastoquinone biosynthetic process [GO:0010236]	61	R	AVPAKSKENS				Free			1	0	Free	0									0	0		0
AT1G17880	Q9SMW7	BTF3_ARATH	Basic transcription factor 3 (AtBTF3) (Nascent polypeptide-associated complex subunit beta)	nucleus	0	27	K	AVHKTNTTDD				Free			1	0	Free	0								Free	1	0	Free	0
AT1G20020	Q8W493	FNRL2_ARATH	Ferredoxin--NADP reductase, leaf isozyme 2, chloroplastic (EC 1.18.1.2) (Leaf FNR 2) (AtLFNR2) (FNR-2)	plastid	defense response to bacterium [GO:0042742]; defense response to fungus, incompatible interaction [GO:0009817]; photosynthesis [GO:0015979]	57	A	QITTETDTPT							0	0		0			13.56			Free			1	0	Free	1	13.56
AT1G20050	O48962	EBP_ARATH	Probable 3-beta-hydroxysteroid-Delta(8),Delta(7)-isomerase (EC 5.3.3.5) (Cholestenol Delta-isomerase) (Delta(8)-Delta(7) sterol isomerase) (D8-D7 sterol isomerase)	plasma membrane	sterol biosynthetic process [GO:0016126]	1	-	MEELAHPYVP							0	0		0								NTA	0	1	NTA	0
AT1G20450	P42759	ERD10_ARATH	Dehydrin ERD10 (Low-temperature-induced protein LTI45)	cytosol,plasma membrane	cold acclimation [GO:0009631]; protein stabilization [GO:0050821]; regulation of membrane permeability [GO:0090559]; regulation of seed germination [GO:0010029]; response to abscisic acid [GO:0009737]; response to cold [GO:0009409]; response to water deprivation [GO:0009414]	2	M	AEEYKNTVPE				NTA			0	1	NTA	0									0	0		0
AT1G22450	Q9S7L9	CX6B1_ARATH	Cytochrome c oxidase subunit 6b-1 (AtCOX6b-1)	mitochondrion	0	2	M	ADAVNAQTPS					NTA		0	1	NTA	0						NTA			0	1	NTA	0
AT1G22450	Q9S7L9	CX6B1_ARATH	Cytochrome c oxidase subunit 6b-1 (AtCOX6b-1)	mitochondrion	0	24	K	QDTSAKPVEV							0	0		0									0	0		0
AT1G22710	Q39231	SUC2_ARATH	Sucrose transport protein SUC2 (Sucrose permease 2) (Sucrose transporter 1) (Sucrose-proton symporter 2)	plasma membrane	sucrose metabolic process [GO:0005985]	2	M	VSHPMEKAAN					Free		1	0	Free	0									0	0		0
AT1G22780	P34788	RS18_ARATH	40S ribosomal protein S18	cytosol	translational initiation [GO:0006413]	2	M	SLVANEEFQH				NTA		NTA	0	2	NTA	0								NTA	0	1	NTA	0
AT1G22920	Q8LAZ7	CSN5A_ARATH	COP9 signalosome complex subunit 5a (Signalosome subunit 5a) (EC 3.4.-.-) (Jun activation domain-binding homolog 1)	cytosol	COP9 signalosome assembly [GO:0010387]; negative regulation of photomorphogenesis [GO:0010100]; positive regulation of G2/M transition of mitotic cell cycle [GO:0010971]; protein deneddylation [GO:0000338]; red, far-red light phototransduction [GO:0009585]; regulation of defense response [GO:0031347]; response to auxin [GO:0009733]; specification of floral organ identity [GO:0010093]	1	-	MEGSSSAIAR					NTA		0	1	NTA	0									0	0		0
AT1G23290	Q9LR33	R27A2_ARATH	60S ribosomal protein L27a-2	cytosol	flower development [GO:0009908]; inflorescence development [GO:0010229]; post-embryonic development [GO:0009791]; translation [GO:0006412]	2	M	ATALKKNRKK							0	0		0					0.673			Free	1	0	Free	1	0.673
AT1G23820	Q9ZUB3	SPD1_ARATH	Spermidine synthase 1 (SPDSY 1) (EC 2.5.1.16) (Putrescine aminopropyltransferase 1)	cytosol	polyamine biosynthetic process [GO:0006596]; spermidine biosynthetic process [GO:0008295]	1	-	MDAKETSATD				NTA	NTA	NTA	0	3	NTA	0					99.81	NTA	NTA	NTA	0	3	NTA	1	99.81
AT1G24360	P33207	FABG_ARATH	3-oxoacyl-[acyl-carrier-protein] reductase, chloroplastic (EC 1.1.1.100) (3-ketoacyl-acyl carrier protein reductase)	plastid	fatty acid elongation [GO:0030497]; oxidation-reduction process [GO:0055114]	58	K	AQATATEQSP				Free			1	0	Free	0									0	0		0
AT1G26850	B9DFI7	PMT2_ARATH	Probable methyltransferase PMT2 (EC 2.1.1.-)	golgi	0	2	M	ALKSSSADGK				Free			1	0	Free	0							Free		1	0	Free	0
AT1G27090	Q9LFX8	Q9LFX8_ARATH	Glycine-rich protein (T7N9.15)	nucleus	0	2	M	AATASSEASE						NTA	0	1	NTA	0							NTA		0	1	NTA	0
AT1G27595	Q0WQK1	Q0WQK1_ARATH	Uncharacterized protein At1g27595	nucleus	cellular response to glucose stimulus [GO:0071333]	2	M	AAPAAATARA				NTA			0	1	NTA	0									0	0		0
AT1G27650	Q9S709	U2AFA_ARATH	Splicing factor U2af small subunit A (U2 auxiliary factor 35 kDa subunit A) (U2 small nuclear ribonucleoprotein auxiliary factor small subunit A) (U2 snRNP auxiliary factor small subunit A) (Zinc finger CCCH domain-containing protein 8) (AtC3H8)	nucleus	mRNA splicing, via spliceosome [GO:0000398]; photoperiodism, flowering [GO:0048573]	2	M	AEHLASIFGT					NTA	NTA	0	2	NTA	0								NTA	0	1	NTA	0
AT1G29250	Q9LP53	Q9LP53_ARATH	Alba DNA/RNA-binding protein (At1g29250/F28N24_8) (F28N24.7 protein)	cytosol	rRNA processing [GO:0006364]	1	-	MEEITEGVNN				NTA	NTA	NTA	0	3	NTA	0						NTA			0	1	NTA	0
AT1G29880	O23627	SYGM1_ARATH	Glycine--tRNA ligase, mitochondrial 1 (EC 6.1.1.14) (Diadenosine tetraphosphate synthetase) (Ap4A synthetase) (EC 2.7.7.-) (Glycyl-tRNA synthetase 1) (GlyRS-1)	cytosol	diadenosine tetraphosphate biosynthetic process [GO:0015966]; glycyl-tRNA aminoacylation [GO:0006426]; mitochondrial glycyl-tRNA aminoacylation [GO:0070150]; response to cadmium ion [GO:0046686]	40	P	MDATEQSLRQ							0	0		0								NTA	0	1	NTA	0
AT1G29930	P04778	CB1C_ARATH	Chlorophyll a-b binding protein 1, chloroplastic (Chlorophyll a-b protein 140) (CAB-140) (LHCII type I CAB-1)	plastid	photosynthesis, light harvesting in photosystem I [GO:0009768]; protein-chromophore linkage [GO:0018298]; response to light stimulus [GO:0009416]	15	A	GKAVKLSPAA							0	0		0									0	0		0
AT1G30230	P48006	EF1D1_ARATH	Elongation factor 1-delta 1 (EF-1-delta 1) (Elongation factor 1B-beta 1) (eEF-1B beta 1)	cytosol	translational elongation [GO:0006414]	2	M	AAFPNLNSDA				NTA	NTA		0	2	NTA	0						NTA	NTA	NTA	0	3	NTA	0
AT1G31190	Q94F00	IMPL1_ARATH	Phosphatase IMPL1, chloroplastic (EC 3.1.3.25) (Protein MYO-INOSITOL MONOPHOSPHATASE-LIKE 1)	plastid	inositol biosynthetic process [GO:0006021]; inositol phosphate dephosphorylation [GO:0046855]; phosphatidylinositol phosphorylation [GO:0046854]; signal transduction [GO:0007165]	61	A	VLSEVSDQTR						NTA	0	1	NTA	0									0	0		0
AT1G32210	Q39080	DAD1_ARATH	Dolichyl-diphosphooligosaccharide--protein glycosyltransferase subunit DAD1 (Oligosaccharyl transferase subunit DAD1) (Defender against cell death 1) (AtDAD1) (DAD-1)	endoplasmic reticulum	protein N-linked glycosylation [GO:0006487]	2	M	VKSTSKDAQD				Free	Free		2	0	Free	0				3.001			Free	Free	2	0	Free	1	3.001
AT1G33170	Q9C884	PMTI_ARATH	Probable methyltransferase PMT18 (EC 2.1.1.-)	golgi	0	2	M	AKENSSHSLA						Free	1	0	Free	0									0	0		0
AT1G34000	Q9FEC1	OHP2_ARATH	Light-harvesting complex-like protein OHP2, chloroplastic (One-helix protein 2) (Protein LIGHT-HARVESTING LIKE 6)	plastid	photosystem II assembly [GO:0010207]; response to light intensity [GO:0009642]	44	C	SQTEGPLRRP					NTA		0	1	NTA	0									0	0		0
AT1G35680	P51412	RK21_ARATH	50S ribosomal protein L21, chloroplastic (CL21)	plastid	chloroplast organization [GO:0009658]; embryo development ending in seed dormancy [GO:0009793]; response to cold [GO:0009409]; thylakoid membrane organization [GO:0010027]; translation [GO:0006412]	66	F	AESVVEAEPE							0	0		0						Free			1	0	Free	0
AT1G47750	Q9FZF1	PX11A_ARATH	Peroxisomal membrane protein 11A (Peroxin-11A) (AtPEX11a)	peroxisome	peroxisome fission [GO:0016559]; peroxisome organization [GO:0007031]; regulation of peroxisome size [GO:0044375]	2	M	ATKAPEKITK							0	0		0								NTA	0	1	NTA	0
AT1G48860	F4I035	F4I035_ARATH	RNA 3'-terminal phosphate cyclase/enolpyruvate transferase, alpha/beta	plastid	aromatic amino acid family biosynthetic process [GO:0009073]	72	A	SVSTAEKASE				Free	Free		2	0	Free	0			6.808			Free			1	0	Free	1	6.808
AT1G49240	Q96293	ACT8_ARATH	Actin-8	cytosol	root hair cell tip growth [GO:0048768]	2	M	ADADDIQPIV							0	0		0						NTA	NTA		0	2	NTA	0
AT1G49240	Q96293	ACT8_ARATH	Actin-8	cytosol	root hair cell tip growth [GO:0048768]	50	M	NQKDAYVGDE					Free		1	0	Free	0									0	0		0
AT1G50200	P36428	SYA_ARATH	Alanine--tRNA ligase (EC 6.1.1.7) (Alanyl-tRNA synthetase) (AlaRS)	mitochondrion	alanyl-tRNA aminoacylation [GO:0006419]; mitochondrial alanyl-tRNA aminoacylation [GO:0070143]; response to cadmium ion [GO:0046686]; tRNA modification [GO:0006400]	50	M	PGSEPSETQW					Free		1	0	Free	0									0	0		0
AT1G51510	F4I9J7	Y14_ARATH	RNA-binding protein Y14 (AtY14) (RNA-binding protein 8A)	cytosol,nucleus	mRNA processing [GO:0006397]; mRNA transport [GO:0051028]; nuclear-transcribed mRNA catabolic process, nonsense-mediated decay [GO:0000184]; positive regulation of gene expression [GO:0010628]; regulation of alternative mRNA splicing, via spliceosome [GO:0000381]; regulation of translation [GO:0006417]; RNA splicing [GO:0008380]	42	K	SAIAGANGES							0	0		0								Free	1	0	Free	0
AT1G52300	Q43292	RL372_ARATH	60S ribosomal protein L37-2	cytosol	translation [GO:0006412]	2	M	TKGTGSFGKR						Free	1	0	Free	0									0	0		0
AT1G52380	Q9C829	NU50A_ARATH	Nuclear pore complex protein NUP50A (Nucleoporin 50A)	nucleus	intracellular transport [GO:0046907]; mRNA transport [GO:0051028]; positive regulation of GTPase activity [GO:0043547]; protein transport [GO:0015031]	2	M	GDSENVQQPS					NTA	NTA	0	2	NTA	0							NTA		0	1	NTA	0
AT1G53240	Q9ZP06	MDHM1_ARATH	Malate dehydrogenase 1, mitochondrial (EC 1.1.1.37) (Mitochondrial MDH1) (mMDH1) (Mitochondrial NAD-dependent malate dehydrogenase 1) (mNAD-MDH 1) (mtNAD-MDH1)	mitochondrion	carbohydrate metabolic process [GO:0005975]; defense response to bacterium [GO:0042742]; malate metabolic process [GO:0006108]; response to cadmium ion [GO:0046686]; response to cold [GO:0009409]; tricarboxylic acid cycle [GO:0006099]	23	F	SSGSVPERKV							0	0		0						Free			1	0	Free	0
AT1G53560	Q9LPH1	Q9LPH1_ARATH	At1g53560 (Ribosomal protein L18ae family) (T3F20.13 protein)	plasma membrane	0	2	M	GKEKDKNRGA				Free			1	0	Free	0									0	0		0
AT1G54270	P41377	IF4A2_ARATH	Eukaryotic initiation factor 4A-2 (eIF-4A-2) (EC 3.6.4.13) (ATP-dependent RNA helicase eIF4A-2) (DEAD-box ATP-dependent RNA helicase 19)	cytosol	cytoplasmic translational initiation [GO:0002183]; response to cadmium ion [GO:0046686]	2	M	AGSAPEGTQF				NTA			0	1	NTA	0									0	0		0
AT1G54410	Q9SLJ2	HRD11_ARATH	Dehydrin HIRD11 (Histidine-rich dehydrin of 11 kDa) (AtHIRD11) (Protein SRC1 homolog)	cytosol	negative regulation of hydrogen peroxide biosynthetic process [GO:0010730]	2	M	AGLINKIGDA					NTA		0	1	NTA	0								NTA	0	1	NTA	0
AT1G55490	P21240	CPNB1_ARATH	Chaperonin 60 subunit beta 1, chloroplastic (CPN-60 beta 1) (60 kDa chaperonin subunit beta 1) (RuBisCO large subunit-binding protein subunit beta, chloroplastic)	plastid	'de novo' protein folding [GO:0006458]; cell death [GO:0008219]; chaperone cofactor-dependent protein refolding [GO:0051085]; mitochondrion organization [GO:0007005]; protein refolding [GO:0042026]; response to cold [GO:0009409]; systemic acquired resistance [GO:0009627]	77	N	KLADLVGVTL				Free	Free		2	0	Free	0						Free			1	0	Free	0
AT1G55805	Q682I1	BOLA1_ARATH	Protein BOLA1, chloroplastic	plastid	0	53	M	SSVEKTGSDS					NTA		0	1	NTA	0									0	0		0
AT1G56340	O04151	CALR1_ARATH	Calreticulin-1	endoplasmic reticulum	endoplasmic reticulum unfolded protein response [GO:0030968]; protein folding [GO:0006457]; response to cadmium ion [GO:0046686]; response to endoplasmic reticulum stress [GO:0034976]; response to oxidative stress [GO:0006979]	23	A	EVIFEEKFED				Free			1	0	Free	0									0	0		0
AT1G56410	Q9C7X7	HSP7N_ARATH	Heat shock 70 kDa protein 18 (Heat shock protein 70-18) (AtHsp70-18) (Heat-shock protein 70T-1)	plastid	cellular response to heat [GO:0034605]; cellular response to unfolded protein [GO:0034620]; chaperone cofactor-dependent protein refolding [GO:0051085]; protein refolding [GO:0042026]; response to cadmium ion [GO:0046686]; response to heat [GO:0009408]; response to unfolded protein [GO:0006986]	2	M	AGKGEGPAIG							0	0		0						NTA			0	1	NTA	0
AT1G57720	Q9FVT2	EF1G2_ARATH	Probable elongation factor 1-gamma 2 (EF-1-gamma 2) (eEF-1B gamma 2)	cytosol	response to cadmium ion [GO:0046686]; response to zinc ion [GO:0010043]	2	M	ALVMHTYKGN				NTA		NTA	0	2	NTA	0						NTA	NTA	NTA	0	3	NTA	0
AT1G58270	Q9SLV3	Q9SLV3_ARATH	At1g58270/F19C14_8 (F19C14.11 protein) (TRAF-like family protein) (ZW9 protein)	extracellular	0	83	S	QAVTTDTRTR							0	0		0						Free		Free	2	0	Free	0
AT1G58290	P42804	HEM11_ARATH	Glutamyl-tRNA reductase 1, chloroplastic (GluTR) (EC 1.2.1.70)	plastid	chlorophyll biosynthetic process [GO:0015995]; heme biosynthetic process [GO:0006783]; protoporphyrinogen IX biosynthetic process [GO:0006782]	62	C	ELSASSDSAS				Free	Free	Free	3	0	Free	0						Free		Free	2	0	Free	0
AT1G61520	Q9SY97	LHCA3_ARATH	Photosystem I chlorophyll a/b-binding protein 3-1, chloroplastic (Lhca3*1) (LHCI type III LHCA3)	plastid	photosynthesis, light harvesting in photosystem I [GO:0009768]; protein-chromophore linkage [GO:0018298]; response to cold [GO:0009409]; response to high light intensity [GO:0009644]; response to light stimulus [GO:0009416]; response to low light intensity stimulus [GO:0009645]	42	A	AATPPVKQGA					NTA	NTA	0	2	NTA	0			99.94			NTA	NTA	NTA	0	3	NTA	1	99.94
AT1G62330	F4HYR4	OFT15_ARATH	O-fucosyltransferase 15 (O-FucT-15) (EC 2.4.1.-) (O-fucosyltransferase family protein)	golgi	fucose metabolic process [GO:0006004]	2	M	SSERPDEEKP					NTA	NTA	0	2	NTA	0							NTA	NTA	0	2	NTA	0
AT1G63810	Q0WVM5	Q0WVM5_ARATH	Nucleolar protein	cytosol	rRNA processing [GO:0006364]; tRNA export from nucleus [GO:0006409]	1	-	MEADTKTDSR							0	0		0							NTA		0	1	NTA	0
AT1G63940	P92947	MDAR_ARATH	Monodehydroascorbate reductase, chloroplastic/mitochondrial (EC 1.6.5.4) (Monodehydroascorbate reductase 5, mitochondrial) (AtMDAR5) (Monodehydroascorbate reductase 6, chloroplastic) (AtMDAR6)	plastid	response to cadmium ion [GO:0046686]; response to cold [GO:0009409]	48	A	SFANENREFV						Free	1	0	Free	0								Free	1	0	Free	0
AT1G64520	Q9SGW3	PSD8A_ARATH	26S proteasome non-ATPase regulatory subunit 8 homolog A (26S proteasome regulatory subunit RPN12a) (AtRPN12a) (26S proteasome regulatory subunit S14 homolog A)	cytosol,nucleus	cotyledon development [GO:0048825]; cytokinin-activated signaling pathway [GO:0009736]; flower development [GO:0009908]; leaf development [GO:0048366]; post-embryonic root development [GO:0048528]; proteasome assembly [GO:0043248]; proteasome-mediated ubiquitin-dependent protein catabolic process [GO:0043161]; protein catabolic process [GO:0030163]; regulation of anthocyanin biosynthetic process …	1	-	MDPQLTEVSQ				NTA			0	1	NTA	0									0	0		0
AT1G64680	Q9SGU7	Q9SGU7_ARATH	At1g64680 (Beta-carotene isomerase D27) (F1N19.25)	plastid	0	22	C	GIAEPSGEPA					Free	Free	2	0	Free	0			0.4347			Free			1	0	Free	1	0.4347
AT1G64770	Q94AQ8	PNSB2_ARATH	Photosynthetic NDH subunit of subcomplex B 2, chloroplastic (Protein PnsB2) (NAD(P)H DEHYDROGENASE SUBUNIT 45) (NDH-DEPENDENT CYCLIC ELECTRON FLOW 2)	plastid	carbohydrate metabolic process [GO:0005975]; photosynthetic electron transport in photosystem I [GO:0009773]	19	S	SISAPQTQTI					NTA		0	1	NTA	0								NTA	0	1	NTA	0
AT1G65220	Q93ZY6	Q93ZY6_ARATH	ARM repeat superfamily protein	cytosol	0	2	M	SSKEKPTLGG							0	0		0							NTA		0	1	NTA	0
AT1G66410	P0DH96	CALM4_ARATH	Calmodulin-4 (CaM-4)	cytosol	calcium-mediated signaling [GO:0019722]	2	M	ADQLTDEQIS				NTA			0	1	NTA	0									0	0		0
AT1G67280	Q8W593	LGUC_ARATH	Probable lactoylglutathione lyase, chloroplastic (EC 4.4.1.5) (Glyoxalase I)	plastid	methylglyoxal catabolic process to D-lactate via S-lactoyl-glutathione [GO:0019243]; response to cold [GO:0009409]	62	L	GVAESGKAAQ				Free			1	0	Free	0									0	0		0
AT1G67430	P51413	RL172_ARATH	60S ribosomal protein L17-2	cytosol,nucleus	cytoplasmic translation [GO:0002181]	2	M	VKYSQEPDNQ					Free		1	0	Free	0			1.747			Free	Free	Free	3	0	Free	1	1.747
AT1G67700	Q8LDL0	HHL1_ARATH	Protein HHL1, chloroplastic (Hypersensitive to high light 1)	plastid	0	54	E	AKGKKGMAAR					Free		1	0	Free	0									0	0		0
AT1G68590	Q9SX22	RRP31_ARATH	30S ribosomal protein 3-1, chloroplastic (Plastid-specific 30S ribosomal protein 3-1) (PSRP-3 1)	plastid	plastid translation [GO:0032544]	50	L	AAPETLTAET					NTA		0	1	NTA	0								NTA	0	1	NTA	0
AT1G69200	F4I0K2	SCKL2_ARATH	Fructokinase-like 2, chloroplastic (pfkB-type carbohydrate kinase family protein 1)	plastid	chloroplast organization [GO:0009658]; etioplast organization [GO:0009662]; plastid transcription [GO:0042793]; regulation of transcription, DNA-templated [GO:0006355]	53	S	ESAPLEEEGN							0	0		0								Free	1	0	Free	0
AT1G70310	O48661	SPD2_ARATH	Spermidine synthase 2 (SPDSY 2) (EC 2.5.1.16) (Putrescine aminopropyltransferase 2)	cytosol	polyamine biosynthetic process [GO:0006596]; spermidine biosynthetic process [GO:0008295]	2	M	SSTQEASVTD							0	0		0								NTA	0	1	NTA	0
AT1G71500	Q9C9I7	Q9C9I7_ARATH	Rieske (2Fe-2S) domain-containing protein	plastid	photosystem II assembly [GO:0010207]; photosystem II stabilization [GO:0042549]	64	C	EATEVSSSSS				Free	Free		2	0	Free	0						Free		Free	2	0	Free	0
AT1G71500	Q9C9I7	Q9C9I7_ARATH	Rieske (2Fe-2S) domain-containing protein	plastid	photosystem II assembly [GO:0010207]; photosystem II stabilization [GO:0042549]	65	E	ATEVSSSSSV							0	0		0									0	0		0
AT1G73060	Q8H0W0	LPA3_ARATH	Protein LOW PSII ACCUMULATION 3, chloroplastic	plastid	photosystem II assembly [GO:0010207]	26	G	ATANSGGAIS					Free		1	0	Free	0							Free		1	0	Free	0
AT1G73060	Q8H0W0	LPA3_ARATH	Protein LOW PSII ACCUMULATION 3, chloroplastic	plastid	photosystem II assembly [GO:0010207]	27	A	TANSGGAISS					NTA		0	1	NTA	0						NTA	NTA		0	2	NTA	0
AT1G73060	Q8H0W0	LPA3_ARATH	Protein LOW PSII ACCUMULATION 3, chloroplastic	plastid	photosystem II assembly [GO:0010207]	29	A	NSGGAISSTS							0	0		0									0	0		0
AT1G73230	Q9CAT7	BTF3L_ARATH	Nascent polypeptide-associated complex subunit beta	nucleus	0	27	K	AVHKTTTTDD				Free			1	0	Free	0								Free	1	0	Free	0
AT1G75780	P12411	TBB1_ARATH	Tubulin beta-1 chain (Beta-1-tubulin)	cytosol	microtubule-based process [GO:0007017]; microtubule cytoskeleton organization [GO:0000226]; mitotic cell cycle [GO:0000278]; response to light stimulus [GO:0009416]; unidimensional cell growth [GO:0009826]	1	-	MREILHVQGG					NTA		0	1	NTA	0						NTA		NTA	0	2	NTA	0
AT1G76140	F4I2A0	F4I2A0_ARATH	Prolyl oligopeptidase family protein	plastid	0	66	M	GSSSVFGEQL				NTA			0	1	NTA	0									0	0		0
AT1G77490	Q42593	APXT_ARATH	L-ascorbate peroxidase T, chloroplastic (EC 1.11.1.11) (Thylakoid-bound ascorbate peroxidase) (AtAPx06) (tAPX)	plastid	cellular response to oxidative stress [GO:0034599]; chloroplast-nucleus signaling pathway [GO:0010019]; cold acclimation [GO:0009631]; hydrogen peroxide catabolic process [GO:0042744]; hydrogen peroxide mediated signaling pathway [GO:0071588]; response to reactive oxygen species [GO:0000302]	79	C	AASDAAQLIS							0	0		0			0.5059			Free			1	0	Free	1	0.5059
AT1G77670	Q9CAP1	Q9CAP1_ARATH	At1g77670 (Putative aminotransferase; 101422-99564) (Pyridoxal phosphate (PLP)-dependent transferases superfamily protein)	mitochondrion	biosynthetic process [GO:0009058]	42	M	TTVSTQNEST							0	0		0						NTA			0	1	NTA	0
AT1G78900	O23654	VATA_ARATH	V-type proton ATPase catalytic subunit A (V-ATPase subunit A) (EC 7.1.2.2) (V-ATPase 69 kDa subunit) (Vacuolar H(+)-ATPase subunit A) (Vacuolar proton pump subunit alpha)	vacuole,golgi	ATP metabolic process [GO:0046034]; Golgi organization [GO:0007030]; pollen development [GO:0009555]	2	M	PAFYGGKLTT				Free			1	0	Free	0							Free	Free	2	0	Free	0
AT1G79040	P27202	PSBR_ARATH	Photosystem II 10 kDa polypeptide, chloroplastic	plastid	photosystem II oxygen evolving complex assembly [GO:0010270]	43	S	GVKKIKTDKP							0	0		0								Free	1	0	Free	0
AT1G79040	P27202	PSBR_ARATH	Photosystem II 10 kDa polypeptide, chloroplastic	plastid	photosystem II oxygen evolving complex assembly [GO:0010270]	46	K	KIKTDKPFGI							0	0		0									0	0		0
AT1G79040	P27202	PSBR_ARATH	Photosystem II 10 kDa polypeptide, chloroplastic	plastid	photosystem II oxygen evolving complex assembly [GO:0010270]	49	K	TDKPFGINGS					Free		1	0	Free	0									0	0		0
AT1G79530	Q9SAJ6	G3PP1_ARATH	Glyceraldehyde-3-phosphate dehydrogenase GAPCP1, chloroplastic (EC 1.2.1.12) (Glyceraldehyde-3-phosphate dehydrogenase of plastid 1) (NAD-dependent glyceraldehydephosphate dehydrogenase chloroplastic 1)	plastid	amino acid homeostasis [GO:0080144]; anther wall tapetum development [GO:0048658]; carbohydrate metabolic process [GO:0005975]; glucose metabolic process [GO:0006006]; glycolytic process [GO:0006096]; pollen development [GO:0009555]; primary root development [GO:0080022]	70	A	TATEVPSAVR				NTA			0	1	NTA	0									0	0		0
AT1G79850	P16180	RR17_ARATH	30S ribosomal protein S17, chloroplastic (CS17)	plastid	plastid translation [GO:0032544]	50	A	MKTMQGRVVC				Free			1	0	Free	0						Free		Free	2	0	Free	0
AT1G80230	Q9SSB8	CX5B2_ARATH	Cytochrome c oxidase subunit 5b-2, mitochondrial (AtCOX5b-2)	mitochondrion	mitochondrial ATP synthesis coupled proton transport [GO:0042776]; mitochondrial electron transport, cytochrome c to oxygen [GO:0006123]	54	L	IGSAAADTAV						Free	1	0	Free	0									0	0		0
AT1G80230	Q9SSB8	CX5B2_ARATH	Cytochrome c oxidase subunit 5b-2, mitochondrial (AtCOX5b-2)	mitochondrion	mitochondrial ATP synthesis coupled proton transport [GO:0042776]; mitochondrial electron transport, cytochrome c to oxygen [GO:0006123]	55	I	GSAAADTAVK							0	0		0								Free	1	0	Free	0
AT1G80480	Q9M8L6	Q9M8L6_ARATH	At1g80480 (Plastid transcriptionally active 17)	plastid	0	70	A	SATQTEDSDV					Free	Free	2	0	Free	0						Free	Free	Free	3	0	Free	0
AT2G04700	Q9SJ89	FTRC_ARATH	Ferredoxin-thioredoxin reductase catalytic chain, chloroplastic (FTR-C) (EC 1.8.7.2) (Ferredoxin-thioredoxin reductase subunit B) (FTR-B)	plastid	oxidation-reduction process [GO:0055114]	33	A	KTEPSEKSVE				Free	Free	Free	3	0	Free	0			1.626	1.474		Free	Free	Free	3	0	Free	2	1.55	0.076
AT2G09990	Q9SK22	RS161_ARATH	40S ribosomal protein S16-1	cytosol	maturation of SSU-rRNA from tricistronic rRNA transcript (SSU-rRNA, 5.8S rRNA, LSU-rRNA) [GO:0000462]; translation [GO:0006412]	2	M	ATQPATESVQ				NTA			0	1	NTA	0									0	0		0
AT2G14880	O82326	O82326_ARATH	Expressed protein (SWIB/MDM2 domain superfamily protein)	plastid	0	49	A	TESSEPTATN							0	0		0				6.481			Free	Free	2	0	Free	1	6.481
AT2G15620	Q39161	NIR_ARATH	Ferredoxin--nitrite reductase, chloroplastic (NiR) (EC 1.7.7.1)	plastid	nitrate assimilation [GO:0042128]; response to nitrate [GO:0010167]	29	A	AQTTAPAEST				Free			1	0	Free	0							Free		1	0	Free	0
AT2G15620	Q39161	NIR_ARATH	Ferredoxin--nitrite reductase, chloroplastic (NiR) (EC 1.7.7.1)	plastid	nitrate assimilation [GO:0042128]; response to nitrate [GO:0010167]	36	A	ESTASVDADR						Free	1	0	Free	0									0	0		0
AT2G16280	Q9SIX1	KCS9_ARATH	3-ketoacyl-CoA synthase 9 (KCS-9) (EC 2.3.1.199) (Very long-chain fatty acid condensing enzyme 9) (VLCFA condensing enzyme 9)	endoplasmic reticulum	fatty acid biosynthetic process [GO:0006633]; response to cold [GO:0009409]; response to light stimulus [GO:0009416]	1	-	MEAANEPVNG				NTA	NTA		0	2	NTA	0									0	0		0
AT2G16850	Q9ZVX8	PIP28_ARATH	Probable aquaporin PIP2-8 (Plasma membrane intrinsic protein 2-8) (AtPIP2;8) (Plasma membrane intrinsic protein 3b) (PIP3b)	plasma membrane	response to abscisic acid [GO:0009737]; response to water deprivation [GO:0009414]	2	M	SKEVSEEGRH				NTA			0	1	NTA	0									0	0		0
AT2G16950	Q8H0U4	TNPO1_ARATH	Transportin-1 (AtTRN1) (Importin beta-2) (Karyopherin beta-2)	nucleus	import into nucleus [GO:0051170]; miRNA loading onto RISC involved in gene silencing by miRNA [GO:0035280]; protein import into nucleus [GO:0006606]	63	E	GKSVEVRQAA						NTA	0	1	NTA	0									0	0		0
AT2G17340	Q949P3	D89S2_ARATH	Damage-control phosphatase At2g17340 (EC 3.1.3.-) (Sugar phosphates phosphatase At2g17340)	cytosol	coenzyme A biosynthetic process [GO:0015937]; phosphorylation [GO:0016310]	1	-	MESDSEMVPF				NTA	NTA		0	2	NTA	0								NTA	0	1	NTA	0
AT2G17870	Q94C69	CSP3_ARATH	Cold shock domain-containing protein 3 (AtCSP3)	nucleus	cold acclimation [GO:0009631]; DNA duplex unwinding [GO:0032508]; response to cold [GO:0009409]; unidimensional cell growth [GO:0009826]	2	M	AMEDQSAARS							0	0		0						NTA	NTA		0	2	NTA	0
AT2G18110	Q9SI20	EF1D2_ARATH	Elongation factor 1-delta 2 (EF-1-delta 2) (Elongation factor 1B-beta 2) (eEF-1B beta 2)	cytosol	translational elongation [GO:0006414]	2	M	AAFPNLNSGS				NTA	NTA	NTA	0	3	NTA	0							NTA	NTA	0	2	NTA	0
AT2G19740	Q9SLL7	RL311_ARATH	60S ribosomal protein L31-1	cytosol	cytoplasmic translation [GO:0002181]	1	-	MEKGKGRKEE							0	0		0									0	0		0
AT2G19750	P49689	RS30_ARATH	40S ribosomal protein S30	cytosol,nucleus	translation [GO:0006412]	2	M	GKVHGSLARA				Free	Free	Free	3	0	Free	0				0.3666		Free	Free	Free	3	0	Free	1	0.3666
AT2G20260	Q9S714	PSAE2_ARATH	Photosystem I reaction center subunit IV B, chloroplastic (PSI-E B)	plastid	photosynthesis [GO:0015979]	48	A	AEDTPPATAS				Free	Free		2	0	Free	0			3.46	1.563	2.292	Free	Free	Free	3	0	Free	3	2.43833	0.781329
AT2G20260	Q9S714	PSAE2_ARATH	Photosystem I reaction center subunit IV B, chloroplastic (PSI-E B)	plastid	photosynthesis [GO:0015979]	57	A	SSDSSSTTAA				Free			1	0	Free	0									0	0		0
AT2G20260	Q9S714	PSAE2_ARATH	Photosystem I reaction center subunit IV B, chloroplastic (PSI-E B)	plastid	photosynthesis [GO:0015979]	71	A	KVPAAKAKPP					Free		1	0	Free	0									0	0		0
AT2G21060	Q38896	CSP4_ARATH	Cold shock domain-containing protein 4 (AtCSP4) (Glycine-rich protein 2b) (AtGRP2b)	nucleus	embryo development ending in seed dormancy [GO:0009793]; fruit development [GO:0010154]; response to cold [GO:0009409]	2	M	SGGGDVNMSG				NTA	NTA		0	2	NTA	0			98.42			NTA	NTA		0	2	NTA	1	98.42
AT2G21230	B3H7M2	B3H7M2_ARATH	Basic-leucine zipper (BZIP) transcription factor family protein	nucleus	negative regulation of gene expression [GO:0010629]; positive regulation of gene expression [GO:0010628]; reproductive shoot system development [GO:0090567]; response to abscisic acid [GO:0009737]	2	M	GGGGDTTDTN				Free	Free		2	0	Free	0									0	0		0
AT2G21330	Q9SJU4	ALFP1_ARATH	Fructose-bisphosphate aldolase 1, chloroplastic (AtFBA1) (EC 4.1.2.13)	plastid	fructose 1,6-bisphosphate metabolic process [GO:0030388]; gluconeogenesis [GO:0006094]; glycolytic process [GO:0006096]; response to cadmium ion [GO:0046686]	49	A	ASAYADELVK							0	0		0							Free		1	0	Free	0
AT2G21530	Q8GWP4	Q8GWP4_ARATH	At2g21530 (SMAD/FHA domain-containing protein)	plastid	0	73	A	SLDENQSPTS							0	0		0									0	0		0
AT2G23090	O64818	Y2309_ARATH	Uncharacterized protein At2g23090	cytosol	0	2	M	GGGNAQKSAM							0	0		0							Free		1	0	Free	0
AT2G23670	O64835	O64835_ARATH	At2g23670/F26B6.32 (Expressed protein) (Homolog of Synechocystis YCF37) (YCF37-like protein)	plastid	0	72	A	ENIPLFGIRK							0	0		0								Free	1	0	Free	0
AT2G23940	O82222	O82222_ARATH	Expressed protein (Transmembrane protein (DUF788))	endoplasmic reticulum	vacuolar protein processing [GO:0006624]	2	M	ANQGAKKRKE							0	0		0								Free	1	0	Free	0
AT2G25840	Q8RXE9	SYWM_ARATH	Tryptophan--tRNA ligase, chloroplastic/mitochondrial (EC 6.1.1.2) (Protein OVULE ABORTION 4) (Tryptophanyl-tRNA synthetase) (TrpRS)	plastid	tryptophanyl-tRNA aminoacylation [GO:0006436]	53	C	SVATDDTSPS							0	0		0									0	0		0
AT2G25970	O82762	O82762_ARATH	F17H15.1/F17H15.1 (KH domain-containing protein)	nucleus	0	2	M	ADESQYSSDT							0	0		0				99.99			NTA		0	1	NTA	1	99.99
AT2G26640	O48780	KCS11_ARATH	3-ketoacyl-CoA synthase 11 (KCS-11) (EC 2.3.1.199) (Very long-chain fatty acid condensing enzyme 11) (VLCFA condensing enzyme 11)	plasma membrane	fatty acid biosynthetic process [GO:0006633]; response to cold [GO:0009409]; response to light stimulus [GO:0009416]	1	-	MDVEQKKPLI				NTA	NTA	NTA	0	3	NTA	0									0	0		0
AT2G26670	O48782	HMOX1_ARATH	Heme oxygenase 1, chloroplastic (AtHO1) (EC 1.14.14.18) (Protein GENOMES UNCOUPLED 2) (Protein REVERSAL OF THE DET PHENOTYPE 4)	plastid	carotenoid biosynthetic process [GO:0016117]; cellular response to UV-C [GO:0071494]; chloroplast-nucleus signaling pathway [GO:0010019]; flavonoid biosynthetic process [GO:0009813]; heme oxidation [GO:0006788]; photosynthesis [GO:0015979]; phytochromobilin biosynthetic process [GO:0010024]; regulation of meristem growth [GO:0010075]; regulation of stomatal movement [GO:0010119]	56	A	ATTAAEKQKK					Free	Free	2	0	Free	0						Free	Free		2	0	Free	0
AT2G27680	Q9ZUX0	Q9ZUX0_ARATH	At2g27680/F15K20.22 (Expressed protein) (NAD(P)-linked oxidoreductase superfamily protein)	plastid	0	37	C	SVEITEADRS				Free			1	0	Free	0									0	0		0
AT2G27710	Q9SLF7	RLA22_ARATH	60S acidic ribosomal protein P2-2	cytosol	response to cold [GO:0009409]; translational elongation [GO:0006414]	1	-	MKVVAAYLLA							0	0		0									0	0		0
AT2G29400	P30366	PP11_ARATH	Serine/threonine-protein phosphatase PP1 isozyme 1 (EC 3.1.3.16) (Type one protein phosphatase 1)	cytosol	0	2	M	AEKPAQEQEQ							0	0		0									0	0		0
AT2G30520	Q682S0	RPT2_ARATH	Root phototropism protein 2 (BTB/POZ domain-containing protein RPT2)	golgi	phototropism [GO:0009638]; protein ubiquitination [GO:0016567]; signal transduction [GO:0007165]	2	M	ATEGKNPINM							0	0		0								NTA	0	1	NTA	0
AT2G30860	O80852	GSTF9_ARATH	Glutathione S-transferase F9 (AtGSTF9) (EC 2.5.1.18) (AtGSTF7) (GST class-phi member 9)	cytosol	defense response [GO:0006952]; defense response to bacterium [GO:0042742]; glutathione metabolic process [GO:0006749]; response to cadmium ion [GO:0046686]; response to zinc ion [GO:0010043]; toxin catabolic process [GO:0009407]	2	M	VLKVYGPHFA				Free	Free	Free	3	0	Free	0						Free	Free	Free	3	0	Free	0
AT2G30870	P42761	GSTFA_ARATH	Glutathione S-transferase F10 (AtGSTF10) (EC 2.5.1.18) (AtGSTF4) (GST class-phi member 10) (Protein EARLY RESPONSE TO DEHYDRATION 13)	cytosol	glutathione metabolic process [GO:0006749]; response to cadmium ion [GO:0046686]; response to water deprivation [GO:0009414]; toxin catabolic process [GO:0009407]	2	M	VLTIYAPLFA							0	0		0									0	0		0
AT2G31060	B3LF44	B3LF44_ARATH	At2g31060 (Elongation factor family protein)	mitochondrion	0	39	S	AATASTAAAG					Free		1	0	Free	0							Free		1	0	Free	0
AT2G31060	B3LF44	B3LF44_ARATH	At2g31060 (Elongation factor family protein)	mitochondrion	0	40	A	ATASTAAAGA					Free	Free	2	0	Free	0				8.568		Free	Free	Free	3	0	Free	1	8.568
AT2G31790	Q9SKC1	U74C1_ARATH	UDP-glycosyltransferase 74C1 (EC 2.4.1.-)	mitochondrion	0	2	M	SEAKKGHVLF				NTA	NTA	NTA	0	3	NTA	0							NTA	NTA	0	2	NTA	0
AT2G31810	Q93YZ7	ILVH2_ARATH	Acetolactate synthase small subunit 2, chloroplastic (Acetohydroxy-acid synthase small subunit) (AHAS) (ALS)	plastid	isoleucine biosynthetic process [GO:0009097]; regulation of catalytic activity [GO:0050790]; valine biosynthetic process [GO:0009099]	62	R	SVDGKISDAS					Free	Free	2	0	Free	0								Free	1	0	Free	0
AT2G32500	Q67XD6	Q67XD6_ARATH	At2g32500 (Stress responsive alpha-beta barrel domain protein)	mitochondrion	0	40	C	AADDQIASSK					Free		1	0	Free	0									0	0		0
AT2G34420	Q39141	Q39141_ARATH	Chlorophyll a-b binding protein, chloroplastic	plastid	photosynthesis, light harvesting in photosystem I [GO:0009768]; protein-chromophore linkage [GO:0018298]; response to light stimulus [GO:0009416]	15	A	GKAVKPAASD						Free	1	0	Free	0							Free	Free	2	0	Free	0
AT2G34460	Q8H124	Y2446_ARATH	Uncharacterized protein At2g34460, chloroplastic	plastid	0	36	M	EKGEAENAVK				Free	Free		2	0	Free	0									0	0		0
AT2G34970	O64760	O64760_ARATH	At2g34970 (Putative translation initiation factor eIF-2B epsilon subunit) (Trimeric LpxA-like enzyme)	cytosol	0	2	M	GAQKKGGAAA				Free	Free	Free	3	0	Free	0									0	0		0
AT2G35410	O82299	O82299_ARATH	Putative chloroplast RNA binding protein (RNA-binding (RRM/RBD/RNP motifs) family protein)	plastid	0	68	S	VAEKETSADE							0	0		0			4.915			Free			1	0	Free	1	4.915
AT2G35450	Q682E0	Q682E0_ARATH	Catalytic/ hydrolase (mRNA, clone: RAFL21-86-C08)	plastid	secondary metabolic process [GO:0019748]	46	M	AAFAGSDSET				NTA	NTA		0	2	NTA	0									0	0		0
AT2G35520	O22622	DAD2_ARATH	Dolichyl-diphosphooligosaccharide--protein glycosyltransferase subunit DAD2 (Oligosaccharyl transferase subunit DAD2) (Defender against cell death 2) (AtDAD2) (DAD-2)	plasma membrane	protein N-linked glycosylation [GO:0006487]	2	M	VKSTSKDAQD				Free			1	0	Free	0								Free	1	0	Free	0
AT2G36620	Q42347	RL241_ARATH	60S ribosomal protein L24-1	cytosol	assembly of large subunit precursor of preribosome [GO:1902626]; ribosomal large subunit assembly [GO:0000027]; translation [GO:0006412]	2	M	VLKTELCRFS							0	0		0									0	0		0
AT2G38120	Q96247	AUX1_ARATH	Auxin transporter protein 1 (Auxin influx carrier protein 1) (Polar auxin transport inhibitor-resistant protein 1)	plasma membrane,golgi	amino acid transmembrane transport [GO:0003333]; auxin-activated signaling pathway [GO:0009734]; auxin polar transport [GO:0009926]; establishment of planar polarity [GO:0001736]; lateral root formation [GO:0010311]; positive gravitropism [GO:0009958]; response to nematode [GO:0009624]; root cap development [GO:0048829]; root hair cell differentiation [GO:0048765]	2	M	SEGVEAIVAN					NTA		0	1	NTA	0									0	0		0
AT2G39670	F4IVY6	F4IVY6_ARATH	Radical SAM superfamily protein	plastid	rRNA base methylation [GO:0070475]; tRNA methylation [GO:0030488]	38	A	AATTVVPSPK							0	0		0							Free		1	0	Free	0
AT2G39670	F4IVY6	F4IVY6_ARATH	Radical SAM superfamily protein	plastid	rRNA base methylation [GO:0070475]; tRNA methylation [GO:0030488]	39	A	ATTVVPSPKP					Free		1	0	Free	0							Free		1	0	Free	0
AT2G39670	F4IVY6	F4IVY6_ARATH	Radical SAM superfamily protein	plastid	rRNA base methylation [GO:0070475]; tRNA methylation [GO:0030488]	40	A	TTVVPSPKPV							0	0		0							Free		1	0	Free	0
AT2G39855	Q84WZ4	Q84WZ4_ARATH	Plant/protein	nucleus	0	2	M	DKKKSVSGSS				Free	Free		2	0	Free	0							Free		1	0	Free	0
AT2G41530	Q8LAS8	SFGH_ARATH	S-formylglutathione hydrolase (AtSFGH) (EC 3.1.2.12) (Esterase D)	cytosol	formaldehyde catabolic process [GO:0046294]; response to cadmium ion [GO:0046686]	2	M	ASGLSEIGST					NTA	NTA	0	2	NTA	0						NTA	NTA	NTA	0	3	NTA	0
AT2G41740	O81644	VILI2_ARATH	Villin-2	cytosol	actin filament bundle assembly [GO:0051017]; actin filament capping [GO:0051693]	2	M	STKVLDPAFQ					NTA	NTA	0	2	NTA	0				99.03		NTA	NTA		0	2	NTA	1	99.03
AT2G42220	O48529	STR9_ARATH	Rhodanese-like domain-containing protein 9, chloroplastic (Sulfurtransferase 9) (AtStr9)	plastid	0	48	A	ELKFVNAEEA				Free			1	0	Free	0									0	0		0
AT2G43180	F4IQ73	F4IQ73_ARATH	Phosphoenolpyruvate carboxylase family protein	plastid	0	56	N	STVVSDESGN						Free	1	0	Free	0							Free		1	0	Free	0
AT2G43460	O22860	RL38_ARATH	60S ribosomal protein L38	cytosol	translation [GO:0006412]	2	M	PKQIHEIKDF						Free	1	0	Free	0					1.491			Free	1	0	Free	1	1.491
AT2G44120	P60039	RL73_ARATH	60S ribosomal protein L7-3	cytosol	maturation of LSU-rRNA from tricistronic rRNA transcript (SSU-rRNA, 5.8S rRNA, LSU-rRNA) [GO:0000463]	2	M	AESKVVVPES					NTA	NTA	0	2	NTA	0						NTA	NTA	NTA	0	3	NTA	0
AT2G44650	O80504	CH102_ARATH	10 kDa chaperonin 2, chloroplastic (Chloroplast chaperonin 10) (Chl-Cpn10)	plastid	chaperone cofactor-dependent protein refolding [GO:0051085]; protein folding [GO:0006457]	43	A	ISTKWEPTKV							0	0		0									0	0		0
AT2G45070	P38389	SC61B_ARATH	Protein transport protein Sec61 subunit beta	endoplasmic reticulum	posttranslational protein targeting to membrane, translocation [GO:0031204]; SRP-dependent cotranslational protein targeting to membrane, translocation [GO:0006616]	2	M	VGSGAPQRGS					Free		1	0	Free	0							Free		1	0	Free	0
AT2G47730	Q96266	GSTF8_ARATH	Glutathione S-transferase F8, chloroplastic (AtGSTF8) (EC 2.5.1.18) (AtGSTF5) (GST class-phi member 8) (Glutathione S-transferase 6)	plastid	defense response [GO:0006952]; defense response to bacterium [GO:0042742]; glutathione metabolic process [GO:0006749]; response to cold [GO:0009409]; response to karrikin [GO:0080167]; toxin catabolic process [GO:0009407]	50	M	ASIKVHGVPM				NTA			0	1	NTA	0								NTA	0	1	NTA	0
AT2G47940	O82261	DEGP2_ARATH	Protease Do-like 2, chloroplastic (EC 3.4.21.-)	plastid	chloroplast organization [GO:0009658]; photosystem II repair [GO:0010206]; protein catabolic process [GO:0030163]	80	M	AFKAFGSPKK						Free	1	0	Free	0									0	0		0
AT2G48020	P93051	ERDL7_ARATH	Sugar transporter ERD6-like 7	vacuole	zinc ion transport [GO:0006829]	2	M	SKASDAVREP				NTA			0	1	NTA	0									0	0		0
AT3G02200	F4J2B4	F4J2B4_ARATH	Proteasome component (PCI) domain protein	cytosol,nucleus	0	2	M	TTIVPTSEEN				NTA	NTA	NTA	0	3	NTA	0						NTA			0	1	NTA	0
AT3G02780	Q42553	IDI2_ARATH	Isopentenyl-diphosphate Delta-isomerase II, chloroplastic (EC 5.3.3.2) (Isopentenyl pyrophosphate isomerase II) (IPP isomerase II)	plastid	chlorophyll biosynthetic process [GO:0015995]; dimethylallyl diphosphate biosynthetic process [GO:0050992]; flower development [GO:0009908]; isopentenyl diphosphate biosynthetic process [GO:0009240]; photosynthesis [GO:0015979]	48	F	SGTAMTDTKD							0	0		0			5.07	5.212		Free	Free		2	0	Free	2	5.141	0.071
AT3G02870	Q9M8S8	VTC4_ARATH	Inositol-phosphate phosphatase (EC 3.1.3.25) (L-galactose 1-phosphate phosphatase) (EC 3.1.3.93) (Myo-inositol monophosphatase)	cytosol	inositol biosynthetic process [GO:0006021]; inositol phosphate dephosphorylation [GO:0046855]; L-ascorbic acid biosynthetic process [GO:0019853]; phosphatidylinositol phosphorylation [GO:0046854]; response to cold [GO:0009409]; response to karrikin [GO:0080167]; signal transduction [GO:0007165]	2	M	ADNDSLDQFL							0	0		0								NTA	0	1	NTA	0
AT3G03630	O22682	CYSK4_ARATH	S-sulfo-L-cysteine synthase (O-acetyl-L-serine-dependent), chloroplastic (EC 2.5.1.144) (AtCS26) (Beta-substituted Ala synthase 5;1) (ARAth-Bsas5;1) (O-acetylserine sulfhydrylase)	plastid	cysteine biosynthetic process from serine [GO:0006535]; photosynthesis [GO:0015979]; photosynthetic acclimation [GO:0009643]; regulation of hydrogen peroxide metabolic process [GO:0010310]; regulation of superoxide metabolic process [GO:0090322]	57	G	AISGKSSTGT							0	0		0			99.59			NTA			0	1	NTA	1	99.59
AT3G05900	F4J9K9	F4J9K9_ARATH	Neurofilament protein-like protein	nucleus	0	2	M	ASDSHTPTVT							0	0		0									0	0		0
AT3G06670	F4JC31	F4JC31_ARATH	Binding protein	nucleus	production of small RNA involved in gene silencing by RNA [GO:0070918]	2	M	GAPEKSQSNT							0	0		0									0	0		0
AT3G07480	Q9SRR8	Q9SRR8_ARATH	2Fe-2S ferredoxin-like superfamily protein (F21O3.19 protein)	mitochondrion	0	28	S	ATSAPSPSLG					Free	Free	2	0	Free	0							Free		1	0	Free	0
AT3G08030	Q9SFB1	Q9SFB1_ARATH	F17A17.37 protein	extracellular	0	22	G	APASEGYLRN							0	0		0						Free		Free	2	0	Free	0
AT3G09050	Q9SS82	Q9SS82_ARATH	8-amino-7-oxononanoate synthase (At3g09050) (MZB10.8 protein)	plastid	0	35	C	LSKSGDGTSD							0	0		0						Free			1	0	Free	0
AT3G09740	Q9SF29	SYP71_ARATH	Syntaxin-71 (AtSYP71)	plasma membrane	intracellular protein transport [GO:0006886]; protein targeting to membrane [GO:0006612]; vesicle docking [GO:0048278]; vesicle fusion [GO:0006906]	2	M	TVIDILTRVD					Free		1	0	Free	0					0.3017			Free	1	0	Free	1	0.3017
AT3G10020	B3H7G1	B3H7G1_ARATH	Plant/protein	nucleus	0	1	-	MQAVSVDETK				NTA	NTA		0	2	NTA	0						NTA			0	1	NTA	0
AT3G10110	A2RVP7	TI221_ARATH	Mitochondrial import inner membrane translocase subunit TIM22-1 (Protein MATERNAL EFFECT EMBRYO ARREST 67)	mitochondrion	embryo development ending in seed dormancy [GO:0009793]; protein insertion into mitochondrial inner membrane [GO:0045039]	2	M	ADSSAAEPTT							0	0		0				99.47	97.44		NTA	NTA	0	2	NTA	2	98.455	1.015
AT3G10670	Q9CAF5	AB6I_ARATH	ABC transporter I family member 6, chloroplastic (ABC transporter ABCI.6) (AtABCI6) (ABC transporter ATPase) (Non-intrinsic ABC protein 7) (AtNAP7) (Plastid SufC-like protein)	plastid	embryo development ending in seed dormancy [GO:0009793]; thylakoid membrane organization [GO:0010027]	67	S	ASSVSSAVDS							0	0		0									0	0		0
AT3G10670	Q9CAF5	AB6I_ARATH	ABC transporter I family member 6, chloroplastic (ABC transporter ABCI.6) (AtABCI6) (ABC transporter ATPase) (Non-intrinsic ABC protein 7) (AtNAP7) (Plastid SufC-like protein)	plastid	embryo development ending in seed dormancy [GO:0009793]; thylakoid membrane organization [GO:0010027]	68	A	SSVSSAVDSD					Free		1	0	Free	0									0	0		0
AT3G11400	F4J6A1	F4J6A1_ARATH	Eukaryotic translation initiation factor 3 subunit G (eIF3g) (Eukaryotic translation initiation factor 3 RNA-binding subunit) (eIF-3 RNA-binding subunit) (Eukaryotic translation initiation factor 3 subunit 4)	cytosol	formation of cytoplasmic translation initiation complex [GO:0001732]	2	M	TIDSQQKTSK							0	0		0									0	0		0
AT3G12290	Q9LHH7	FOLD2_ARATH	Bifunctional protein FolD 2 (Tetrahydrofolate dehydrogenase/cyclohydrolase 2) [Includes: Methylenetetrahydrofolate dehydrogenase (EC 1.5.1.5); Methenyltetrahydrofolate cyclohydrolase (EC 3.5.4.9)]	cytosol	photorespiration [GO:0009853]; regulation of DNA methylation [GO:0044030]; tetrahydrofolate interconversion [GO:0035999]; tetrahydrofolate metabolic process [GO:0046653]	2	M	ASSSDHTAKI							0	0		0						NTA			0	1	NTA	0
AT3G12345	Q9LHH3	Q9LHH3_ARATH	FKBP-type peptidyl-prolyl cis-trans isomerase (FKBP-type peptidyl-prolyl cis-trans isomerase, putative) (Stress-enhanced protein 4)	plastid	0	34	A	TDVESTEDTQ							0	0		0					5.04			Free	1	0	Free	1	5.04
AT3G12345	Q9LHH3	Q9LHH3_ARATH	FKBP-type peptidyl-prolyl cis-trans isomerase (FKBP-type peptidyl-prolyl cis-trans isomerase, putative) (Stress-enhanced protein 4)	plastid	0	73	R	SGTGKKAEVR					Free		1	0	Free	0									0	0		0
AT3G13120	Q9LK61	RR10_ARATH	30S ribosomal protein S10, chloroplastic	plastid	translation [GO:0006412]	57	F	AVPDTLDPTP							0	0		0									0	0		0
AT3G13470	Q9LJE4	CPNB2_ARATH	Chaperonin 60 subunit beta 2, chloroplastic (CPN-60 beta 2)	plastid	'de novo' protein folding [GO:0006458]; mitochondrion organization [GO:0007005]; protein refolding [GO:0042026]	51	C	AAKELHFNKD							0	0		0				0.6913			Free		1	0	Free	1	0.6913
AT3G13470	Q9LJE4	CPNB2_ARATH	Chaperonin 60 subunit beta 2, chloroplastic (CPN-60 beta 2)	plastid	'de novo' protein folding [GO:0006458]; mitochondrion organization [GO:0007005]; protein refolding [GO:0042026]	52	A	AKELHFNKDG				Free			1	0	Free	0							Free		1	0	Free	0
AT3G13490	Q9LJE2	SYKM_ARATH	Lysine--tRNA ligase, chloroplastic/mitochondrial (EC 6.1.1.6) (Lysyl-tRNA synthetase) (LysRS) (Lysyl-tRNA synthetase 2) (AtKRS-2) (Protein OVULE ABORTION 5)	plastid,mitochondrion	lysyl-tRNA aminoacylation [GO:0006430]; plant ovule development [GO:0048481]	49	A	ASSSSSSATT							0	0		0									0	0		0
AT3G13750	Q9SCW1	BGAL1_ARATH	Beta-galactosidase 1 (Lactase 1) (EC 3.2.1.23)	extracellular	carbohydrate metabolic process [GO:0005975]	33	G	SVSYDSRAIT							0	0		0								Free	1	0	Free	0
AT3G16470	O04309	JAL35_ARATH	Jacalin-related lectin 35 (JA-responsive protein 1) (Myrosinase-binding protein-like At3g16470)	cytosol	response to cold [GO:0009409]; response to jasmonic acid [GO:0009753]; response to wounding [GO:0009611]; vegetative to reproductive phase transition of meristem [GO:0010228]	2	M	AKKLEAQGGR							0	0		0				74.33		NTA	NTA		0	2	NTA	1	74.33
AT3G18130	Q9LV28	GPLPC_ARATH	Receptor for activated C kinase 1C (Guanine nucleotide-binding protein subunit beta-like protein C)	cytosol	cellular response to abscisic acid stimulus [GO:0071215]; positive regulation of protein phosphorylation [GO:0001934]; positive regulation of signal transduction [GO:0009967]; rescue of stalled ribosome [GO:0072344]; root development [GO:0048364]; seed germination [GO:0009845]; shoot system development [GO:0048367]; signal transduction [GO:0007165]	2	M	AEGLVLKGIM						NTA	0	1	NTA	0						NTA			0	1	NTA	0
AT3G18780	Q96292	ACT2_ARATH	Actin-2	cytosol	response to cytokinin [GO:0009735]; response to far red light [GO:0010218]; response to high light intensity [GO:0009644]; response to red light [GO:0010114]; root epidermal cell differentiation [GO:0010053]; root hair cell tip growth [GO:0048768]; root hair elongation [GO:0048767]	2	M	AEADDIQPIV					NTA		0	1	NTA	0			95.58	95.96		NTA	NTA	NTA	0	3	NTA	2	95.77	0.19
AT3G20050	P28769	TCPA_ARATH	T-complex protein 1 subunit alpha (TCP-1-alpha) (CCT-alpha) (Chaperonin CCT1)	cytosol	protein folding [GO:0006457]	2	M	SISAQNPDIS						NTA	0	1	NTA	0								NTA	0	1	NTA	0
AT3G20810	Q8RWR1	JMJ30_ARATH	Lysine-specific demethylase JMJ30 (AtJMJ30) (EC 1.14.11.-) (JmjC domain-containing protein 30) (Jumonji domain-containing protein 5) (AtJMJD5)	cytosol,nucleus	circadian rhythm [GO:0007623]; flower development [GO:0009908]; histone H3-K36 demethylation [GO:0070544]; regulation of circadian rhythm [GO:0042752]	2	M	SGATTASSGD					NTA		0	1	NTA	0								NTA	0	1	NTA	0
AT3G22480	Q9LJ98	PFD2_ARATH	Probable prefoldin subunit 2	nucleus	protein folding [GO:0006457]	2	M	ASKSGSGGLR							0	0		0							NTA		0	1	NTA	0
AT3G23940	Q9LIR4	ILVD_ARATH	Dihydroxy-acid dehydratase, chloroplastic (AtDHAD) (DAD) (EC 4.2.1.9)	plastid	branched-chain amino acid biosynthetic process [GO:0009082]; embryo sac development [GO:0009553]; isoleucine biosynthetic process [GO:0009097]; pollen development [GO:0009555]; response to salt stress [GO:0009651]; root development [GO:0048364]; valine biosynthetic process [GO:0009099]	35	C	SAQSVTADPS					Free		1	0	Free	0						Free			1	0	Free	0
AT3G23990	P29197	CH60A_ARATH	Chaperonin CPN60, mitochondrial (HSP60)	mitochondrion	'de novo' protein folding [GO:0006458]; Group II intron splicing [GO:0000373]; mitochondrion organization [GO:0007005]; protein import into mitochondrial intermembrane space [GO:0045041]; protein refolding [GO:0042026]; response to cadmium ion [GO:0046686]; response to heat [GO:0009408]	32	Y	AAKEIKFGVE				Free			1	0	Free	0									0	0		0
AT3G24513	Q2V3S7	DF258_ARATH	Putative defensin-like protein 258	extracellular	defense response to fungus [GO:0050832]; killing of cells of other organism [GO:0031640]	31	G	AGKKLEVATR						Free	1	0	Free	0								Free	1	0	Free	0
AT3G27380	Q8LBZ7	SDHB1_ARATH	Succinate dehydrogenase [ubiquinone] iron-sulfur subunit 1, mitochondrial (EC 1.3.5.1) (Iron-sulfur subunit of complex II) (Ip)	mitochondrion	aerobic respiration [GO:0009060]; mitochondrial electron transport, succinate to ubiquinone [GO:0006121]; respiratory electron transport chain [GO:0022904]; tricarboxylic acid cycle [GO:0006099]	29	W	TSTGAEAETK					Free	Free	2	0	Free	0									0	0		0
AT3G27570	F4IWK4	F4IWK4_ARATH	Sucrase/ferredoxin-like family protein	mitochondrion	0	41	M	AEEVAENVNA				NTA			0	1	NTA	0									0	0		0
AT3G43300	F4IXW2	BIG5_ARATH	Brefeldin A-inhibited guanine nucleotide-exchange protein 5 (BIG5) (ARF guanine-nucleotide exchange factor BIG5) (Protein BFA-VISUALIZED ENDOCYTIC TRAFFICKING DEFECTIVE 1) (Protein BEN1) (Protein HOPM INTERACTOR 7)	golgi	defense response to bacterium [GO:0042742]; endocytosis [GO:0006897]; immune response [GO:0006955]; innate immune response [GO:0045087]; protein transport [GO:0015031]; regulation of ARF protein signal transduction [GO:0032012]; vesicle-mediated transport [GO:0016192]; viral process [GO:0016032]	2	M	AAGGFLTRAF				NTA			0	1	NTA	0								NTA	0	1	NTA	0
AT3G44190	Q9LXP4	Q9LXP4_ARATH	At3g44190 (FAD/NAD(P)-binding oxidoreductase family protein)	cytosol	0	1	-	MEKTESVSGK				NTA			0	1	NTA	0						NTA			0	1	NTA	0
AT3G44310	P32961	NRL1_ARATH	Nitrilase 1 (EC 3.5.5.1)	cytosol	cyanide catabolic process [GO:0019500]; cyanide metabolic process [GO:0019499]; indoleacetic acid biosynthetic process [GO:0009684]	2	M	SSTKDMSTVQ				NTA	NTA		0	2	NTA	0				99.61		NTA	NTA	NTA	0	3	NTA	1	99.61
AT3G44880	Q9FYC2	PAO_ARATH	Pheophorbide a oxygenase, chloroplastic (AtPaO) (Pheide a oxygenase) (EC 1.14.15.17) (Accelerated cell death 1) (Lethal leaf-spot 1 homolog) (Lls1)	plastid	cell death [GO:0008219]; chlorophyll catabolic process [GO:0015996]; defense response to bacterium, incompatible interaction [GO:0009816]; flower development [GO:0009908]; fruit development [GO:0010154]	50	R	VAAPPSVPTS					NTA		0	1	NTA	0									0	0		0
AT3G44890	P25864	RK9_ARATH	50S ribosomal protein L9, chloroplastic (CL9)	plastid	translation [GO:0006412]	43	S	QKKAKKLRKV							0	0		0			0.8953			Free			1	0	Free	1	0.8953
AT3G45030	P49200	RS201_ARATH	40S ribosomal protein S20-1	cytosol	translation [GO:0006412]	2	M	ATAYQPMKPG						NTA	0	1	NTA	0							NTA		0	1	NTA	0
AT3G45780	O48963	PHOT1_ARATH	Phototropin-1 (EC 2.7.11.1) (Non-phototropic hypocotyl protein 1) (Root phototropism protein 1)	plasma membrane	chloroplast accumulation movement [GO:0009904]; chloroplast avoidance movement [GO:0009903]; circadian rhythm [GO:0007623]; negative regulation of anion channel activity by blue light [GO:0010362]; phototropism [GO:0009638]; protein autophosphorylation [GO:0046777]; protein-chromophore linkage [GO:0018298]; protein phosphorylation [GO:0006468]; regulation of proton transport [GO:0010155]; regulat…	1	-	MEPTEKPSTK							0	0		0						NTA	NTA		0	2	NTA	0
AT3G46010	Q39250	ADF1_ARATH	Actin-depolymerizing factor 1 (ADF-1) (AtADF1)	cytosol	actin filament depolymerization [GO:0030042]	2	M	ANAASGMAVH					NTA		0	1	NTA	0				96.68			NTA	NTA	0	2	NTA	1	96.68
AT3G46440	Q9SN95	UXS5_ARATH	UDP-glucuronic acid decarboxylase 5 (EC 4.1.1.35) (UDP-XYL synthase 5) (UDP-glucuronate decarboxylase 5) (UGD) (UXS-5)	cytosol	D-xylose metabolic process [GO:0042732]; UDP-D-xylose biosynthetic process [GO:0033320]	2	M	ASSDKQTSPK					NTA		0	1	NTA	0							NTA	NTA	0	2	NTA	0
AT3G46970	Q9SD76	PHS2_ARATH	Alpha-glucan phosphorylase 2, cytosolic (AtPHS2) (EC 2.4.1.1) (Alpha-glucan phosphorylase, H isozyme) (Starch phosphorylase H)	cytosol	glycogen catabolic process [GO:0005980]; response to cadmium ion [GO:0046686]; response to water deprivation [GO:0009414]	2	M	ANANGKAATS							0	0		0						NTA			0	1	NTA	0
AT3G48680	Q9SMN1	GCAL2_ARATH	Gamma carbonic anhydrase-like 2, mitochondrial (AtCAL2) (GAMMA CAL2)	mitochondrion	photorespiration [GO:0009853]; response to abscisic acid [GO:0009737]; response to salt stress [GO:0009651]; vegetative to reproductive phase transition of meristem [GO:0010228]	28	A	AEAVAVATTE				Free	Free		2	0	Free	0			5.115			Free	Free	Free	3	0	Free	1	5.115
AT3G48990	Q9SMT7	4CLLA_ARATH	Oxalate--CoA ligase (EC 6.2.1.8) (4-coumarate--CoA ligase isoform 8) (At4CL8) (4-coumarate--CoA ligase-like 10) (Acyl-activating enzyme 3) (Adenosine monophosphate binding protein 3) (AtMPBP3) (Oxalyl-CoA synthetase)	peroxisome	defense response to fungus [GO:0050832]; oxalate catabolic process [GO:0033611]; positive regulation of seed germination [GO:0010030]; response to cadmium ion [GO:0046686]; seed coat development [GO:0010214]	1	-	MDSDTLSGLL				NTA	NTA	NTA	0	3	NTA	0									0	0		0
AT3G49140	Q0WMN5	Y3913_ARATH	Uncharacterized protein At3g49140	plastid	0	78	A	TAEYVDSASD							0	0		0								Free	1	0	Free	0
AT3G49140	Q0WMN5	Y3913_ARATH	Uncharacterized protein At3g49140	plastid	0	80	A	EYVDSASDPE							0	0		0			3.889			Free			1	0	Free	1	3.889
AT3G51250	Q9SD22	SDEH3_ARATH	Senescence/dehydration-associated protein At3g51250	cytosol	0	1	-	MNPSHGGDDK							0	0		0								NTA	0	1	NTA	0
AT3G51840	Q96329	ACOX4_ARATH	Acyl-coenzyme A oxidase 4, peroxisomal (AOX 4) (EC 1.3.3.6) (G6p) (Short-chain acyl-CoA oxidase) (AtCX4) (AtG6) (SAOX)	peroxisome	embryo development ending in seed dormancy [GO:0009793]; fatty acid beta-oxidation [GO:0006635]; short-chain fatty acid metabolic process [GO:0046459]	2	M	AVLSSADRAS							0	0		0								NTA	0	1	NTA	0
AT3G52880	Q9LFA3	MDAR1_ARATH	Monodehydroascorbate reductase 1, peroxisomal (AtMDAR1) (EC 1.6.5.4)	peroxisome	0	2	M	AEKSFKYIIL							0	0		0									0	0		0
AT3G52950	Q9LF97	Y3295_ARATH	CBS domain-containing protein CBSCBSPB3	mitochondrion	0	2	M	STQATGPSST							0	0		0			99.99			NTA			0	1	NTA	1	99.99
AT3G53870	Q9M339	RS32_ARATH	40S ribosomal protein S3-2	cytosol	DNA repair [GO:0006281]; positive regulation of DNA repair [GO:0045739]; translation [GO:0006412]	2	M	TTQISKKRKF				NTA		NTA	0	2	NTA	0						NTA		NTA	0	2	NTA	0
AT3G54010	Q7DMA9	PAS1_ARATH	Peptidyl-prolyl cis-trans isomerase PASTICCINO1 (EC 5.2.1.8) (70 kDa peptidyl-prolyl isomerase) (FK506-binding protein 72) (AtFKBP72) (Immunophilin FKBP72) (Peptidyl-prolyl cis-trans isomerase FKBP72) (PPIase FKBP72) (Rotamase)	cytosol	auxin-activated signaling pathway [GO:0009734]; cell differentiation [GO:0030154]; chaperone-mediated protein folding [GO:0061077]; cytokinin-activated signaling pathway [GO:0009736]; embryo development ending in seed dormancy [GO:0009793]; embryonic pattern specification [GO:0009880]; establishment of cell polarity [GO:0030010]; lateral root development [GO:0048527]; protein peptidyl-prolyl isom…	2	M	AVGDQTEQNY				Free			1	0	Free	0							Free	Free	2	0	Free	0
AT3G56130	B9DFB7	B9DFB7_ARATH	AT3G56130 protein (Biotin/lipoyl attachment domain-containing protein)	plastid	0	57	R	AKAAKSSTTT				Free	Free		2	0	Free	0									0	0		0
AT3G56130	B9DFB7	B9DFB7_ARATH	AT3G56130 protein (Biotin/lipoyl attachment domain-containing protein)	plastid	0	60	A	AKSSTTTISD				Free	Free		2	0	Free	0							Free	Free	2	0	Free	0
AT3G57150	Q9LD90	CBF5_ARATH	H/ACA ribonucleoprotein complex subunit 4 (EC 5.4.99.-) (CBF5 homolog) (Dyskerin) (Nopp-140-associated protein of 57 kDa homolog) (AtNAP57) (Nucleolar protein NAP57 homolog)	nucleus	box H/ACA snoRNA 3'-end processing [GO:0000495]; mRNA pseudouridine synthesis [GO:1990481]; rRNA pseudouridine synthesis [GO:0031118]; snRNA pseudouridine synthesis [GO:0031120]	2	M	AEVDISHSKK							0	0		0								NTA	0	1	NTA	0
AT3G57560	Q9SCL7	NAGK_ARATH	Acetylglutamate kinase, chloroplastic (EC 2.7.2.8) (N-acetyl-L-glutamate 5-phosphotransferase) (NAG kinase) (AtNAGK)	plastid	arginine biosynthetic process [GO:0006526]; arginine biosynthetic process via ornithine [GO:0042450]	51	A	TVSTPPSIAT				Free			1	0	Free	0									0	0		0
AT3G61470	Q9SYW8	LHCA2_ARATH	Photosystem I chlorophyll a/b-binding protein 2, chloroplastic (Lhca2) (LHCI type III LHCA2)	plastid	photosynthesis, light harvesting in photosystem I [GO:0009768]; protein-chromophore linkage [GO:0018298]; response to cold [GO:0009409]; response to high light intensity [GO:0009644]; response to light stimulus [GO:0009416]; response to low light intensity stimulus [GO:0009645]	35	P	AVSRPDASVR						NTA	0	1	NTA	0									0	0		0
AT3G61870	F4IX01	F4IX01_ARATH	Plant/protein	plastid	0	75	A	AGGEFGILEG				Free			1	0	Free	0									0	0		0
AT3G62410	Q9LZP9	CP122_ARATH	Calvin cycle protein CP12-2, chloroplastic (CP12 domain-containing protein 2) (Chloroplast protein 12-2)	plastid	cellular response to anoxia [GO:0071454]; cellular response to cold [GO:0070417]; cellular response to heat [GO:0034605]; negative regulation of reductive pentose-phosphate cycle [GO:0080153]; peptide cross-linking via L-cystine [GO:0018316]; protein-containing complex assembly [GO:0065003]; reductive pentose-phosphate cycle [GO:0019253]; response to light stimulus [GO:0009416]; response to sucro…	54	K	AAPEGGISDV							0	0		0									0	0		0
AT3G62600	Q9LZK5	DNJ19_ARATH	DnaJ protein ERDJ3B (Chaperone protein dnaJ 19) (AtDjB19) (AtJ19) (Endoplasmic reticulum dnaJ domain-containing protein 3B) (AtERdj3B) (Protein SCJ1 homolog ERDJ3B)	endoplasmic reticulum	pattern recognition receptor signaling pathway [GO:0002221]; protein folding [GO:0006457]	24	A	GKSYYDVLQV				Free	Free		2	0	Free	0						Free		Free	2	0	Free	0
AT3G63260	F4J0Y1	F4J0Y1_ARATH	Protein kinase superfamily protein	plasma membrane	0	2	M	ASGGGEADKS					NTA		0	1	NTA	0						NTA			0	1	NTA	0
AT3G63520	O65572	CCD1_ARATH	Carotenoid 9,10(9',10')-cleavage dioxygenase 1 (EC 1.14.99.n4) (AtCCD1) (Neoxanthin cleavage enzyme NC1) (AtNCED1)	vacuole	carotene catabolic process [GO:0016121]; carotenoid catabolic process [GO:0016118]; xanthophyll catabolic process [GO:0016124]	2	M	AEKLSDGSSI				NTA	NTA		0	2	NTA	0									0	0		0
AT4G01100	O04619	ADNT1_ARATH	Mitochondrial adenine nucleotide transporter ADNT1 (Adenine nucleotide transporter 1)	mitochondrion	0	2	M	ASEDVKRTES							0	0		0									0	0		0
AT4G02030	Q0WQ75	VPS51_ARATH	Vacuolar protein sorting-associated protein 51 homolog (Protein UNHINGED)	golgi	autophagy [GO:0006914]; endocytic recycling [GO:0032456]; leaf vascular tissue pattern formation [GO:0010305]; lipid transport [GO:0006869]; lysosomal transport [GO:0007041]; protein transport [GO:0015031]; retrograde transport, endosome to Golgi [GO:0042147]; vacuolar transport [GO:0007034]; vesicle-mediated transport [GO:0016192]	2	M	ATEAAPMDEK							0	0		0									0	0		0
AT4G03110	Q8LFS6	BRN1L_ARATH	RNA-binding protein BRN1 (Protein BRUNO-LIKE 1) (AtBRN1) (Protein RNA-BINDING PROTEIN-DEFENSE RELATED 1) (AtRBP-DR1)	cytosol	flower development [GO:0009908]; mRNA catabolic process [GO:0006402]; plant-type hypersensitive response [GO:0009626]; positive regulation of salicylic acid mediated signaling pathway [GO:0080151]; regulation of photoperiodism, flowering [GO:2000028]	2	M	AEAKEENREK					NTA		0	1	NTA	0						NTA	NTA		0	2	NTA	0
AT4G04020	O81439	PAP1_ARATH	Probable plastid-lipid-associated protein 1, chloroplastic (AtPap1) (Fibrillin-1a) (Plastoglobulin 35) (AtPGL35)	plastid	photoinhibition [GO:0010205]; response to abscisic acid [GO:0009737]; response to cold [GO:0009409]	56	R	ATDIDDEWGQ					Free	Free	2	0	Free	0					0.6392			Free	1	0	Free	1	0.6392
AT4G04470	Q9ZS51	PMP22_ARATH	Peroxisomal membrane protein PMP22 (22 kDa peroxisomal membrane protein)	peroxisome	0	2	M	GSSPPKKTTL				NTA			0	1	NTA	0							NTA		0	1	NTA	0
AT4G04770	Q9ZS97	AB8I_ARATH	UPF0051 protein ABCI8, chloroplastic (ABC transporter I family member 8) (ABC transporter ABCI.8) (AtABCI8) (Non-intrinsic ABC protein 1) (Protein ABC1) (Plastid sufB-like protein) (Protein LONG AFTER FAR-RED 6)	plastid	cellular iron ion homeostasis [GO:0006879]; iron-sulfur cluster assembly [GO:0016226]; regulation of response to red or far red light [GO:2000030]	53	R	ADVGIDSRPI				Free			1	0	Free	0									0	0		0
AT4G04950	Q9ZPH2	GRS17_ARATH	Monothiol glutaredoxin-S17 (AtGrxS17)	cytosol	auxin polar transport [GO:0009926]; cell redox homeostasis [GO:0045454]; cellular iron ion homeostasis [GO:0006879]; cellular response to DNA damage stimulus [GO:0006974]; reactive oxygen species metabolic process [GO:0072593]; regulation of cell cycle [GO:0051726]; response to heat [GO:0009408]	2	M	SGTVKDIVSK				NTA			0	1	NTA	0							NTA		0	1	NTA	0
AT4G05530	Q9S9W2	SDRA_ARATH	Short-chain dehydrogenase/reductase SDRA (EC 1.1.-.-) (Protein INDOLE-3-BUTYRIC ACID RESPONSE 1) (Short-chain dehydrogenase/reductase A)	peroxisome	fatty acid metabolic process [GO:0006631]; indolebutyric acid metabolic process [GO:0080024]; response to indolebutyric acid [GO:0080026]; root hair elongation [GO:0048767]	1	-	MEKKLPRRLE					NTA		0	1	NTA	0									0	0		0
AT4G07820	Q9ZPG2	Q9ZPG2_ARATH	At4g07820 (CAP (Cysteine-rich secretory proteins, Antigen 5, and Pathogenesis-related 1 protein) superfamily protein) (F5K24.6 protein) (Putative pathogenesis-related protein)	extracellular	0	59	A	QAYAEKRRDC						Free	1	0	Free	0								Free	1	0	Free	0
AT4G08390	Q42592	APXS_ARATH	L-ascorbate peroxidase S, chloroplastic/mitochondrial (EC 1.11.1.11) (Stromal ascorbate peroxidase) (AtAPx05) (sAPX)	plastid,mitochondrion	cellular response to oxidative stress [GO:0034599]; hydrogen peroxide catabolic process [GO:0042744]; response to reactive oxygen species [GO:0000302]	91	F	NSTTAATKSS							0	0		0									0	0		0
AT4G08390	Q42592	APXS_ARATH	L-ascorbate peroxidase S, chloroplastic/mitochondrial (EC 1.11.1.11) (Stromal ascorbate peroxidase) (AtAPx05) (sAPX)	plastid,mitochondrion	cellular response to oxidative stress [GO:0034599]; hydrogen peroxide catabolic process [GO:0042744]; response to reactive oxygen species [GO:0000302]	92	N	STTAATKSSS							0	0		0									0	0		0
AT4G08390	Q42592	APXS_ARATH	L-ascorbate peroxidase S, chloroplastic/mitochondrial (EC 1.11.1.11) (Stromal ascorbate peroxidase) (AtAPx05) (sAPX)	plastid,mitochondrion	cellular response to oxidative stress [GO:0034599]; hydrogen peroxide catabolic process [GO:0042744]; response to reactive oxygen species [GO:0000302]	97	A	TKSSSSDPDQ							0	0		0						Free		Free	2	0	Free	0
AT4G08390	Q42592	APXS_ARATH	L-ascorbate peroxidase S, chloroplastic/mitochondrial (EC 1.11.1.11) (Stromal ascorbate peroxidase) (AtAPx05) (sAPX)	plastid,mitochondrion	cellular response to oxidative stress [GO:0034599]; hydrogen peroxide catabolic process [GO:0042744]; response to reactive oxygen species [GO:0000302]	93	S	TTAATKSSSS					Free		1	0	Free	0									0	0		0
AT4G09350	Q9SMS0	NDHT_ARATH	NAD(P)H-quinone oxidoreductase subunit T, chloroplastic (EC 7.1.1.-) (DNA J PROTEIN C75) (NAD(P)H dehydrogenase subunit T) (NDH subunit T) (NADH-plastoquinone oxidoreductase subunit T) (Protein CHLORORESPIRATORY REDUCTION J)	plastid	0	46	A	SQGPTKPSKP							0	0		0								NTA	0	1	NTA	0
AT4G10300	Q9SV91	Q9SV91_ARATH	At4g10300 (RmlC-like cupins superfamily protein)	plastid	0	39	A	ESTEKLGITI							0	0		0									0	0		0
AT4G11150	Q39258	VATE1_ARATH	V-type proton ATPase subunit E1 (V-ATPase subunit E1) (Protein EMBRYO DEFECTIVE 2448) (Vacuolar H(+)-ATPase subunit E isoform 1) (Vacuolar proton pump subunit E1)	vacuole,golgi	defense response to bacterium [GO:0042742]; embryo development ending in seed dormancy [GO:0009793]; Golgi organization [GO:0007030]; plant-type cell wall biogenesis [GO:0009832]; response to cold [GO:0009409]	1	-	MNDGDVSRQI							0	0		0			99.43			NTA		NTA	0	2	NTA	1	99.43
AT4G13360	Q9T0K7	HIBC6_ARATH	3-hydroxyisobutyryl-CoA hydrolase-like protein 3, mitochondrial (EC 3.1.2.-)	mitochondrion	fatty acid beta-oxidation [GO:0006635]	42	M	AGAGVDDFVK							0	0		0						NTA			0	1	NTA	0
AT4G13780	Q9SVN5	SYMC_ARATH	Methionine--tRNA ligase, cytoplasmic (EC 6.1.1.10) (Methionyl-tRNA synthetase) (MetRS)	cytosol	methionyl-tRNA aminoacylation [GO:0006431]; response to cadmium ion [GO:0046686]	1	-	MEDDGKSSPK				NTA	NTA		0	2	NTA	0									0	0		0
AT4G14710	Q8W108	MTND3_ARATH	1,2-dihydroxy-3-keto-5-methylthiopentene dioxygenase 3 (EC 1.13.11.54) (Acireductone dioxygenase (Fe(2+)-requiring) 3) (ARD 3) (Fe-ARD 3)	cytosol	L-methionine salvage from methylthioadenosine [GO:0019509]; methionine metabolic process [GO:0006555]	2	M	GEVVKDGREE				NTA		NTA	0	2	NTA	0						NTA			0	1	NTA	0
AT4G15530	O23404	PPDK1_ARATH	Pyruvate, phosphate dikinase 1, chloroplastic (EC 2.7.9.1) (Pyruvate, orthophosphate dikinase 1)	cytosol,plastid	photosynthesis [GO:0015979]; pyruvate metabolic process [GO:0006090]	69	R	AILSPVSDPA						Free	1	0	Free	0						Free		Free	2	0	Free	0
AT4G15545	Q93W28	Y4554_ARATH	Uncharacterized protein At4g15545	nucleus	0	2	M	SEIEEEEEEG				NTA			0	1	NTA	0									0	0		0
AT4G15550	O23406	U75D1_ARATH	UDP-glycosyltransferase 75D1 (EC 2.4.1.-)	plastid	response to toxic substance [GO:0009636]	2	M	ANNNSNSPTG					NTA	NTA	0	2	NTA	0						NTA			0	1	NTA	0
AT4G15802	Q8GW48	HSBP_ARATH	Heat shock factor-binding protein (AtHSBP)	nucleus	cellular heat acclimation [GO:0070370]; response to heat [GO:0009408]; seed development [GO:0048316]	1	-	MDGHDSEDTK							0	0		0			99.56			NTA			0	1	NTA	1	99.56
AT4G16500	Q84WT8	CYT4_ARATH	Cysteine proteinase inhibitor 4 (AtCYS-4)	extracellular	defense response [GO:0006952]	23	G	LGGGGGLGSR							0	0		0						Free			1	0	Free	0
AT4G17300	O48593	SYNO_ARATH	Asparagine--tRNA ligase, chloroplastic/mitochondrial (EC 6.1.1.22) (Asparaginyl-tRNA synthetase) (AsnRS) (AtNS1) (Protein OVULE ABORTION 8)	plastid	asparaginyl-tRNA aminoacylation [GO:0006421]; plant ovule development [GO:0048481]	60	C	TAVSESLGSG						Free	1	0	Free	0									0	0		0
AT4G17300	O48593	SYNO_ARATH	Asparagine--tRNA ligase, chloroplastic/mitochondrial (EC 6.1.1.22) (Asparaginyl-tRNA synthetase) (AsnRS) (AtNS1) (Protein OVULE ABORTION 8)	plastid	asparaginyl-tRNA aminoacylation [GO:0006421]; plant ovule development [GO:0048481]	62	A	VSESLGSGDG							0	0		0								Free	1	0	Free	0
AT4G21860	Q9C5C8	MSRB2_ARATH	Peptide methionine sulfoxide reductase B2, chloroplastic (AtMSRB2) (EC 1.8.4.12) (Peptide-methionine (R)-S-oxide reductase)	plastid	protein repair [GO:0030091]; response to oxidative stress [GO:0006979]	66	M	GSSAPESVNK					Free		1	0	Free	0									0	0		0
AT4G22150	Q9SUG6	PUX3_ARATH	Plant UBX domain-containing protein 3 (PUX3) (CDC48-interacting UBX-domain protein 3)	golgi	autophagosome assembly [GO:0000045]; Golgi organization [GO:0007030]; membrane fusion [GO:0061025]; nuclear envelope reassembly [GO:0031468]; proteasome-mediated ubiquitin-dependent protein catabolic process [GO:0043161]	2	M	SSKDKKLSKP							0	0		0								NTA	0	1	NTA	0
AT4G23730	Q9SUQ4	Q9SUQ4_ARATH	Glucose-6-phosphate 1-epimerase (EC 5.1.3.15)	cytosol	carbohydrate metabolic process [GO:0005975]	1	-	MEPSSGTGPE							0	0		0							NTA		0	1	NTA	0
AT4G24750	Q0WWT7	STR11_ARATH	Rhodanese-like domain-containing protein 11, chloroplastic (Sulfurtransferase 11) (AtStr11)	plastid	0	58	M	QAVDEDIDLK							0	0		0						Free			1	0	Free	0
AT4G24750	Q0WWT7	STR11_ARATH	Rhodanese-like domain-containing protein 11, chloroplastic (Sulfurtransferase 11) (AtStr11)	plastid	0	59	Q	AVDEDIDLKQ				Free			1	0	Free	0									0	0		0
AT4G24830	Q9SZX3	ASSY_ARATH	Argininosuccinate synthase, chloroplastic (EC 6.3.4.5) (Citrulline--aspartate ligase)	plastid	arginine biosynthetic process [GO:0006526]; argininosuccinate metabolic process [GO:0000053]; urea cycle [GO:0000050]	75	A	VLSGDGTALT				NTA	NTA	NTA	0	3	NTA	0			81.16			NTA		NTA	0	2	NTA	1	81.16
AT4G26300	O23247	SYRM_ARATH	Arginine--tRNA ligase, chloroplastic/mitochondrial (EC 6.1.1.19) (Arginyl-tRNA synthetase) (ArgRS) (Protein EMBRYO DEFECTIVE 1027)	plastid	arginyl-tRNA aminoacylation [GO:0006420]; embryo development ending in seed dormancy [GO:0009793]	54	M	AANEEFTGNL							0	0		0									0	0		0
AT4G26530	O65581	ALFC5_ARATH	Fructose-bisphosphate aldolase 5, cytosolic (AtFBA5) (EC 4.1.2.13)	plastid	fructose 1,6-bisphosphate metabolic process [GO:0030388]; gluconeogenesis [GO:0006094]; glycolytic process [GO:0006096]	2	M	SAFVGKYADE						NTA	0	1	NTA	0						NTA	NTA	NTA	0	3	NTA	0
AT4G27440	P21218	PORB_ARATH	Protochlorophyllide reductase B, chloroplastic (PCR B) (EC 1.3.1.33) (NADPH-protochlorophyllide oxidoreductase B) (POR B)	plastid	chlorophyll biosynthetic process [GO:0015995]; photosynthesis [GO:0015979]; response to ethylene [GO:0009723]	68	Q	TAATSSPTVT				NTA	NTA		0	2	NTA	0						NTA	NTA	NTA	0	3	NTA	0
AT4G28210	Q9M0I6	Q9M0I6_ARATH	At4g28210 (Embryo defective 1923)	plastid	response to cold [GO:0009409]	74	C	EKENAPKGGI					Free	Free	2	0	Free	0			5.905			Free	Free	Free	3	0	Free	1	5.905
AT4G28660	Q8W0Y8	PSB28_ARATH	Photosystem II reaction center PSB28 protein, chloroplastic (Photosystem II protein W-like)	plastid	photosynthesis [GO:0015979]	69	M	MVKPALQFIQ						Free	1	0	Free	0			4.566			Free			1	0	Free	1	4.566
AT4G28730	Q8GWS0	GRXC5_ARATH	Glutaredoxin-C5, chloroplastic (AtGrxC5)	plastid	cell redox homeostasis [GO:0045454]; cellular response to oxidative stress [GO:0034599]; iron-sulfur cluster assembly [GO:0016226]	52	M	TSSSSAASSS				NTA			0	1	NTA	0						NTA			0	1	NTA	0
AT4G28750	Q9S831	PSAE1_ARATH	Photosystem I reaction center subunit IV A, chloroplastic (PSI-E A)	plastid	photosynthesis [GO:0015979]	49	D	PAPASSSSKD							0	0		0			4.064			Free			1	0	Free	1	4.064
AT4G28750	Q9S831	PSAE1_ARATH	Photosystem I reaction center subunit IV A, chloroplastic (PSI-E A)	plastid	photosynthesis [GO:0015979]	53	A	SSSSKDSPAA							0	0		0			2.877			Free			1	0	Free	1	2.877
AT4G28750	Q9S831	PSAE1_ARATH	Photosystem I reaction center subunit IV A, chloroplastic (PSI-E A)	plastid	photosynthesis [GO:0015979]	54	S	SSSKDSPAAA							0	0		0						Free			1	0	Free	0
AT4G29060	F4JMU5	F4JMU5_ARATH	Elongation factor Ts, mitochondrial (EF-Ts) (EF-TsMt)	plastid	0	82	A	AVEEQDSTPV							0	0		0								Free	1	0	Free	0
AT4G29410	Q9M0E2	RL282_ARATH	60S ribosomal protein L28-2	cytosol	translation [GO:0006412]	2	M	ATVPGQLIWE							0	0		0						NTA			0	1	NTA	0
AT4G30550	Q9M0A5	GGP3_ARATH	Gamma-glutamyl peptidase 3 (EC 3.4.19.16)	peroxisome	glucosinolate metabolic process [GO:0019760]	2	M	VVIEQKKRFA				Free	Free		2	0	Free	0									0	0		0
AT4G30950	P46312	FAD6C_ARATH	Omega-6 fatty acid desaturase, chloroplastic (EC 1.14.19.23)	plastid	fatty acid biosynthetic process [GO:0006633]; photoinhibition [GO:0010205]; unsaturated fatty acid biosynthetic process [GO:0006636]	70	A	VAAPVAPPSA							0	0		0							NTA		0	1	NTA	0
AT4G31570	F4JSP7	F4JSP7_ARATH	Nucleoporin	nucleus	0	1	-	MDKKKNRADP							0	0		0						NTA			0	1	NTA	0
AT4G32180	Q8L5Y9	PANK2_ARATH	Pantothenate kinase 2 (AtPANK2) (Pantothenic acid kinase 2) [Includes: Pantothenate kinase (EC 2.7.1.33); 4'-phosphopantetheine phosphatase (EC 3.1.3.-)]	cytosol	coenzyme A biosynthetic process [GO:0015937]; phosphorylation [GO:0016310]	2	M	AGQEDEYDPI				NTA	NTA	NTA	0	3	NTA	0								NTA	0	1	NTA	0
AT4G32470	Q9SUU5	QCR71_ARATH	Cytochrome b-c1 complex subunit 7-1 (Complex III subunit VII)	mitochondrion	aerobic respiration [GO:0009060]; mitochondrial electron transport, ubiquinol to cytochrome c [GO:0006122]; mitochondrial respiratory chain complex III assembly [GO:0034551]	2	M	ASLLKAFIDP							0	0		0								NTA	0	1	NTA	0
AT4G33010	Q94B78	GCSP1_ARATH	Glycine dehydrogenase (decarboxylating) 1, mitochondrial (EC 1.4.4.2) (Glycine cleavage system P protein 1) (Glycine decarboxylase 1) (Glycine decarboxylase P-protein 1) (AtGLDP1) (Glycine dehydrogenase (aminomethyl-transferring) 1)	mitochondrion	glycine catabolic process [GO:0006546]; glycine decarboxylation via glycine cleavage system [GO:0019464]; response to cadmium ion [GO:0046686]	68	S	ISVDAVKPSD				Free			1	0	Free	0									0	0		0
AT4G33580	Q94CE3	BCA5_ARATH	Beta carbonic anhydrase 5, chloroplastic (AtbCA5) (AtbetaCA5) (EC 4.2.1.1) (Beta carbonate dehydratase 5)	plastid	carbon utilization [GO:0015976]; regulation of stomatal movement [GO:0010119]; response to carbon dioxide [GO:0010037]	58	A	SGKTPGLTQE				Free		Free	2	0	Free	0									0	0		0
AT4G33680	Q93ZN9	DAPAT_ARATH	LL-diaminopimelate aminotransferase, chloroplastic (AtDAP-AT) (DAP-AT) (DAP-aminotransferase) (LL-DAP-aminotransferase) (EC 2.6.1.83) (Protein ABERRANT GROWTH AND DEATH 2)	plastid	lysine biosynthetic process via diaminopimelate [GO:0009089]; systemic acquired resistance, salicylic acid mediated signaling pathway [GO:0009862]	46	C	VATPQEKIEY				NTA	NTA		0	2	NTA	0						NTA			0	1	NTA	0
AT4G34290	Q9SYZ4	Q9SYZ4_ARATH	SWIB/MDM2 domain superfamily protein	plastid	0	46	A	VTSAAAASSD					Free		1	0	Free	0							Free		1	0	Free	0
AT4G35250	O65502	HC244_ARATH	Protein HIGH CHLOROPHYLL FLUORESCENCE PHENOTYPE 244, chloroplastic	plastid	photosystem II assembly [GO:0010207]	65	C	SAAAVNLAPG					NTA		0	1	NTA	0						NTA			0	1	NTA	0
AT4G36940	Q8RWM2	NPRT1_ARATH	Nicotinate phosphoribosyltransferase 1 (NAPRTase) (EC 6.3.4.21)	cytosol	NAD biosynthetic process [GO:0009435]; NAD salvage [GO:0034355]	1	-	MEKKENGLDG					NTA	NTA	0	2	NTA	0								NTA	0	1	NTA	0
AT4G37870	Q9T074	PCKA_ARATH	Phosphoenolpyruvate carboxykinase (ATP) (PEP carboxykinase) (PEPCK) (EC 4.1.1.49)	cytosol	cellular response to phosphate starvation [GO:0016036]; defense response to fungus, incompatible interaction [GO:0009817]; gluconeogenesis [GO:0006094]; response to cadmium ion [GO:0046686]	87	K	IQLQSISASL					Free		1	0	Free	0									0	0		0
AT4G38130	O22446	HDA19_ARATH	Histone deacetylase 19 (AtHD1) (HD) (EC 3.5.1.98)	nucleus	DNA mediated transformation [GO:0009294]; histone acetylation [GO:0016573]; histone H3 deacetylation [GO:0070932]; histone H4 deacetylation [GO:0070933]; jasmonic acid and ethylene-dependent systemic resistance [GO:0009861]; negative regulation of transcription, DNA-templated [GO:0045892]; pathogenesis [GO:0009405]; positive regulation of stem cell population maintenance [GO:1902459]; positive re…	1	-	MDTGGNSLAS					NTA		0	1	NTA	0				97.27		NTA	NTA	NTA	0	3	NTA	1	97.27
AT4G38220	F4JTK8	F4JTK8_ARATH	Peptidase M20/M25/M40 family protein	endoplasmic reticulum	cellular amino acid metabolic process [GO:0006520]; response to zinc ion [GO:0010043]	21	G	DDAIVSRFQE						Free	1	0	Free	0								Free	1	0	Free	0
AT4G39330	P42734	CADH9_ARATH	Probable cinnamyl alcohol dehydrogenase 9 (AtCAD9) (EC 1.1.1.195)	cytosol	lignin biosynthetic process [GO:0009809]	2	M	AKSPETEHPN							0	0		0						NTA		NTA	0	2	NTA	0
AT4G39460	Q94AG6	SAMC1_ARATH	S-adenosylmethionine carrier 1, chloroplastic/mitochondrial (S-adenosylmethionine transporter 1) (AtSAMT1)	plastid	chloroplast organization [GO:0009658]; S-adenosyl-L-methionine transport [GO:0015805]	39	A	SVNTQEDKPF						Free	1	0	Free	0						Free			1	0	Free	0
AT5G02270	Q9LZ98	AB20I_ARATH	ABC transporter I family member 20 (ABC transporter ABCI.20) (AtABCI20) (GCN-related protein 3) (Non-intrinsic ABC protein 9)	cytosol	0	2	M	AVTEEEKKRN							0	0		0									0	0		0
AT5G03370	Q9LZF2	Q9LZF2_ARATH	Acylphosphatase (EC 3.6.1.7)	mitochondrion	0	70	Q	AESGSSQQSD					Free		1	0	Free	0									0	0		0
AT5G03660	F4KGP6	F4KGP6_ARATH	Transcriptional activator (DUF662)	nucleus	0	1	-	MQPTETSQPA							0	0		0			99.12	95.44		NTA	NTA		0	2	NTA	2	97.28	1.84
AT5G03900	Q8GW20	Y5390_ARATH	Uncharacterized protein At5g03900, chloroplastic	plastid	0	64	A	ASLDKVSGAI				NTA			0	1	NTA	0									0	0		0
AT5G04590	Q9LZ66	SIR_ARATH	Assimilatory sulfite reductase (ferredoxin), chloroplastic (AtSiR) (EC 1.8.7.1) (Sulfite reductase (ferredoxin))	plastid	DNA packaging [GO:0006323]; negative regulation of transcription, DNA-templated [GO:0045892]; regulation of DNA replication [GO:0006275]; response to cold [GO:0009409]; sulfide oxidation, using siroheme sulfite reductase [GO:0019424]; sulfur compound metabolic process [GO:0006790]	51	S	ASSSSSSPIQ							0	0		0						Free			1	0	Free	0
AT5G08300	P68209	SUCA1_ARATH	Succinate--CoA ligase [ADP-forming] subunit alpha-1, mitochondrial (EC 6.2.1.5) (Succinyl-CoA synthetase subunit alpha-1) (SCS-alpha-1)	mitochondrion	nucleoside triphosphate biosynthetic process [GO:0009142]; response to cadmium ion [GO:0046686]; succinate metabolic process [GO:0006105]; succinyl-CoA metabolic process [GO:0006104]; tricarboxylic acid cycle [GO:0006099]	43	F	ASDPHPPAAV					Free	Free	2	0	Free	0						Free		Free	2	0	Free	0
AT5G08650	Q9FNM5	GUFP_ARATH	Translation factor GUF1 homolog, chloroplastic (EC 3.6.5.-) (Elongation factor 4 homolog) (EF-4) (GTPase GUF1 homolog) (Ribosomal back-translocase)	plastid	positive regulation of translation [GO:0045727]; translation [GO:0006412]	52	Q	ATAGTEPQSG					Free		1	0	Free	0									0	0		0
AT5G08670	P83483	ATPBM_ARATH	ATP synthase subunit beta-1, mitochondrial (EC 7.1.2.2)	mitochondrion	ATP synthesis coupled proton transport [GO:0015986]	52	Y	ATSSPASSAA						Free	1	0	Free	0			0.1626		2.122	Free		Free	2	0	Free	2	1.1423	0.9797
AT5G08740	Q8GXR9	NDC1_ARATH	Alternative NAD(P)H-ubiquinone oxidoreductase C1, chloroplastic/mitochondrial (EC 1.6.5.9) (Alternative NADH dehydrogenase NDC1) (Demethylphylloquinone reductase NDC1) (EC 1.6.5.12) (NADH:ubiquinone reductase (non-electrogenic) NDC1)	plastid,mitochondrion	cellular response to light stimulus [GO:0071482]; oxidation-reduction process [GO:0055114]	53	R	AVTNNSGTTE					Free		1	0	Free	0									0	0		0
AT5G09650	Q9LXC9	IPYR6_ARATH	Soluble inorganic pyrophosphatase 6, chloroplastic (EC 3.6.1.1) (Inorganic pyrophosphatase 6) (Pyrophosphate phospho-hydrolase 6) (PPase 6)	plastid	defense response to bacterium [GO:0042742]; phosphate-containing compound metabolic process [GO:0006796]; response to cadmium ion [GO:0046686]	60	A	IYNPQVKVQE					Free		1	0	Free	0									0	0		0
AT5G10010	A2RVJ8	HIT4_ARATH	Protein HEAT INTOLERANT 4	nucleus	heat acclimation [GO:0010286]; negative regulation of gene silencing [GO:0060969]; regulation of cellular response to heat [GO:1900034]; regulation of mitotic chromosome decondensation [GO:1901651]; response to heat [GO:0009408]	1	-	MKKGAKRKGV							0	0		0						Free	Free	Free	3	0	Free	0
AT5G10780	A8MQD8	A8MQD8_ARATH	ER membrane protein complex subunit-like protein	endoplasmic reticulum	protein folding in endoplasmic reticulum [GO:0034975]	1	-	MDKGKAVMGT							0	0		0									0	0		0
AT5G12120	Q9FMQ0	Q9FMQ0_ARATH	AT5g12120/MXC9_8 (At5g12120) (Ubiquitin-associated/translation elongation factor EF1B protein)	nucleus	0	2	M	SSASKMKSRD				NTA			0	1	NTA	0									0	0		0
AT5G13420	Q9LYR4	Q9LYR4_ARATH	Aldolase-type TIM barrel family protein (Putative transaldolase) (Transaldolase-like protein)	plastid	carbohydrate metabolic process [GO:0005975]; lignin biosynthetic process [GO:0009809]; pentose-phosphate shunt [GO:0006098]; response to cadmium ion [GO:0046686]; shikimate biosynthetic process [GO:0033587]	63	C	SVSGGNGTAG					NTA		0	1	NTA	0					99.99			NTA	0	1	NTA	1	99.99
AT5G13630	Q9FNB0	CHLH_ARATH	Magnesium-chelatase subunit ChlH, chloroplastic (Mg-chelatase subunit H) (EC 6.6.1.1) (ABA-binding protein) (Mg-protoporphyrin IX chelatase subunit ChlH) (Protein CONDITIONAL CHLORINA) (Protein GENOMES UNCOUPLED 5) (Protein RAPID TRANSPIRATION IN DETACHED LEAVES 1)	plastid	chlorophyll biosynthetic process [GO:0015995]; photosynthesis [GO:0015979]	50	S	AVSGNGLFTQ					NTA		0	1	NTA	0									0	0		0
AT5G13650	F4K410	SVR3_ARATH	Putative elongation factor TypA-like SVR3, chloroplastic (Protein HAPPY ON NORFLURAZON 23) (Protein SUPPRESSOR OF VARIEGATION 3)	plastid	protein stabilization [GO:0050821]; response to cold [GO:0009409]; rRNA processing [GO:0006364]; translation [GO:0006412]	59	C	SASPSTAEPA					Free		1	0	Free	0				11.36			Free	Free	2	0	Free	1	11.36
AT5G14220	Q8S9J1	PPOCM_ARATH	Protoporphyrinogen oxidase 2, chloroplastic/mitochondrial (PPO2) (EC 1.3.3.4) (Protein MATERNAL EFFECT EMBRYO ARREST 61)	plastid,mitochondrion	chlorophyll biosynthetic process [GO:0015995]; embryo development ending in seed dormancy [GO:0009793]; protoporphyrinogen IX biosynthetic process [GO:0006782]	2	M	ASGAVADHQI				NTA	NTA		0	2	NTA	0						NTA	NTA	NTA	0	3	NTA	0
AT5G14260	Q8VZB5	Q8VZB5_ARATH	Rubisco methyltransferase family protein	plastid	peptidyl-lysine monomethylation [GO:0018026]	50	C	VSSSDTLVAS					Free	NTA	1	1	NTA/Free	0				78.91			NTA	NTA	0	2	NTA	1	78.91
AT5G14260	Q8VZB5	Q8VZB5_ARATH	Rubisco methyltransferase family protein	plastid	peptidyl-lysine monomethylation [GO:0018026]	51	V	SSSDTLVASG					Free		1	0	Free	0							Free		1	0	Free	0
AT5G14260	Q8VZB5	Q8VZB5_ARATH	Rubisco methyltransferase family protein	plastid	peptidyl-lysine monomethylation [GO:0018026]	52	S	SSDTLVASGS				Free	Free	Free	3	0	Free	0						Free	Free	Free	3	0	Free	0
AT5G14260	Q8VZB5	Q8VZB5_ARATH	Rubisco methyltransferase family protein	plastid	peptidyl-lysine monomethylation [GO:0018026]	53	S	SDTLVASGSP					Free		1	0	Free	0									0	0		0
AT5G15610	Q0WSE9	Q0WSE9_ARATH	Eukaryotic translation initiation factor 3 subunit M (eIF3m)	cytosol,nucleus	formation of cytoplasmic translation initiation complex [GO:0001732]	2	M	TTIVPTSEED							0	0		0									0	0		0
AT5G16780	Q9LFE0	DOT2_ARATH	SART-1 family protein DOT2 (Protein DEFECTIVELY ORGANIZED TRIBUTARIES 2) (Protein MERISTEM-DEFECTIVE)	nucleus	cotyledon vascular tissue pattern formation [GO:0010588]; flower development [GO:0009908]; leaf development [GO:0048366]; leaf vascular tissue pattern formation [GO:0010305]; maturation of 5S rRNA [GO:0000481]; meristem structural organization [GO:0009933]; mRNA cis splicing, via spliceosome [GO:0045292]; phloem or xylem histogenesis [GO:0010087]; post-embryonic root development [GO:0048528]; roo…	1	-	MEVEKSKSRH					NTA		0	1	NTA	0						NTA			0	1	NTA	0
AT5G17310	P57751	UGPA1_ARATH	UTP--glucose-1-phosphate uridylyltransferase 1 (EC 2.7.7.9) (UDP-glucose pyrophosphorylase 1) (AtUGP1) (UDPGP 1) (UGPase 1)	extracellular	callose deposition in cell wall [GO:0052543]; glycogen metabolic process [GO:0005977]; pollen development [GO:0009555]; positive regulation of cell death [GO:0010942]; response to cadmium ion [GO:0046686]; UDP-glucose metabolic process [GO:0006011]	2	M	AATATEKLPQ							0	0		0							NTA		0	1	NTA	0
AT5G17670	Q9FN84	Q9FN84_ARATH	Alpha/beta-Hydrolases superfamily protein	plastid	0	18	A	ATSPSSSSSA							0	0		0							Free		1	0	Free	0
AT5G18520	F4JY11	CAND7_ARATH	Protein CANDIDATE G-PROTEIN COUPLED RECEPTOR 7 (AtCand7)	golgi	G protein-coupled receptor signaling pathway [GO:0007186]; response to molecule of bacterial origin [GO:0002237]; root morphogenesis [GO:0010015]	25	A	EIKSLVISDD							0	0		0								Free	1	0	Free	0
AT5G18660	Q1H537	DCVR_ARATH	Divinyl chlorophyllide a 8-vinyl-reductase, chloroplastic (EC 1.3.1.75) (Protein PALE-GREEN AND CHLOROPHYLL B REDUCED 2)	plastid	chlorophyll biosynthetic process [GO:0015995]	62	S	SLDSGISEIA							0	0		0									0	0		0
AT5G19220	P55229	GLGL1_ARATH	Glucose-1-phosphate adenylyltransferase large subunit 1, chloroplastic (EC 2.7.7.27) (ADP-glucose pyrophosphorylase) (ADP-glucose synthase) (AGPase S) (Alpha-D-glucose-1-phosphate adenyl transferase)	plastid	glycogen biosynthetic process [GO:0005978]; starch biosynthetic process [GO:0019252]	67	M	SLNSVAGESK					Free		1	0	Free	0						Free			1	0	Free	0
AT5G19220	P55229	GLGL1_ARATH	Glucose-1-phosphate adenylyltransferase large subunit 1, chloroplastic (EC 2.7.7.27) (ADP-glucose pyrophosphorylase) (ADP-glucose synthase) (AGPase S) (Alpha-D-glucose-1-phosphate adenyl transferase)	plastid	glycogen biosynthetic process [GO:0005978]; starch biosynthetic process [GO:0019252]	70	N	SVAGESKVQE							0	0		0									0	0		0
AT5G19510	Q9SCX3	EF1B2_ARATH	Elongation factor 1-beta 2 (EF-1-beta 2) (Elongation factor 1-beta' 2) (EF-1-beta' 2) (Elongation factor 1B-alpha 2) (eEF-1B alpha 2)	cytosol	defense response to bacterium [GO:0042742]; translational elongation [GO:0006414]	2	M	AVTFSDLHTE				Free			1	0	Free	0									0	0		0
AT5G19990	Q9C5U3	PRS8A_ARATH	26S proteasome regulatory subunit 8 homolog A (26S proteasome AAA-ATPase subunit RPT6a) (26S proteasome subunit 8 homolog A) (Regulatory particle triple-A ATPase subunit 6a)	cytosol,nucleus	positive regulation of RNA polymerase II transcriptional preinitiation complex assembly [GO:0045899]; protein catabolic process [GO:0030163]	2	M	AAVGVDSRRP				NTA	NTA		0	2	NTA	0						NTA	NTA	NTA	0	3	NTA	0
AT5G20920	Q41969	IF2B_ARATH	Eukaryotic translation initiation factor 2 subunit beta (eIF2-beta) (Protein EMBRYO DEFECTIVE 1401)	cytosol	formation of cytoplasmic translation initiation complex [GO:0001732]; formation of translation preinitiation complex [GO:0001731]	2	M	ADEINEIREE				NTA			0	1	NTA	0								NTA	0	1	NTA	0
AT5G20950	Q8W112	Q8W112_ARATH	Beta-D-glucan exohydrolase-like protein (Glycosyl hydrolase family protein) (Putative beta-D-glucan exohydrolase)	extracellular	xyloglucan biosynthetic process [GO:0009969]	23	G	TLKYKDPKQP					Free	Free	2	0	Free	0									0	0		0
AT5G23120	O82660	P2SAF_ARATH	Photosystem II stability/assembly factor HCF136, chloroplastic	plastid	photosynthesis [GO:0015979]; plastid organization [GO:0009657]; response to cadmium ion [GO:0046686]	79	A	DEQLSEWERV				Free			1	0	Free	0									0	0		0
AT5G23250	Q8LAD2	SUCA2_ARATH	Succinate--CoA ligase [ADP-forming] subunit alpha-2, mitochondrial (EC 6.2.1.5) (Succinyl-CoA synthetase subunit alpha-2) (SCS-alpha-2)	mitochondrion	nucleoside triphosphate biosynthetic process [GO:0009142]; succinate metabolic process [GO:0006105]; succinyl-CoA metabolic process [GO:0006104]; tricarboxylic acid cycle [GO:0006099]	38	F	GTTPPPPAAV				Free			1	0	Free	0									0	0		0
AT5G23420	Q8LDF9	HMGB7_ARATH	High mobility group B protein 7 (Nucleosome/chromatin assembly factor group D 07) (Nucleosome/chromatin assembly factor group D 7) (Protein NUCLEAR FUSION DEFECTIVE 7)	nucleus	karyogamy [GO:0000741]; polar nucleus fusion [GO:0010197]	2	M	AGPSTTSNAP							0	0		0						Free		Free	2	0	Free	0
AT5G24400	Q84WW2	6PGL3_ARATH	6-phosphogluconolactonase 3, chloroplastic (6PGL3) (EC 3.1.1.31) (Protein EMBRYO DEFECTIVE 2024)	peroxisome,plastid	carbohydrate metabolic process [GO:0005975]; cellular response to redox state [GO:0071461]; defense response to bacterium [GO:0042742]; defense response to oomycetes [GO:0002229]; nitrate assimilation [GO:0042128]; pentose-phosphate shunt, oxidative branch [GO:0009051]	71	M	ATTNIGKEEK					Free		1	0	Free	0									0	0		0
AT5G25460	Q94F20	Q94F20_ARATH	At5g25460	extracellular	response to karrikin [GO:0080167]; root morphogenesis [GO:0010015]	20	A	AKSTVSFRDG				Free			1	0	Free	0								Free	1	0	Free	0
AT5G26360	Q84WV1	TCPG_ARATH	T-complex protein 1 subunit gamma (TCP-1-gamma) (CCT-gamma) (Chaperonin CCT3)	cytosol	protein folding [GO:0006457]	1	-	MHAPVLVLSD							0	0		0							NTA		0	1	NTA	0
AT5G27700	Q3E902	RS212_ARATH	40S ribosomal protein S21-2	cytosol	endonucleolytic cleavage in ITS1 to separate SSU-rRNA from 5.8S rRNA and LSU-rRNA from tricistronic rRNA transcript (SSU-rRNA, 5.8S rRNA, LSU-rRNA) [GO:0000447]; endonucleolytic cleavage to generate mature 3'-end of SSU-rRNA from (SSU-rRNA, 5.8S rRNA, LSU-rRNA) [GO:0000461]; translation [GO:0006412]	1	-	MQNEEGQVTE					NTA		0	1	NTA	0									0	0		0
AT5G35360	O04983	ACCC_ARATH	Biotin carboxylase, chloroplastic (EC 6.3.4.14) (Acetyl-CoA carboxylase subunit A) (ACC) (EC 6.4.1.2)	plastid	fatty acid biosynthetic process [GO:0006633]; malonyl-CoA biosynthetic process [GO:2001295]	72	C	SGGDKILVAN				Free		Free	2	0	Free	0									0	0		0
AT5G35620	O04663	IF4E4_ARATH	Eukaryotic translation initiation factor isoform 4E (eIF(iso)4E) (Protein LOSS OF SUSCEPTIBILITY TO POTYVIRUS 1) (eIF-(iso)4F 25 kDa subunit) (eIF-(iso)4F p28 subunit) (eIF4Eiso protein) (mRNA cap-binding protein)	cytosol	negative regulation of defense response to virus [GO:0050687]; response to virus [GO:0009615]	2	M	ATDDVNEPLP				NTA	NTA	NTA	0	3	NTA	0				99.11			NTA	NTA	0	2	NTA	1	99.11
AT5G37510	Q9FGI6	NDUS1_ARATH	NADH dehydrogenase [ubiquinone] iron-sulfur protein 1, mitochondrial (EC 1.6.99.3) (EC 7.1.1.2) (Protein EMBRYO DEFECTIVE 1467)	mitochondrion	ATP synthesis coupled electron transport [GO:0042773]; cellular respiration [GO:0045333]; photorespiration [GO:0009853]; response to oxidative stress [GO:0006979]	39	S	PESAAVSEPE				Free		Free	2	0	Free	0						Free		Free	2	0	Free	0
AT5G39590	Q9FKA3	Q9FKA3_ARATH	TLD-domain containing nucleolar protein	golgi	0	2	M	GASSSTDDKE							0	0		0				7.962			Free		1	0	Free	1	7.962
AT5G39830	Q9LU10	DEGP8_ARATH	Protease Do-like 8, chloroplastic (EC 3.4.21.-)	plastid	photosystem II repair [GO:0010206]; proteolysis [GO:0006508]	91	A	LGDPSVATVE				Free			1	0	Free	0								Free	1	0	Free	0
AT5G42850	Q9FMN4	TCLOT_ARATH	Thioredoxin-like protein Clot (Thioredoxin Clot) (AtClot)	cytosol	cell redox homeostasis [GO:0045454]	2	M	TLKKVDANPS				Free			1	0	Free	0								Free	1	0	Free	0
AT5G43010	Q9SEI3	PS10A_ARATH	26S proteasome regulatory subunit 10B homolog A (26S proteasome AAA-ATPase subunit RPT4a) (26S proteasome subunit 10B homolog A) (Regulatory particle triple-A ATPase subunit 4a)	cytosol,nucleus	positive regulation of RNA polymerase II transcriptional preinitiation complex assembly [GO:0045899]; ubiquitin-dependent ERAD pathway [GO:0030433]	2	M	TDVDESVRRR				NTA			0	1	NTA	0									0	0		0
AT5G43940	Q96533	ADHX_ARATH	Alcohol dehydrogenase class-3 (EC 1.1.1.1) (Alcohol dehydrogenase class-III) (Glutathione-dependent formaldehyde dehydrogenase) (FALDH) (FDH) (GSH-FDH) (EC 1.1.1.-) (S-(hydroxymethyl)glutathione dehydrogenase) (EC 1.1.1.284)	peroxisome	ethanol oxidation [GO:0006069]; formaldehyde catabolic process [GO:0046294]	2	M	ATQGQVITCK							0	0		0							NTA		0	1	NTA	0
AT5G45390	Q94B60	CLPP4_ARATH	ATP-dependent Clp protease proteolytic subunit 4, chloroplastic (EC 3.4.21.92) (Endopeptidase ClpP4) (nClpP4) (nClpP3)	plastid	chloroplast organization [GO:0009658]; protein quality control for misfolded or incompletely synthesized proteins [GO:0006515]; regulation of timing of transition from vegetative to reproductive phase [GO:0048510]	66	M	SQTQESAIRG				NTA/Free	Free		2	1	Free	0						Free			1	0	Free	0
AT5G45930	Q5XF33	CHLI2_ARATH	Magnesium-chelatase subunit ChlI-2, chloroplastic (Mg-chelatase subunit I-2) (EC 6.6.1.1) (Mg-protoporphyrin IX chelatase subunit ChlI-2)	plastid	chlorophyll biosynthetic process [GO:0015995]; photosynthesis [GO:0015979]	59	N	VATEINSVEQ							0	0		0						NTA			0	1	NTA	0
AT5G46110	Q9ZSR7	TPT_ARATH	Triose phosphate/phosphate translocator TPT, chloroplastic (Protein ACCLIMATION OF PHOTOSYNTHESIS TO ENVIRONMENT 2)	plastid	phosphoglycerate transmembrane transport [GO:0015713]; photosynthetic acclimation [GO:0009643]; triose phosphate transmembrane transport [GO:0035436]	83	K	AAAAEGGDTA					NTA		0	1	NTA	0									0	0		0
AT5G48240	B3H5R1	B3H5R1_ARATH	Rrp15p protein	nucleus	rRNA processing [GO:0006364]	2	M	STGEEGHMAM							0	0		0									0	0		0
AT5G49400	Q6NMK2	Q6NMK2_ARATH	At5g49400 (Zinc knuckle (CCHC-type) family protein)	nucleus	0	2	M	SNSKDEKSQD						NTA	0	1	NTA	0								NTA	0	1	NTA	0
AT5G49810	Q9LTB2	MMT1_ARATH	Methionine S-methyltransferase (EC 2.1.1.12) (AdoMet:Met S-methyltransferase)	cytosol	biosynthetic process [GO:0009058]; S-adenosylmethionine metabolic process [GO:0046500]; selenium compound metabolic process [GO:0001887]	2	M	ADLSSVDEFL							0	0		0							NTA		0	1	NTA	0
AT5G49940	Q93W20	NIFU2_ARATH	NifU-like protein 2, chloroplastic (AtCNfu2) (AtCnfU-V)	plastid	chloroplast organization [GO:0009658]; iron-sulfur cluster assembly [GO:0016226]; protein maturation by iron-sulfur cluster transfer [GO:0097428]	68	R	SKVVKAVATP							0	0		0								NTA	0	1	NTA	0
AT5G50580	P0DI12	SA1B1_ARATH	SUMO-activating enzyme subunit 1B-1 (SUMO-activating enzyme subunit 1-2) (Ubiquitin-like 1-activating enzyme E1A)	cytosol	protein modification by small protein conjugation [GO:0032446]; protein sumoylation [GO:0016925]	1	-	MDGDELTEQE					NTA		0	1	NTA	0						NTA			0	1	NTA	0
AT5G51545	F4KDA6	LPA2_ARATH	Protein LOW PSII ACCUMULATION 2, chloroplastic	plastid	0	32	C	QNSQIESDTT				Free			1	0	Free	0									0	0		0
AT5G51820	Q9SCY0	PGMP_ARATH	Phosphoglucomutase, chloroplastic (PGM) (EC 5.4.2.2) (Glucose phosphomutase)	plastid	carbohydrate metabolic process [GO:0005975]; detection of gravity [GO:0009590]; galactose catabolic process [GO:0019388]; glucose metabolic process [GO:0006006]; glycogen biosynthetic process [GO:0005978]; response to cold [GO:0009409]; starch biosynthetic process [GO:0019252]	63	A	GTDSIEIKSL							0	0		0						Free			1	0	Free	0
AT5G52650	Q9LTF2	RS103_ARATH	40S ribosomal protein S10-3	cytosol	ribosomal small subunit assembly [GO:0000028]	1	-	MIISEANRKE							0	0		0								Free	1	0	Free	0
AT5G53620	Q93XY1	Q93XY1_ARATH	At5g53620 (RNA polymerase II degradation factor)	nucleus	0	1	-	METAASSVAT							0	0		0							NTA		0	1	NTA	0
AT5G54770	Q38814	THI4_ARATH	Thiamine thiazole synthase, chloroplastic (EC 2.4.2.60) (Thiazole biosynthetic enzyme)	plastid	cellular response to DNA damage stimulus [GO:0006974]; oxazole or thiazole biosynthetic process [GO:0018131]; response to cold [GO:0009409]; thiamine biosynthetic process [GO:0009228]; thiazole biosynthetic process [GO:0052837]	47	A	TTAGYDLNAF				Free			1	0	Free	0							Free		1	0	Free	0
AT5G55160	Q9FLP6	SUMO2_ARATH	Small ubiquitin-related modifier 2 (AtSUMO2)	nucleus	protein sumoylation [GO:0016925]	2	M	SATPEEDKKP							0	0		0									0	0		0
AT5G59950	Q8L773	THO4A_ARATH	THO complex subunit 4A (ALYREF homolog 1) (AtALY1)	nucleus	mRNA transport [GO:0051028]	2	M	STGLDMSLDD				NTA	NTA	NTA	0	3	NTA	0					99.43	NTA	NTA	NTA	0	3	NTA	1	99.43
AT5G60980	Q9FME2	NTF2_ARATH	Nuclear transport factor 2 (AtNTF2)	nucleus	gene silencing by RNA [GO:0031047]; response to abscisic acid [GO:0009737]	2	M	AQQEASPSPG							0	0		0			99.99	100		NTA	NTA	NTA	0	3	NTA	2	99.995	0.005
AT5G61780	Q9FLT0	TSN2_ARATH	Ribonuclease TUDOR 2 (AtTudor2) (TUDOR-SN protein 2) (EC 3.1.-.-) (100 kDa coactivator-like protein)	nucleus	cellular response to heat [GO:0034605]; gene silencing by RNA [GO:0031047]; gibberellin biosynthetic process [GO:0009686]; mRNA catabolic process [GO:0006402]; mRNA processing [GO:0006397]; positive regulation of gibberellin biosynthetic process [GO:0010372]; response to cadmium ion [GO:0046686]; response to salt stress [GO:0009651]; RNA catabolic process [GO:0006401]; seed germination [GO:000984…	2	M	ATGAATENQW							0	0		0									0	0		0
AT5G61970	Q9FH46	Q9FH46_ARATH	Signal recognition particle subunit SRP68 (SRP68)	nucleus	SRP-dependent cotranslational protein targeting to membrane [GO:0006614]	2	M	GKKQSEISAM				Free			1	0	Free	0									0	0		0
AT5G62790	Q9XFS9	DXR_ARATH	1-deoxy-D-xylulose 5-phosphate reductoisomerase, chloroplastic (1-deoxyxylulose-5-phosphate reductoisomerase) (DXP reductoisomerase) (EC 1.1.1.267) (2-C-methyl-D-erythritol 4-phosphate synthase) (Protein PIGMENT-DEFECTIVE EMBRYO 129)	plastid	isopentenyl diphosphate biosynthetic process, methylerythritol 4-phosphate pathway involved in terpenoid biosynthetic process [GO:0051484]	51	C	SVKVQQQQQP					Free	Free	2	0	Free	0					1.097	Free		Free	2	0	Free	1	1.097
AT5G63260	Q5RJC5	C3H67_ARATH	Zinc finger CCCH domain-containing protein 67 (AtC3H67) (Zinc finger CCCH domain-containing protein ZFN-like 5)	nucleus	0	2	M	SKPEETSDPN							0	0		0						NTA			0	1	NTA	0
AT5G63420	Q84W56	RNJ_ARATH	Ribonuclease J (RNase J) (EC 3.1.-.-) (Protein EMBRYO DEFECTIVE 2746)	plastid	auxin-activated signaling pathway [GO:0009734]; auxin transport [GO:0060918]; chloroplast organization [GO:0009658]; embryo development ending in seed dormancy [GO:0009793]; longitudinal axis specification [GO:0009942]; response to light stimulus [GO:0009416]; rRNA processing [GO:0006364]	61	S	VTSAPASGTS				NTA	NTA		0	2	NTA	0							NTA		0	1	NTA	0
AT5G63510	Q9FMV1	GCAL1_ARATH	Gamma carbonic anhydrase-like 1, mitochondrial (AtCAL1) (GAMMA CAL1)	mitochondrion	0	23	F	AAEAALARKT							0	0		0							Free		1	0	Free	0
AT5G63680	Q9FFP6	Q9FFP6_ARATH	Pyruvate kinase (EC 2.7.1.40)	cytosol	cellular response to insulin stimulus [GO:0032869]; glycolytic process [GO:0006096]; response to cadmium ion [GO:0046686]	2	M	SNIDIEGILK				NTA			0	1	NTA	0						NTA			0	1	NTA	0
AT5G63980	Q42546	DPNP1_ARATH	SAL1 phosphatase (3'(2'),5'-bisphosphate nucleotidase 1) (EC 3.1.3.7) (3'(2'),5'-bisphosphonucleoside 3'(2')-phosphohydrolase 1) (DPNPase 1) (Inositol polyphosphate 1-phosphatase 1) (IPPase 1) (Inositol-1,4-bisphosphate 1-phosphatase 1) (EC 3.1.3.57) (Protein FIERY 1)	plastid	abscisic acid-activated signaling pathway [GO:0009738]; phosphatidylinositol phosphorylation [GO:0046854]; sulfur compound metabolic process [GO:0006790]	2	M	AYEKELDAAK						Free	1	0	Free	0						Free		Free	2	0	Free	0
AT5G64270	Q9FMF9	Q9FMF9_ARATH	Nuclear protein-like (Splicing factor)	nucleus	spliceosomal complex assembly [GO:0000245]	2	M	ADLDPEIAKT						NTA	0	1	NTA	0							NTA	NTA	0	2	NTA	0
AT5G64350	Q8LGG0	FKB12_ARATH	Peptidyl-prolyl cis-trans isomerase FKBP12 (PPIase FKBP12) (EC 5.2.1.8) (12 kDa FK506-binding protein) (12 kDa FKBP) (FK506-binding protein 12) (AtFKBP12) (FKBP-12) (Immunophilin FKBP12) (Rotamase)	cytosol	chaperone-mediated protein folding [GO:0061077]; protein peptidyl-prolyl isomerization [GO:0000413]	2	M	GVEKQVIRPG							0	0		0								Free	1	0	Free	0
AT5G64410	Q9FME8	OPT4_ARATH	Oligopeptide transporter 4 (AtOPT4)	plasma membrane	protein transport [GO:0015031]; response to karrikin [GO:0080167]	2	M	ATADEFSDED				NTA			0	1	NTA	0									0	0		0
AT5G66120	Q8VYV7	DHQS_ARATH	3-dehydroquinate synthase, chloroplastic (EC 4.2.3.4)	peroxisome	aromatic amino acid family biosynthetic process [GO:0009073]; chorismate biosynthetic process [GO:0009423]	59	R	AGASQLMNEP				Free			1	0	Free	0									0	0		0
AT5G67290	Q9FN21	Q9FN21_ARATH	FAD-dependent oxidoreductase family protein (Similarity to unknown protein)	plastid	0	29	M	AAKKQIGEET				NTA			0	1	NTA	0									0	0		0
AT5G67385	Q66GP0	SR1P1_ARATH	BTB/POZ domain-containing protein SR1IP1 (Protein ATSR1-INTERACTION PROTEIN 1)	cytosol,plasma membrane	defense response to bacterium [GO:0042742]; protein ubiquitination [GO:0016567]	2	M	SAKKKDLLSS				NTA			0	1	NTA	0							NTA		0	1	NTA	0
AT5G67590	Q9FJW4	NDUS4_ARATH	NADH dehydrogenase [ubiquinone] iron-sulfur protein 4, mitochondrial (Protein FROSTBITE1)	mitochondrion	cold acclimation [GO:0009631]; electron transport chain [GO:0022900]; response to osmotic stress [GO:0006970]	25	F	ATDAVVESDY					Free		1	0	Free	0									0	0		0
AT5G67630	Q9FJW0	Q9FJW0_ARATH	RuvB-like helicase (EC 3.6.4.12)	nucleus	box C/D snoRNP assembly [GO:0000492]; chromatin remodeling [GO:0006338]; histone acetylation [GO:0016573]; regulation of transcription by RNA polymerase II [GO:0006357]	2	M	AELKLSESRD				NTA			0	1	NTA	0							NTA		0	1	NTA	0
ATCG00140	P56760	ATPH_ARATH	ATP synthase subunit c, chloroplastic (ATP synthase F(0) sector subunit c) (ATPase subunit III) (F-type ATPase subunit c) (F-ATPase subunit c) (Lipid-binding protein)	plastid	ATP synthesis coupled proton transport [GO:0015986]	20	L	ASIGPGVGQG				Free			1	0	Free	0								Free	1	0	Free	0
ATCG00140	P56760	ATPH_ARATH	ATP synthase subunit c, chloroplastic (ATP synthase F(0) sector subunit c) (ATPase subunit III) (F-type ATPase subunit c) (F-ATPase subunit c) (Lipid-binding protein)	plastid	ATP synthesis coupled proton transport [GO:0015986]	21	A	SIGPGVGQGT							0	0		0								Free	1	0	Free	0
ATCG00280	P56778	PSBC_ARATH	Photosystem II CP43 reaction center protein (PSII 43 kDa protein) (Protein CP-43)	plastid	photosynthetic electron transport in photosystem II [GO:0009772]; protein-chromophore linkage [GO:0018298]	19	N	GTLALAGRDQ						Free	1	0	Free	0								Free	1	0	Free	0
ATCG00480	P19366	ATPB_ARATH	ATP synthase subunit beta, chloroplastic (EC 7.1.2.2) (ATP synthase F1 sector subunit beta) (F-ATPase subunit beta)	plastid	ATP synthesis coupled proton transport [GO:0015986]; defense response to fungus, incompatible interaction [GO:0009817]; response to cold [GO:0009409]	2	M	RTNPTTSNPE				NTA		NTA	0	2	NTA	0						NTA			0	1	NTA	0
ATCG00480	P19366	ATPB_ARATH	ATP synthase subunit beta, chloroplastic (EC 7.1.2.2) (ATP synthase F1 sector subunit beta) (F-ATPase subunit beta)	plastid	ATP synthesis coupled proton transport [GO:0015986]; defense response to fungus, incompatible interaction [GO:0009817]; response to cold [GO:0009409]	89	G	MDVVDMGNPL							0	0		0						NTA			0	1	NTA	0
ATCG00490	O03042	RBL_ARATH	Ribulose bisphosphate carboxylase large chain (RuBisCO large subunit) (EC 4.1.1.39)	plastid	photorespiration [GO:0009853]; reductive pentose-phosphate cycle [GO:0019253]; response to abscisic acid [GO:0009737]; response to cadmium ion [GO:0046686]	21	Y	KLTYYTPEYE					Free		1	0	Free	0									0	0		0
ATCG00780	P56792	RK14_ARATH	50S ribosomal protein L14, chloroplastic	plastid	translation [GO:0006412]	1	-	MIQPQTYLNV							0	0		0						Free			1	0	Free	0
ATCG00800	P56798	RR3_ARATH	30S ribosomal protein S3, chloroplastic	plastid	translation [GO:0006412]	2	M	GQKINPLGFR							0	0		0					0.3562			Free	1	0	Free	1	0.3562
AT1G01390	Q8W4C2	U72B2_ARATH	UDP-glycosyltransferase 72B2 (EC 2.4.1.-)	plasma membrane	0	2	M	AEANTPHIAI						NTA	0	1	NTA	0									0	0		0
AT1G01670	Q8GXQ7	PUB56_ARATH	U-box domain-containing protein 56 (EC 2.3.2.27) (Plant U-box protein 56) (RING-type E3 ubiquitin transferase PUB56)	nucleus	0	1	-	MTPSSSGLEQ						Free	1	0	Free	0									0	0		0
AT1G05010	Q06588	ACCO4_ARATH	1-aminocyclopropane-1-carboxylate oxidase 4 (ACC oxidase) (EC 1.14.17.4) (Ethylene-forming enzyme) (EFE)	golgi	cellular response to fatty acid [GO:0071398]; defense response [GO:0006952]; ethylene biosynthetic process [GO:0009693]; fruit ripening [GO:0009835]; response to fungus [GO:0009620]	1	-	MESFPIINLE					NTA	NTA	0	2	NTA	0								NTA	0	1	NTA	0
AT1G05270	Q8GXY6	Q8GXY6_ARATH	At1g05270 (TraB family protein)	mitochondrion	0	2	M	TIEPTQSPSS							0	0		0						Free			1	0	Free	0
AT1G05560	Q9LR44	U75B1_ARATH	UDP-glycosyltransferase 75B1 (EC 2.4.1.-) ((Uridine 5'-diphosphate-glucose:indol-3-ylacetyl)-beta-D-glucosyl transferase 1) (IAA-Glu synthase 1) (Indole-3-acetate beta-glucosyltransferase 1) (EC 2.4.1.121)	plastid	cell plate formation involved in plant-type cell wall biogenesis [GO:0009920]; para-aminobenzoic acid metabolic process [GO:0046482]; response to salicylic acid [GO:0009751]	2	M	APPHFLLVTF				Free			1	0	Free	0									0	0		0
AT1G05577	Q9SYJ8	Q9SYJ8_ARATH	F3F20.2 protein (UPSTREAM OF FLC protein (DUF966))	nucleus	0	2	M	ESNGGGGEVR							0	0		0						NTA		NTA	0	2	NTA	0
AT1G05610	F4I8U2	APS2L_ARATH	Inactive glucose-1-phosphate adenylyltransferase small subunit 2, chloroplastic (ADP-Glc pyrophosphorylase small subunit-like) (ADP-glucose pyrophosphorylase small subunit 2) (ApS2)	plastid	glycogen biosynthetic process [GO:0005978]	76	R	SKGAIPIAAN							0	0		0								NTA	0	1	NTA	0
AT1G06550	Q9SHJ8	HIBC8_ARATH	3-hydroxyisobutyryl-CoA hydrolase-like protein 5 (EC 3.1.2.-)	peroxisome	fatty acid beta-oxidation [GO:0006635]; response to karrikin [GO:0080167]	2	M	AQEGQNIDEP							0	0		0									0	0		0
AT1G07890	Q05431	APX1_ARATH	L-ascorbate peroxidase 1, cytosolic (AP) (AtAPx01) (EC 1.11.1.11)	cytosol	cellular response to oxidative stress [GO:0034599]; embryo development ending in seed dormancy [GO:0009793]; hydrogen peroxide catabolic process [GO:0042744]; response to cadmium ion [GO:0046686]; response to heat [GO:0009408]; response to reactive oxygen species [GO:0000302]	2	M	TKNYPTVSED					Free	Free	2	0	Free	0						Free	Free		2	0	Free	0
AT1G07980	Q9LN09	Q9LN09_ARATH	At1g07980 (Nuclear factor Y, subunit C10) (T6D22.7)	nucleus	heterochromatin organization involved in chromatin silencing [GO:0070868]; regulation of transcription, DNA-templated [GO:0006355]	2	M	VSSKKPKEKK							0	0		0								Free	1	0	Free	0
AT1G09100	O04019	PS6AB_ARATH	26S proteasome regulatory subunit 6A homolog B (26S proteasome AAA-ATPase subunit RPT5b) (Proteasome 26S subunit 6A homolog B) (Regulatory particle triple-A ATPase subunit 5b) (Tat-binding protein 1 homolog B) (TBP-1 homolog B)	cytosol,nucleus	embryo sac development [GO:0009553]; glucose mediated signaling pathway [GO:0010255]; pollen development [GO:0009555]; positive regulation of RNA polymerase II transcriptional preinitiation complex assembly [GO:0045899]; proteasomal protein catabolic process [GO:0010498]; regulation of transcription by RNA polymerase II [GO:0006357]	2	M	ATAMAEDTSF							0	0		0						NTA	NTA		0	2	NTA	0
AT1G09280	Q94AC1	STR6_ARATH	Rhodanese-like domain-containing protein 6 (Sulfurtransferase 6) (AtStr6)	nucleus	0	47	N	SLGLLGRVRL					NTA		0	1	NTA	0									0	0		0
AT1G09330	Q8LEK2	TVP23_ARATH	Golgi apparatus membrane protein-like protein ECHIDNA	golgi	Golgi organization [GO:0007030]; protein secretion [GO:0009306]; unidimensional cell growth [GO:0009826]; vesicle-mediated transport [GO:0016192]	1	-	MDPNNQIQAP							0	0		0								NTA	0	1	NTA	0
AT1G09570	P14712	PHYA_ARATH	Phytochrome A (Protein ELONGATED HYPOCOTYL 8) (Protein FAR RED ELONGATED 1) (Protein FAR RED ELONGATED HYPOCOTYL 2)	cytosol	detection of visible light [GO:0009584]; gravitropism [GO:0009630]; negative regulation of translation [GO:0017148]; photomorphogenesis [GO:0009640]; phototropism [GO:0009638]; protein-chromophore linkage [GO:0018298]; protein-tetrapyrrole linkage [GO:0017006]; red light signaling pathway [GO:0010161]; regulation of transcription, DNA-templated [GO:0006355]; response to arsenic-containing substan…	2	M	SGSRPTQSSE				NTA			0	1	NTA	0									0	0		0
AT1G10400	Q9SY84	U90A2_ARATH	UDP-glycosyltransferase 90A2 (EC 2.4.1.-)	plasma membrane	0	2	M	ELEKVHVVLF				Free	Free		2	0	Free	0						Free			1	0	Free	0
AT1G11360	C0Z2J1	C0Z2J1_ARATH	AT1G11360 protein (Adenine nucleotide alpha hydrolases-like superfamily protein)	nucleus	0	2	M	TSPGKSPRSD				NTA	NTA		0	2	NTA	0							NTA		0	1	NTA	0
AT1G11870	Q8RWT8	SYSM_ARATH	Serine--tRNA ligase, chloroplastic/mitochondrial (EC 6.1.1.11) (AtSRS) (Protein OVULE ABORTION 7) (Seryl-tRNA synthetase) (SerRS) (Seryl-tRNA(Ser/Sec) synthetase)	plastid,mitochondrion	chloroplast organization [GO:0009658]; mitochondrion organization [GO:0007005]; plant ovule development [GO:0048481]; selenocysteinyl-tRNA(Sec) biosynthetic process [GO:0097056]; seryl-tRNA aminoacylation [GO:0006434]	55	A	AVQDIPATQT							0	0		0									0	0		0
AT1G13730	Q9LMX6	Q9LMX6_ARATH	At1g13730 (At1g13730/F21F23_12) (Expressed protein) (F21F23.16 protein) (Nuclear transport factor 2 (NTF2) family protein with RNA binding (RRM-RBD-RNP motifs) domain-containing protein)	nucleus	0	48	P	GSDGEMVSVK							0	0		0									0	0		0
AT1G14960	Q93WB5	Q93WB5_ARATH	Major latex protein, putative (Major latex-like protein) (Polyketide cyclase/dehydrase and lipid transport superfamily protein)	cytosol	defense response [GO:0006952]	2	M	AMSGTYVTDV							0	0		0								NTA	0	1	NTA	0
AT1G15280	F4HZK3	F4HZK3_ARATH	CASC3/Barentsz eIF4AIII binding protein	nucleus	0	2	M	ATSEAEYESD							0	0		0						NTA			0	1	NTA	0
AT1G15340	Q9XI36	MBD10_ARATH	Methyl-CpG-binding domain-containing protein 10 (AtMBD10) (MBD10) (Methyl-CpG-binding protein MBD10)	nucleus	0	87	K	ATTPTPDKEP					Free	Free	2	0	Free	0								Free	1	0	Free	0
AT1G15420	Q8L403	Q8L403_ARATH	WD repeat protein	nucleus	rRNA processing [GO:0006364]	2	M	AKDKLKPLLS							0	0		0							Free		1	0	Free	0
AT1G15520	Q9M9E1	AB40G_ARATH	ABC transporter G family member 40 (ABC transporter ABCG.40) (AtABCG40) (Pleiotropic drug resistance protein 12)	plasma membrane	abscisic acid transport [GO:0080168]; defense response to oomycetes [GO:0002229]; lead ion transport [GO:0015692]; response to ethylene [GO:0009723]; response to jasmonic acid [GO:0009753]; response to ozone [GO:0010193]; response to salicylic acid [GO:0009751]; terpenoid transport [GO:0046865]; transmembrane transport [GO:0055085]	44	R	WAALEKLPTF							0	0		0									0	0		0
AT1G15660	Q66LG9	CENPC_ARATH	Centromere protein C (AtCENP-C) (CENP-C) (CENP-C homolog)	nucleus	attachment of mitotic spindle microtubules to kinetochore [GO:0051315]; attachment of spindle microtubules to kinetochore involved in homologous chromosome segregation [GO:0051455]; cell division [GO:0051301]; kinetochore assembly [GO:0051382]	21	Y	SGLSLFPRTL					NTA		0	1	NTA	0									0	0		0
AT1G16000	P93048	P93048_ARATH	GAG1At protein (T24D18.10 protein)	mitochondrion	0	2	M	GNETKTNGGP							0	0		0							Free		1	0	Free	0
AT1G17220	Q9SHI1	IF2C_ARATH	Translation initiation factor IF-2, chloroplastic	plastid	0	92	G	SKDGDDSEVV					Free		1	0	Free	0									0	0		0
AT1G17490	Q9LNQ6	Q9LNQ6_ARATH	At1g17490/F1L3_4 (Epidermal patterning factor-like protein) (F1L3.19)	nucleus	0	2	M	AEPKQSSLSE							0	0		0							NTA		0	1	NTA	0
AT1G17720	Q39247	2ABB_ARATH	Serine/threonine protein phosphatase 2A 55 kDa regulatory subunit B beta isoform (AtB beta) (PP2A, subunit B, beta isoform)	cytosol	mitotic cell cycle [GO:0000278]; peptidyl-serine dephosphorylation [GO:0070262]; protein dephosphorylation [GO:0006470]	1	-	MNGGDDAATS							0	0		0									0	0		0
AT1G18160	F4IAN2	F4IAN2_ARATH	Protein kinase superfamily protein	cytosol	0	99	M	QGLGSSSNSK					Free		1	0	Free	0									0	0		0
AT1G19000	Q9LMC7	Q9LMC7_ARATH	AT1G19000 protein (F14D16.15) (Homeodomain-like superfamily protein) (Putative Myb-related transcription activator protein)	nucleus	0	2	M	AAVSSSSETG					NTA		0	1	NTA	0							NTA		0	1	NTA	0
AT1G19990	F4HR02	F4HR02_ARATH	Nucleolin	nucleus	0	1	-	MPPSEDVKAM				Free			1	0	Free	0									0	0		0
AT1G20670	Q9LM88	Q9LM88_ARATH	At1g20670 (DNA-binding bromodomain-containing protein) (F2D10.15)	nucleus	0	2	M	GEVADTMTKK					Free		1	0	Free	0									0	0		0
AT1G21380	Q9LPL6	TOL3_ARATH	TOM1-like protein 3	nucleus	intracellular protein transport [GO:0006886]	2	M	ANNAAACAER							0	0		0						NTA		NTA	0	2	NTA	0
AT1G27400	Q93VI3	RL171_ARATH	60S ribosomal protein L17-1	cytosol,plastid,nucleus	cytoplasmic translation [GO:0002181]	2	M	VKYSQEPDNI							0	0		0								Free	1	0	Free	0
AT1G27970	Q9C7F5	NTF2B_ARATH	Nuclear transport factor 2B (AtNTF2b) (NTF-2)	nucleus	nucleocytoplasmic transport [GO:0006913]; protein import into nucleus [GO:0006606]	2	M	SQMDPDAVSK						NTA	0	1	NTA	0									0	0		0
AT1G29470	Q6NPR7	PMTO_ARATH	Probable methyltransferase PMT24 (EC 2.1.1.-)	golgi	0	91	T	ETNEEKTDPE							0	0		0									0	0		0
AT1G31620	Q9C6V2	Q9C6V2_ARATH	Uncharacterized protein F27M3_18	cytosol	0	83	K	LASIDLETVK						Free	1	0	Free	0									0	0		0
AT1G33120	P49209	RL91_ARATH	60S ribosomal protein L9-1	cytosol	adaxial/abaxial pattern specification [GO:0009955]; cytoplasmic translation [GO:0002181]	1	-	MKTILSSETM				Free	Free		2	0	Free	0				2.129		Free	Free		2	0	Free	1	2.129
AT1G35580	Q9LQF2	CINV1_ARATH	Alkaline/neutral invertase CINV1 (EC 3.2.1.26) (Alkaline/neutral invertase G) (A/N-INVG) (Cytosolic invertase 1) (AtCYT-INV1)	cytosol	carbohydrate metabolic process [GO:0005975]; cellular amino acid metabolic process [GO:0006520]; response to hydrogen peroxide [GO:0042542]; root development [GO:0048364]; sucrose catabolic process [GO:0005987]	1	-	MEGVGLRAVG				NTA			0	1	NTA	0									0	0		0
AT1G43605	#N/A	#N/A	#N/A	#N/A	#N/A	1	-	MQALSKRSRL				Free			1	0	Free	0									0	0		0
AT1G43670	Q9MA79	F16P2_ARATH	Fructose-1,6-bisphosphatase, cytosolic (FBPase) (EC 3.1.3.11) (D-fructose-1,6-bisphosphate 1-phosphohydrolase) (Protein FRUCTOSE INSENSITIVE 1)	cytosol	fructose 1,6-bisphosphate metabolic process [GO:0030388]; fructose 6-phosphate metabolic process [GO:0006002]; fructose metabolic process [GO:0006000]; gluconeogenesis [GO:0006094]; photosynthesis [GO:0015979]; response to abscisic acid [GO:0009737]; response to fructose [GO:0009750]; starch catabolic process [GO:0005983]; sucrose biosynthetic process [GO:0005986]	1	-	MDHAADAHRT					NTA		0	1	NTA	0									0	0		0
AT1G45145	Q39241	TRXH5_ARATH	Thioredoxin H5 (AtTrxh5) (Protein LOCUS OF INSENSITIVITY TO VICTORIN 1) (Thioredoxin 5) (AtTRX5)	cytosol	cell redox homeostasis [GO:0045454]; defense response to fungus [GO:0050832]; glycerol ether metabolic process [GO:0006662]; response to cadmium ion [GO:0046686]; response to microbial phytotoxin [GO:0010188]; response to oxidative stress [GO:0006979]	2	M	AGEGEVIACH							0	0		0									0	0		0
AT1G48610	Q94AD1	D1861_ARATH	Putative DNA-binding protein At1g48610 (AT-hook DNA-binding motif-containing protein At1g48610)	nucleus	0	2	M	AKTALTPPAS						Free	1	0	Free	0									0	0		0
AT1G48850	P57720	AROC_ARATH	Chorismate synthase, chloroplastic (EC 4.2.3.5) (5-enolpyruvylshikimate-3-phosphate phospholyase) (Protein EMBRYO DEFECTIVE 1144)	plastid	aromatic amino acid family biosynthetic process [GO:0009073]; chorismate biosynthetic process [GO:0009423]	51	A	TGSSYGTHFR					Free		1	0	Free	0						Free		Free	2	0	Free	0
AT1G50600	Q8H125	SCL5_ARATH	Scarecrow-like protein 5 (AtSCL5) (GRAS family protein 6) (AtGRAS-6)	nucleus	regulation of transcription, DNA-templated [GO:0006355]	1	-	MEATQKHMIQ							0	0		0								NTA	0	1	NTA	0
AT1G53350	P0C8S1	RP8L2_ARATH	Probable disease resistance RPP8-like protein 2	cytosol	defense response [GO:0006952]	24	R	LNGIDEQVDG					NTA		0	1	NTA	0									0	0		0
AT1G54580	P25701	ACP2_ARATH	Acyl carrier protein 2, chloroplastic (ACP-2)	plastid	0	53	C	AAKPETVDKV							0	0		0									0	0		0
AT1G55040	Q9C7M2	Q9C7M2_ARATH	Zinc finger (Ran-binding) family protein	plastid	embryo development ending in seed dormancy [GO:0009793]	2	M	AASISLLLIK				Free			1	0	Free	0									0	0		0
AT1G56200	A8MS46	A8MS46_ARATH	Embryo defective 1303	plastid	0	70	C	SEGQTQTVTR							0	0		0									0	0		0
AT1G57990	Q9C508	PUP18_ARATH	Probable purine permease 18 (AtPUP18)	plasma membrane	purine nucleobase transport [GO:0006863]	1	-	MEMTEASKQT							0	0		0									0	0		0
AT1G60530	Q9ZP56	DRP4A_ARATH	Putative dynamin-related protein 4A	cytosol	mitochondrial fission [GO:0000266]	97	R	VPLVMRLQRS					NTA		0	1	NTA	0									0	0		0
AT1G60600	Q0WUA3	MENA_ARATH	2-carboxy-1,4-naphthoquinone phytyltransferase, chloroplastic (EC 2.5.1.130) (1,4-dihydroxy-2-naphthoate phytyltransferase) (1,4-dihydroxy-2-naphthoate polyprenyltransferase) (Protein ABERRANT CHLOROPLAST DEVELOPMENT 4) (menA-like protein) (AtMENA)	vacuole	photosynthetic electron transport in photosystem II [GO:0009772]; phylloquinone biosynthetic process [GO:0042372]; plastoquinone biosynthetic process [GO:0010236]; ubiquinone biosynthetic process via 3,4-dihydroxy-5-polyprenylbenzoate [GO:0032194]; vitamin K biosynthetic process [GO:0042371]	69	K	SYGDAAKVYQ				NTA	NTA		0	2	NTA	0						Free			1	0	Free	0
AT1G60710	Q93ZN2	ALKR4_ARATH	Probable aldo-keto reductase 4 (EC 1.1.1.-)	cytosol	response to cadmium ion [GO:0046686]	2	M	AEACGVRRMK					NTA		0	1	NTA	0									0	0		0
AT1G64980	Q9XIP8	CDI_ARATH	Protein CDI (Protein CADMIUM INDUCED)	cytosol	pollen germination [GO:0009846]; pollen tube growth [GO:0009860]; single fertilization [GO:0007338]	2	M	TISNGDVKSE							0	0		0				5.445			Free		1	0	Free	1	5.445
AT1G66240	Q94BT9	ATOX1_ARATH	Copper transport protein ATX1 (Copper chaperone ATX1)	plasma membrane	copper ion transport [GO:0006825]	32	M	SQTVVLRVAM				NTA		NTA	0	2	NTA	0						NTA		NTA	0	2	NTA	0
AT1G66270	Q9C525	BGL21_ARATH	Beta-glucosidase 21 (AtBGLU21) (EC 3.2.1.21) (Protein PHOSPHATE STARVATION-RESPONSE 3.2)	endoplasmic reticulum	carbohydrate metabolic process [GO:0005975]; cellular response to cold [GO:0070417]; cellular response to phosphate starvation [GO:0016036]; cellular response to salt stress [GO:0071472]; coumarin metabolic process [GO:0009804]; glucosinolate catabolic process [GO:0019762]; response to osmotic stress [GO:0006970]; response to salt stress [GO:0009651]	25	A	VDDPVCPATS							0	0		0									0	0		0
AT1G67230	F4HRT5	CRWN1_ARATH	Protein CROWDED NUCLEI 1 (Protein KAKU2) (Protein LITTLE NUCLEI 1)	nucleus	nucleus organization [GO:0006997]; regulation of nucleus size [GO:0097298]	112	D	VEKREEGLRK					Free		1	0	Free	0									0	0		0
AT1G68560	Q9S7Y7	XYL1_ARATH	Alpha-xylosidase 1 (EC 3.2.1.177)	extracellular	cell wall organization [GO:0071555]; response to cadmium ion [GO:0046686]; xylan catabolic process [GO:0045493]; xyloglucan metabolic process [GO:0010411]	28	S	YKTIGKGYRL							0	0		0								Free	1	0	Free	0
AT1G69250	F4I0L1	F4I0L1_ARATH	Nuclear transport factor 2 (NTF2) family protein with RNA binding (RRM-RBD-RNP motifs) domain-containing protein	nucleus	0	2	M	ATEGVVPSAQ					NTA		0	1	NTA	0									0	0		0
AT1G72730	Q9CAI7	IF4A3_ARATH	Eukaryotic initiation factor 4A-3 (eIF-4A-3) (EC 3.6.4.13) (ATP-dependent RNA helicase eIF4A-3) (DEAD-box ATP-dependent RNA helicase 23)	nucleus	cytoplasmic translational initiation [GO:0002183]	2	M	AGMASDGTQY							0	0		0							NTA		0	1	NTA	0
AT1G72800	Q9CAJ2	Q9CAJ2_ARATH	RNA-binding (RRM/RBD/RNP motifs) family protein	nucleus	0	74	K	ADLLAIKADI					NTA		0	1	NTA	0									0	0		0
AT1G72880	Q84MD7	Q84MD7_ARATH	At1g72880 (Survival protein SurE-like phosphatase/nucleotidase)	cytosol	0	2	M	TSKNNGLSAA				NTA			0	1	NTA	0									0	0		0
AT1G74020	P94111	SSL12_ARATH	Protein STRICTOSIDINE SYNTHASE-LIKE 12 (AtSSL12) (EC 4.3.3.2) (Strictosidine synthase 1) (SS-1) (Strictosidine synthase 13) (AtSS13)	vacuole	alkaloid metabolic process [GO:0009820]; biosynthetic process [GO:0009058]; cellular response to potassium ion starvation [GO:0051365]; response to jasmonic acid [GO:0009753]; response to wounding [GO:0009611]	23	S	DDASFQKLPV				Free	Free		2	0	Free	0						Free	Free	Free	3	0	Free	0
AT1G74070	F4HTT6	CP26B_ARATH	Peptidyl-prolyl cis-trans isomerase CYP26-2, chloroplastic (PPIase CYP26-2) (EC 5.2.1.8) (Cyclophilin of 26 kDa 2) (Cyclophilin-26-2)	plastid	0	75	A	DTIANPNLTN							0	0		0									0	0		0
AT1G74230	Q9C909	RBG5_ARATH	Glycine-rich RNA-binding protein 5, mitochondrial (AtGR-RBP5) (AtRBG5) (Mitochondrial RNA-binding protein 2b) (At-mRBP2b) (Organelle RRM domain-containing protein 4)	mitochondrion	cytidine to uridine editing [GO:0016554]; mitochondrial mRNA modification [GO:0080156]; mRNA processing [GO:0006397]	1	-	MAFLSKVGRL					NTA	NTA	0	2	NTA	0									0	0		0
AT1G74690	Q8L4D8	IQD31_ARATH	Protein IQ-DOMAIN 31	cytosol	0	15	G	KKTSKSSGSK							0	0		0								Free	1	0	Free	0
AT1G77210	Q8GW61	STP14_ARATH	Sugar transport protein 14 (Hexose transporter 14)	plasma membrane	0	2	M	AGGALTDEGG				Free			1	0	Free	0							Free		1	0	Free	0
AT1G78850	Q9ZVA4	EP1L3_ARATH	EP1-like glycoprotein 3 (Curculin-like (Mannose-binding) lectin family protein) (Putative receptor-like protein kinase-like protein)	extracellular	response to sodium phosphate [GO:1904383]	23	A	KVPVDDQFRV					Free		1	0	Free	0									0	0		0
AT1G78915	F4IBX4	F4IBX4_ARATH	Tetratricopeptide repeat (TPR)-like superfamily protein	plastid	0	35	G	SKKEEKDPAL						Free	1	0	Free	0								Free	1	0	Free	0
AT1G78920	Q56ZN6	AVP2_ARATH	Pyrophosphate-energized membrane proton pump 2 (EC 7.1.3.1) (AVP1-like protein 1) (Pyrophosphate-energized inorganic pyrophosphatase 2) (H(+)-PPase 2) (Vacuolar proton pyrophosphatase 2)	golgi	0	1	-	MMMDEDVEQA							0	0		0						NTA			0	1	NTA	0
AT1G79610	Q8RWU6	NHX6_ARATH	Sodium/hydrogen exchanger 6 (Na(+)/H(+) exchanger 6) (NHE-6)	vacuole	potassium ion transmembrane transport [GO:0071805]; regulation of intracellular pH [GO:0051453]; sodium ion import across plasma membrane [GO:0098719]	1	-	MSSELQISPA					NTA		0	1	NTA	0									0	0		0
AT1G79690	Q8L831	NUDT3_ARATH	Nudix hydrolase 3 (AtNUDT3) (EC 3.6.1.-)	cytosol	0	2	M	AEEHFDVLTK							0	0		0									0	0		0
AT2G01530	Q9ZVF2	ML329_ARATH	MLP-like protein 329	cytosol	defense response [GO:0006952]	2	M	ATSGTYVTEV				NTA	NTA		0	2	NTA	0						NTA	NTA	NTA	0	3	NTA	0
AT2G02560	Q8L5Y6	CAND1_ARATH	Cullin-associated NEDD8-dissociated protein 1 (Cullin-associated and neddylation-dissociated protein 1) (AtCAND1) (Protein ENHANCER OF TIR1-1 AUXIN RESISTANCE 2) (Protein HEMIVENATA)	cytosol	protein ubiquitination [GO:0016567]; response to auxin [GO:0009733]; SCF complex assembly [GO:0010265]; vegetative to reproductive phase transition of meristem [GO:0010228]; xylem and phloem pattern formation [GO:0010051]	2	M	ANLQVSGILE				NTA			0	1	NTA	0									0	0		0
AT2G03760	P52839	SOT12_ARATH	Cytosolic sulfotransferase 12 (AtSOT12) (EC 2.8.2.-) (Sulfotransferase 1) (AtST1)	cytosol	brassinosteroid metabolic process [GO:0016131]; defense response [GO:0006952]; response to salicylic acid [GO:0009751]; response to salt stress [GO:0009651]	2	M	SSSSSVPAYL							0	0		0					99.29		NTA	NTA	0	2	NTA	1	99.29
AT2G06025	Q8GUT5	Q8GUT5_ARATH	Acyl-CoA N-acyltransferases (NAT) superfamily protein	mitochondrion	0	40	S	RSSDTSKKEE							0	0		0									0	0		0
AT2G07732	F4INE2	F4INE2_ARATH	Ribulose bisphosphate carboxylase large chain, catalytic domain-containing protein	mitochondrion	0	75	A	TPGTCEEMIK					Free		1	0	Free	0									0	0		0
AT2G14170	Q0WM29	MMSA_ARATH	Methylmalonate-semialdehyde dehydrogenase [acylating], mitochondrial (MM-ALDH) (MMSDH) (Malonate-semialdehyde dehydrogenase [acylating]) (EC 1.2.1.27) (Aldehyde dehydrogenase family 6 member B2)	mitochondrion	response to oxidative stress [GO:0006979]; thymine catabolic process [GO:0006210]; valine catabolic process [GO:0006574]; valine metabolic process [GO:0006573]	99	L	STSPEQSTQP							0	0		0								Free	1	0	Free	0
AT2G16370	Q05762	DRTS1_ARATH	Bifunctional dihydrofolate reductase-thymidylate synthase 1 (DHFR-TS 1) [Includes: Dihydrofolate reductase (EC 1.5.1.3); Thymidylate synthase (EC 2.1.1.45)]	cytosol	10-formyltetrahydrofolate biosynthetic process [GO:0009257]; dTMP biosynthetic process [GO:0006231]; one-carbon metabolic process [GO:0006730]	2	M	ATTTLNDSVT				NTA			0	1	NTA	0									0	0		0
AT2G16380	Q9SIW3	SFH7_ARATH	Phosphatidylinositol/phosphatidylcholine transfer protein SFH7 (Protein SEC FOURTEEN HOMOLOGS 7) (AtSFH7)	cytosol	protein transport [GO:0015031]	2	M	ADTKQDMENS					NTA		0	1	NTA	0									0	0		0
AT2G21150	Q8H110	XCT_ARATH	Protein XAP5 CIRCADIAN TIMEKEEPER	nucleus	ethylene-activated signaling pathway [GO:0009873]; production of miRNAs involved in gene silencing by miRNA [GO:0035196]; regulation of circadian rhythm [GO:0042752]; regulation of photomorphogenesis [GO:0010099]; response to blue light [GO:0009637]; response to red light [GO:0010114]; rhythmic process [GO:0048511]	2	M	SGMGDGYVGT					NTA		0	1	NTA	0							NTA		0	1	NTA	0
AT2G21385	A8MQF3	A8MQF3_ARATH	Uncharacterized protein	plastid	0	61	C	AVKGDPEDAF							0	0		0									0	0		0
AT2G22250	Q9SIE1	PAT_ARATH	Bifunctional aspartate aminotransferase and glutamate/aspartate-prephenate aminotransferase (AtAAT) (AtPPA-AT) (EC 2.6.1.1) (EC 2.6.1.78) (EC 2.6.1.79) (Protein MATERNAL EFFECT EMBRYO ARREST 17)	plastid	aromatic amino acid family biosynthetic process, prephenate pathway [GO:0009095]; embryo development ending in seed dormancy [GO:0009793]; L-phenylalanine biosynthetic process [GO:0009094]	9	M	AKPNDAETLS						Free	1	0	Free	0									0	0		0
AT2G24940	Q9SK39	SBP3_ARATH	Probable steroid-binding protein 3 (AtMP3) (Membrane-associated progesterone-binding protein 2) (AtMAPR2)	nucleus	0	1	-	MEFTAEQLSQ					NTA		0	1	NTA	0									0	0		0
AT2G26280	O64843	CID7_ARATH	Polyadenylate-binding protein-interacting protein 7 (PABP-interacting protein 7) (Poly(A)-binding protein-interacting protein 7) (PAM2-containing protein CID7) (Protein CTC-INTERACTING DOMAIN 7)	plastid	0	2	M	SLTKKASEPK					NTA		0	1	NTA	0									0	0		0
AT2G27370	Q9ZQI2	CASP3_ARATH	Casparian strip membrane protein 3 (AtCASP3)	plasma membrane	cell-cell junction assembly [GO:0007043]; cell wall modification [GO:0042545]; positive regulation of amyloid-beta formation [GO:1902004]; proteolysis [GO:0006508]; regulation of protein stability [GO:0031647]	1	-	MDIEKAGSRR				NTA			0	1	NTA	0									0	0		0
AT2G27690	Q9ZUX1	C94C1_ARATH	Cytochrome P450 94C1 (EC 1.14.14.49) (12-hydroxyjasmonoyl-L-amino acid 12-hydroxylase)	endoplasmic reticulum	response to wounding [GO:0009611]	102	F	SVILGDLLGR					Free		1	0	Free	0									0	0		0
AT2G32260	Q9ZV56	CCT1_ARATH	Choline-phosphate cytidylyltransferase 1 (AtCCT1) (EC 2.7.7.15) (CTP:phosphocholine cytidylyltransferase 1) (Phosphorylcholine transferase 1)	cytosol	phosphatidylcholine biosynthetic process [GO:0006656]	2	M	SNVIGDRTED						NTA	0	1	NTA	0									0	0		0
AT2G33040	Q96250	ATPG3_ARATH	ATP synthase subunit gamma, mitochondrial (F-ATPase gamma subunit)	mitochondrion	ATP biosynthetic process [GO:0006754]; ATP synthesis coupled proton transport [GO:0015986]	43	S	ISTQVVRNRM							0	0		0						Free			1	0	Free	0
AT2G37620	P0CJ46	ACT1_ARATH	Actin-1	cytosol	developmental growth [GO:0048589]; root hair elongation [GO:0048767]	1	-	MADGEDIQPL							0	0		0									0	0		0
AT2G37620	P0CJ46	ACT1_ARATH	Actin-1	cytosol	developmental growth [GO:0048589]; root hair elongation [GO:0048767]	48	V	GMGQKDAYVG							0	0		0								Free	1	0	Free	0
AT2G41100	P25071	CML12_ARATH	Calmodulin-like protein 12 (Touch-induced calmodulin-related protein 3)	cytosol	calcium-mediated signaling [GO:0019722]; response to absence of light [GO:0009646]; response to mechanical stimulus [GO:0009612]; thigmotropism [GO:0009652]	56	M	ADKLTDDQIT							0	0		0									0	0		0
AT2G42490	Q8L866	Q8L866_ARATH	Amine oxidase (EC 1.4.3.-)	peroxisome	amine metabolic process [GO:0009308]; lateral root formation [GO:0010311]	2	M	ASASKKTSAC							0	0		0									0	0		0
AT2G43110	Q8GWB4	Q8GWB4_ARATH	At2g43110 (U3 containing 90S pre-ribosomal complex subunit)	nucleus	0	2	M	ATTELKPSAV							0	0		0									0	0		0
AT2G43650	Q8L3P4	Q8L3P4_ARATH	Sas10/U3 ribonucleoprotein (Utp) family protein	nucleus	maturation of SSU-rRNA from tricistronic rRNA transcript (SSU-rRNA, 5.8S rRNA, LSU-rRNA) [GO:0000462]; rRNA processing [GO:0006364]	2	M	GKKGGTLKRS							0	0		0									0	0		0
AT2G43710	O22832	STAD7_ARATH	Stearoyl-[acyl-carrier-protein] 9-desaturase 7, chloroplastic (Stearoyl-ACP desaturase 7) (EC 1.14.19.2) (Acyl-[acyl-carrier-protein] desaturase 7) (Protein FATTY ACID BIOSYNTHESIS 2) (Protein SUPPRESSOR OF SA INSENSITIVITY 2) (AtSSI2)	plastid	defense response [GO:0006952]; fatty acid biosynthetic process [GO:0006633]; fatty acid metabolic process [GO:0006631]	36	L	ASSSPALSSG						Free	1	0	Free	0									0	0		0
AT2G43710	O22832	STAD7_ARATH	Stearoyl-[acyl-carrier-protein] 9-desaturase 7, chloroplastic (Stearoyl-ACP desaturase 7) (EC 1.14.19.2) (Acyl-[acyl-carrier-protein] desaturase 7) (Protein FATTY ACID BIOSYNTHESIS 2) (Protein SUPPRESSOR OF SA INSENSITIVITY 2) (AtSSI2)	plastid	defense response [GO:0006952]; fatty acid biosynthetic process [GO:0006633]; fatty acid metabolic process [GO:0006631]	37	A	SSSPALSSGP				Free			1	0	Free	0									0	0		0
AT2G45730	O80846	O80846_ARATH	tRNA (adenine(58)-N(1))-methyltransferase non-catalytic subunit TRM6	cytosol	tRNA methylation [GO:0030488]	1	-	MELNKDQTVM					NTA		0	1	NTA	0						NTA		NTA	0	2	NTA	0
AT2G45980	O82775	ATI1_ARATH	ATG8-interacting protein 1	nucleus	plastid to vacuole vesicle-mediated transport [GO:1904962]; protein targeting to vacuole involved in autophagy [GO:0071211]	2	M	ANNEEHPPRG							0	0		0						NTA			0	1	NTA	0
AT3G01340	Q9SRI1	SC13A_ARATH	Protein transport protein SEC13 homolog A (SEC13-like protein A)	cytosol,nucleus	COPII-coated vesicle budding [GO:0090114]; protein transport [GO:0015031]	2	M	PPQKIETGHS					Free		1	0	Free	0									0	0		0
AT3G02110	Q8L9Y0	SCP25_ARATH	Serine carboxypeptidase-like 25 (EC 3.4.16.-)	extracellular	brassinosteroid mediated signaling pathway [GO:0009742]; proteolysis involved in cellular protein catabolic process [GO:0051603]	23	G	RIPTEGGEKE							0	0		0						Free			1	0	Free	0
AT3G02110	Q8L9Y0	SCP25_ARATH	Serine carboxypeptidase-like 25 (EC 3.4.16.-)	extracellular	brassinosteroid mediated signaling pathway [GO:0009742]; proteolysis involved in cellular protein catabolic process [GO:0051603]	27	T	EGGEKEAEAD							0	0		0						Free			1	0	Free	0
AT3G02420	Q9M898	Q9M898_ARATH	AT3g02420/F16B3_5 (Dihydroflavonol 4-reductase/flavanone protein) (F16B3.5 protein)	golgi	0	2	M	AEGGEDSQRL				NTA			0	1	NTA	0									0	0		0
AT3G03060	Q0WVF7	Q0WVF7_ARATH	P-loop containing nucleoside triphosphate hydrolases superfamily protein (Putative 26S proteosome regulatory subunit)	mitochondrion	mitochondrion organization [GO:0007005]	75	G	GFDPEALERG					Free	Free	2	0	Free	0								Free	1	0	Free	0
AT3G03910	Q9S7A0	DHE3_ARATH	Probable glutamate dehydrogenase 3 (GDH 3) (EC 1.4.1.3)	mitochondrion	cellular amino acid metabolic process [GO:0006520]; regulation of nitrogen compound metabolic process [GO:0051171]	1	-	MNALAATNRN				NTA			0	1	NTA	0						NTA			0	1	NTA	0
AT3G06610	Q9C901	Q9C901_ARATH	DNA-binding enhancer protein-like protein	cytosol	negative regulation of apoptotic process [GO:0043066]; protein stabilization [GO:0050821]	43	V	QSAMASIAAS							0	0		0						Free			1	0	Free	0
AT3G07770	F4JFN3	HS906_ARATH	Heat shock protein 90-6, mitochondrial (AtHSP90.6) (AtHsp90-6) (Heat shock protein 89-1) (Hsp89-1)	mitochondrion	protein folding [GO:0006457]	78	N	ESSAAASDSS					Free		1	0	Free	0						Free			1	0	Free	0
AT3G08940	Q9XF88	CB4B_ARATH	Chlorophyll a-b binding protein CP29.2, chloroplastic (LHCB4.2) (LHCII protein 4.2)	plastid	photosynthesis, light harvesting in photosystem I [GO:0009768]; protein-chromophore linkage [GO:0018298]; response to blue light [GO:0009637]; response to far red light [GO:0010218]; response to light stimulus [GO:0009416]; response to red light [GO:0010114]	37	G	TKKASPKKAK					Free		1	0	Free	0									0	0		0
AT3G08943	F4IYK3	F4IYK3_ARATH	ARM repeat superfamily protein	cytosol,nucleus	protein import into nucleus [GO:0006606]	2	M	AMEITQFLLA						NTA	0	1	NTA	0									0	0		0
AT3G08950	Q8VYP0	SCO11_ARATH	Protein SCO1 homolog 1, mitochondrial (Homolog of the copper chaperone SCO1 member 1) (HCC1)	mitochondrion	cell redox homeostasis [GO:0045454]; cellular copper ion homeostasis [GO:0006878]; copper ion transport [GO:0006825]; embryo development ending in seed dormancy [GO:0009793]; mitochondrial respiratory chain complex IV assembly [GO:0033617]	30	S	ASSPSPACIS				NTA			0	1	NTA	0									0	0		0
AT3G09200	Q42112	RLA02_ARATH	60S acidic ribosomal protein P0-2	cytosol	cytoplasmic translation [GO:0002181]; response to cadmium ion [GO:0046686]; response to cold [GO:0009409]; response to zinc ion [GO:0010043]; ribosomal large subunit assembly [GO:0000027]	2	M	VKATKAEKKI							0	0		0							Free		1	0	Free	0
AT3G09260	Q9SR37	BGL23_ARATH	Beta-glucosidase 23 (AtBGLU23) (EC 3.2.1.21) (Protein PHOSPHATE STARVATION-RESPONSE 3.1)	endoplasmic reticulum	carbohydrate metabolic process [GO:0005975]; cellular response to cold [GO:0070417]; ER body organization [GO:0080119]; glucosinolate catabolic process [GO:0019762]; glucosinolate metabolic process [GO:0019760]; indole glucosinolate catabolic process [GO:0042344]; indole glucosinolate metabolic process [GO:0042343]; negative regulation of defense response [GO:0031348]; response to osmotic stress …	25	A	DGPVCPPSNK					Free		1	0	Free	0									0	0		0
AT3G11560	Q8H0W4	Q8H0W4_ARATH	AT3G11560 protein (LETM1-like protein)	plastid	0	74	A	SAEDGVAING					Free		1	0	Free	0									0	0		0
AT3G12040	Q39147	3MG_ARATH	DNA-3-methyladenine glycosylase (EC 3.2.2.21) (3-methyladenine DNA glycosidase)	cytosol	base-excision repair [GO:0006284]	68	D	ALDLAPRLLG					Free		1	0	Free	0									0	0		0
AT3G12710	Q9LTW3	Q9LTW3_ARATH	DNA glycosylase superfamily protein (DNA-3-methyladenine glycosidase I-like protein)	nucleus	base-excision repair [GO:0006284]	40	G	AAKVRGSLER							0	0		0								NTA	0	1	NTA	0
AT3G13720	Q9LIC6	PR1F3_ARATH	PRA1 family protein F3 (AtPRA1.F3) (Prenylated Rab acceptor 8)	endoplasmic reticulum	vesicle-mediated transport [GO:0016192]	2	M	TNYGAIPTSS				Free			1	0	Free	0									0	0		0
AT3G16050	Q9ZNR6	PDX12_ARATH	Pyridoxal 5'-phosphate synthase-like subunit PDX1.2 (AtPDX1.2) (AtPDX1;3)	cytosol	cellular amino acid metabolic process [GO:0006520]; pyridoxal phosphate biosynthetic process [GO:0042823]; pyridoxine biosynthetic process [GO:0008615]	35	K	VGLAQVLRGG							0	0		0						NTA			0	1	NTA	0
AT3G16450	O04311	JAL33_ARATH	Jacalin-related lectin 33	cytosol	response to cold [GO:0009409]; response to zinc ion [GO:0010043]	2	M	AQKVEAGGGA				NTA	NTA		0	2	NTA	0							NTA	NTA	0	2	NTA	0
AT3G17180	Q9LSM9	SCP33_ARATH	Serine carboxypeptidase-like 33 (EC 3.4.16.-)	extracellular	proteolysis involved in cellular protein catabolic process [GO:0051603]	101	Y	GAASELGPFR					NTA		0	1	NTA	0									0	0		0
AT3G18060	Q9LV35	AIP12_ARATH	Actin-interacting protein 1-2	cytosol	actin filament depolymerization [GO:0030042]; positive regulation of actin filament depolymerization [GO:0030836]	1	-	MELSETYACV					NTA		0	1	NTA	0						NTA			0	1	NTA	0
AT3G19010	F4J9Y9	F4J9Y9_ARATH	2-oxoglutarate (2OG) and Fe(II)-dependent oxygenase superfamily protein	cytosol	0	1	-	MEDLDPTYIQ				NTA			0	1	NTA	0									0	0		0
AT3G19460	Q9LT71	RTNLK_ARATH	Reticulon-like protein B11 (AtRTNLB11)	plasma membrane	0	2	M	GDSVSSSSRV				NTA			0	1	NTA	0									0	0		0
AT3G21720	P28297	ACEA_ARATH	Isocitrate lyase (ICL) (EC 4.1.3.1) (Isocitrase) (Isocitratsysase)	peroxisome	glyoxylate cycle [GO:0006097]; tricarboxylic acid cycle [GO:0006099]	1	-	MAASFSVPSM					Free		1	0	Free	0									0	0		0
AT3G24190	Q9LRN0	Q9LRN0_ARATH	AT3g24190/MUJ8_17 (Protein kinase superfamily protein)	plastid	0	43	A	VATDPKPTQT							0	0		0									0	0		0
AT3G24770	Q84W98	CLE41_ARATH	CLAVATA3/ESR (CLE)-related protein 41 (Tracheary element differentiation inhibitory factor-like protein) (TDIF-like protein) [Cleaved into: CLE41p]	extracellular	axillary shoot meristem initiation [GO:0090506]; cell-cell signaling involved in cell fate commitment [GO:0045168]; cell division [GO:0051301]; phloem or xylem histogenesis [GO:0010087]; procambium histogenesis [GO:0010067]; secondary shoot formation [GO:0010223]; xylem development [GO:0010089]	59	V	PASSTMDLRP					NTA		0	1	NTA	0									0	0		0
AT3G24830	Q9LRX8	R13A2_ARATH	60S ribosomal protein L13a-2	cytosol	negative regulation of translation [GO:0017148]; translation [GO:0006412]	2	M	VSGSGICSKR							0	0		0						Free			1	0	Free	0
AT3G27925	O22609	DEGP1_ARATH	Protease Do-like 1, chloroplastic (EC 3.4.21.-) (Protein DEGRADATION OF PERIPLASMIC PROTEINS 1) (DEGP PROTEASE 1)	plastid	photosystem II repair [GO:0010206]; protein catabolic process [GO:0030163]	106	A	FVVSTPKKLQ					Free	Free	2	0	Free	0						Free		Free	2	0	Free	0
AT3G28460	Q9LSI8	Q9LSI8_ARATH	Methyltransferase	plastid	0	79	G	SQSKKARRKE					NTA		0	1	NTA	0									0	0		0
AT3G42160	Q9M2N6	Q9M2N6_ARATH	Pectin lyase-like superfamily protein	extracellular	cell wall modification [GO:0042545]	104	Q	EVLQEVTQRT						Free	1	0	Free	0								Free	1	0	Free	0
AT3G46640	Q9SNB4	PCL1_ARATH	Transcription factor LUX (Protein LUX ARRHYTHMO) (Protein PHYTOCLOCK 1)	nucleus	circadian rhythm [GO:0007623]; positive regulation of circadian rhythm [GO:0042753]	2	M	GEEVQMSDYD							0	0		0						NTA	NTA		0	2	NTA	0
AT3G47910	F4JCR2	F4JCR2_ARATH	Ubiquitin carboxyl-terminal hydrolase-related protein	nucleus	protein deubiquitination [GO:0016579]	2	M	GQKKKTSASR							0	0		0							Free		1	0	Free	0
AT3G48030	Q7X843	ATL48_ARATH	RING-H2 finger protein ATL48 (EC 2.3.2.27) (RING-type E3 ubiquitin transferase ATL48) (YGHL1-C3HC4 RING fusion protein)	mitochondrion	protein ubiquitination [GO:0016567]	2	M	SSVEPDMEDL					NTA		0	1	NTA	0							NTA	NTA	0	2	NTA	0
AT3G49560	Q9SCK3	HP301_ARATH	Chloroplastic import inner membrane translocase subunit HP30-1 (Hypothetical inner plastid envelope protein of 30 kDa 1) (AtHP30-1) (Hypothetical protein 30)	plastid	mitochondrion organization [GO:0007005]; protein insertion into mitochondrial inner membrane [GO:0045039]; protein targeting to chloroplast [GO:0045036]; tRNA import into mitochondrion [GO:0016031]	2	M	VVGGGGEGDQ					Free		1	0	Free	0									0	0		0
AT3G50470	Q9SCS7	HR3_ARATH	RPW8-like protein 3 (AtHR3)	plasma membrane	defense response to fungus [GO:0050832]; plant-type hypersensitive response [GO:0009626]; response to fungus [GO:0009620]	79	K	AVSLVEAYAE							0	0		0									0	0		0
AT3G50940	Q147F9	AATPC_ARATH	AAA-ATPase At3g50940 (EC 3.6.1.3)	mitochondrion	response to salt stress [GO:0009651]	1	-	MSSSSESHLA							0	0		0									0	0		0
AT3G51510	Q9SCZ8	Q9SCZ8_ARATH	AT3g51510/F26O13_150 (Transmembrane protein)	plastid	0	60	A	ATEGSKKSKE							0	0		0						Free			1	0	Free	0
AT3G51890	F4J5M9	CLC3_ARATH	Clathrin light chain 3	nucleus	clathrin coat assembly [GO:0048268]; clathrin-dependent endocytosis [GO:0072583]; intracellular protein transport [GO:0006886]	2	M	SSTLSNEESG					NTA		0	1	NTA	0							NTA		0	1	NTA	0
AT3G52380	Q39061	CP33_ARATH	RNA-binding protein CP33, chloroplastic (Protein PIGMENT DEFECTIVE 322)	plastid	chloroplast RNA processing [GO:0031425]; chloroplast rRNA processing [GO:1901259]; mRNA processing [GO:0006397]	69	C	AAETEASSAD							0	0		0									0	0		0
AT3G54170	Q9ZSZ8	FIP37_ARATH	FKBP12-interacting protein of 37 kDa (FIP-37) (Immunophilin-interacting protein AtFIP37) (Protein WTAP homolog)	nucleus	meristem maintenance [GO:0010073]; mRNA methylation [GO:0080009]; mRNA processing [GO:0006397]; regulation of alternative mRNA splicing, via spliceosome [GO:0000381]; RNA methylation [GO:0001510]; RNA splicing [GO:0008380]	1	-	MEFSSQDDDF							0	0		0						NTA			0	1	NTA	0
AT3G54540	Q9M1H3	AB4F_ARATH	ABC transporter F family member 4 (ABC transporter ABCF.4) (AtABCF4) (GCN20-type ATP-binding cassette protein GCN4)	nucleus	0	33	S	VSAMLAGMDQ							0	0		0						Free			1	0	Free	0
AT3G54840	Q9CB01	RABF1_ARATH	Ras-related protein RABF1 (AtRABF1) (Ras-related protein Ara-6) (Ras-related protein Rab5C) (AtRab5C)	golgi	early endosome to late endosome transport [GO:0045022]; endocytosis [GO:0006897]; intracellular protein transport [GO:0006886]; Rab protein signal transduction [GO:0032482]	24	N	AVPADAKNLR							0	0		0									0	0		0
AT3G58600	Q84WV7	Q84WV7_ARATH	Adaptin ear-binding coat-associated protein 1 NECAP-1	nucleus	endocytosis [GO:0006897]	1	-	MDQASSSSTM							0	0		0			99.99	99.78		NTA	NTA		0	2	NTA	2	99.885	0.105
AT3G59550	Q9FQ19	SCC13_ARATH	Sister chromatid cohesion 1 protein 3 (SCC1 homolog 3) (AtRAD21-2)	nucleus	cell division [GO:0051301]; double-strand break repair [GO:0006302]; megagametogenesis [GO:0009561]; mitotic cell cycle [GO:0000278]; pollen development [GO:0009555]; sister chromatid cohesion [GO:0007062]	53	A	LRTSSHLLVG							0	0		0						Free			1	0	Free	0
AT3G59820	F4J9G6	F4J9G6_ARATH	LETM1-like protein	mitochondrion	0	113	A	TTVAAKKPEE					Free		1	0	Free	0						Free			1	0	Free	0
AT3G62010	F4IX22	F4IX22_ARATH	Metal ion-binding protein	golgi	0	2	M	SIPKEPEQVM							0	0		0									0	0		0
AT3G62640	Q9LZK1	Q9LZK1_ARATH	At3g62640 (DUF3511 domain protein (DUF3511))	plasma membrane	0	57	K	TRTTATPWRL				NTA			0	1	NTA	0						NTA			0	1	NTA	0
AT4G01870	Q9SYI5	Q9SYI5_ARATH	TolB protein-like protein	cytosol	proteolysis [GO:0006508]	1	-	METPKGTIIF					NTA		0	1	NTA	0									0	0		0
AT4G02725	A8MR38	A8MR38_ARATH	Spindle pole body-associated protein	plastid	0	1	-	MASLSMSAVS							0	0		0								NTA	0	1	NTA	0
AT4G04830	Q9ZS91	MSRB5_ARATH	Peptide methionine sulfoxide reductase B5 (AtMSRB5) (EC 1.8.4.12) (Peptide-methionine (R)-S-oxide reductase)	cytosol	protein repair [GO:0030091]; response to oxidative stress [GO:0006979]	2	M	AASPLVVQKT						NTA	0	1	NTA	0						NTA		NTA	0	2	NTA	0
AT4G05160	Q9M0X9	4CLL7_ARATH	4-coumarate--CoA ligase-like 7 (EC 6.2.1.-) (4-coumarate--CoA ligase isoform 6) (At4CL6)	peroxisome	jasmonic acid biosynthetic process [GO:0009695]; oxylipin biosynthetic process [GO:0031408]	1	-	MEKSGYGRDG				NTA			0	1	NTA	0									0	0		0
AT4G09000	P42643	14331_ARATH	14-3-3-like protein GF14 chi (General regulatory factor 1)	cytosol	regulation of metabolic process [GO:0019222]	2	M	ATPGASSARD							0	0		0									0	0		0
AT4G09670	Q9SZ83	Y4967_ARATH	Uncharacterized oxidoreductase At4g09670 (EC 1.-.-.-)	cytosol	0	2	M	ATETQIRIGV							0	0		0						NTA			0	1	NTA	0
AT4G10750	O82487	O82487_ARATH	Phosphoenolpyruvate carboxylase family protein (Putative aldolase) (T12H20.10 protein)	plastid	0	57	Y	SSSPADHSPA							0	0		0								Free	1	0	Free	0
AT4G13590	Q9T0H9	PA71H_ARATH	Protein PAM71-homolog, chloroplastic (GDT1-like protein 2) (PHOTOSYNTHESIS AFFECTED MUTANT71-homolog)	plastid	manganese ion transmembrane transport [GO:0071421]	67	R	ASDAGVGSGS							0	0		0									0	0		0
AT4G14160	F4JUM1	F4JUM1_ARATH	Protein transport protein SEC23	endoplasmic reticulum,golgi	COPII-coated vesicle cargo loading [GO:0090110]; intracellular protein transport [GO:0006886]	2	M	AEMADKAKVE				NTA	NTA		0	2	NTA	0									0	0		0
AT4G15790	Q8VYF2	Q8VYF2_ARATH	Uveal autoantigen with coiled-coil/ankyrin	nucleus	0	2	M	ADQTSDSTSP							0	0		0							NTA		0	1	NTA	0
AT4G15880	Q94F30	ESD4_ARATH	Ubiquitin-like-specific protease ESD4 (EC 3.4.22.68) (Protein EARLY IN SHORT DAYS 4) (AtESD4)	nucleus	positive regulation of flower development [GO:0009911]; protein desumoylation [GO:0016926]; regulation of flower development [GO:0009909]	66	P	DAKAPLRREI				NTA			0	1	NTA	0									0	0		0
AT4G16450	Q84W12	Q84W12_ARATH	At4g16450 (NADH-ubiquinone oxidoreductase)	mitochondrion	photorespiration [GO:0009853]	1	-	MNTDITALEK						NTA	0	1	NTA	0						NTA			0	1	NTA	0
AT4G20360	P17745	EFTU_ARATH	Elongation factor Tu, chloroplastic (EF-Tu) (Ras-related protein RABE1b) (AtRABE1b) (Ras-related protein Rab8D) (AtRab8D)	plastid	chloroplast organization [GO:0009658]; leaf development [GO:0048366]; mitochondrial translational elongation [GO:0070125]; translational elongation [GO:0006414]	109	S	SVAKKYDEID					Free		1	0	Free	0									0	0		0
AT4G21150	Q93Z16	RPN2_ARATH	Dolichyl-diphosphooligosaccharide--protein glycosyltransferase subunit 2 (Protein HAPLESS 6) (Ribophorin II) (RPN-II) (Ribophorin-2)	endoplasmic reticulum	protein N-linked glycosylation [GO:0006487]; response to cold [GO:0009409]	22	A	ASVFQPISDS							0	0		0								Free	1	0	Free	0
AT4G22340	O49639	CDS2_ARATH	Phosphatidate cytidylyltransferase 2 (EC 2.7.7.41) (CDP-DAG synthase 2) (CDP-DG synthase 2) (CDP-diacylglycerol synthase 2) (CDS2) (CDP-diglyceride pyrophosphorylase 2) (CDP-diglyceride synthase 2) (CTP:phosphatidate cytidylyltransferase 2)	endoplasmic reticulum	CDP-diacylglycerol biosynthetic process [GO:0016024]	1	-	MQKEIAGDAP					NTA		0	1	NTA	0									0	0		0
AT4G23630	Q9SUR3	RTNLA_ARATH	Reticulon-like protein B1 (AtRTNLB1) (VirB2-interacting protein 1)	plasma membrane	endoplasmic reticulum tubular network organization [GO:0071786]	2	M	AEEHKHDESV				NTA	NTA	NTA	0	3	NTA	0						NTA		NTA	0	2	NTA	0
AT4G23680	Q9SUQ9	Q9SUQ9_ARATH	AT4g23680/F9D16_150 (Polyketide cyclase/dehydrase and lipid transport superfamily protein) (Putative major latex protein)	cytosol	defense response [GO:0006952]	2	M	ATSGTYVTEV					NTA		0	1	NTA	0					99.73	NTA	NTA	NTA	0	3	NTA	1	99.73
AT4G23940	O22993	FTSI1_ARATH	Probable inactive ATP-dependent zinc metalloprotease FTSHI 1, chloroplastic (AtFTSHI1) (Protein ACCUMULATION AND REPLICATION OF CHLOROPLASTS 1) (Protein ARC1) (Protein FTSH INACTIVE PROTEASE 1)	plastid	chloroplast fission [GO:0010020]; chloroplast organization [GO:0009658]; embryo development ending in seed dormancy [GO:0009793]; plastid fission [GO:0043572]; protein import into chloroplast stroma [GO:0045037]; proteolysis [GO:0006508]	55	C	ELKTGSSSSG					Free	Free	2	0	Free	0									0	0		0
AT4G24130	O22978	O22978_ARATH	T19F6.7 protein	cytosol	0	2	M	ASEGVVVVGG							0	0		0							NTA		0	1	NTA	0
AT4G24190	Q9STX5	ENPL_ARATH	Endoplasmin homolog (Glucose-regulated protein 94 homolog) (GRP-94 homolog) (Heat shock protein 90-7) (AtHSP90.7) (AtHsp90-7) (Protein SHEPHERD)	endoplasmic reticulum	protein folding [GO:0006457]; protein secretion [GO:0009306]; regulation of meristem growth [GO:0010075]; regulation of meristem structural organization [GO:0009934]; response to cadmium ion [GO:0046686]; response to cold [GO:0009409]; response to endoplasmic reticulum stress [GO:0034976]; response to salt stress [GO:0009651]; response to water deprivation [GO:0009414]	31	A	EESSDDVTDP				Free	Free	Free	3	0	Free	0								Free	1	0	Free	0
AT4G24270	F4JQ74	F4JQ74_ARATH	EMBRYO DEFECTIVE 140	nucleus	RNA processing [GO:0006396]	1	-	MMADDTELVS							0	0		0									0	0		0
AT4G26110	Q9SZI2	NAP1A_ARATH	Nucleosome assembly protein 1;1 (AtNAP1;1) (Nucleosome/chromatin assembly factor group A1)	nucleus	cell differentiation [GO:0030154]; cell population proliferation [GO:0008283]; DNA repair [GO:0006281]; double-strand break repair via homologous recombination [GO:0000724]; nucleosome assembly [GO:0006334]; somatic cell DNA recombination [GO:0016444]	2	M	SNDKDSFNVS							0	0		0						NTA		NTA	0	2	NTA	0
AT4G26900	Q9SZ30	HIS4_ARATH	Imidazole glycerol phosphate synthase hisHF, chloroplastic (IGP synthase) (IGPS) (ImGP synthase) (EC 4.3.2.10) (Protein HISTIDINE BIOSYNTHESIS 4) [Includes: Glutaminase (EC 3.5.1.2); Cyclase]	plastid	glutamine metabolic process [GO:0006541]; histidine biosynthetic process [GO:0000105]	57	A	SSTSDSVVTL				Free			1	0	Free	0									0	0		0
AT4G29510	Q9SU94	ANM11_ARATH	Protein arginine N-methyltransferase 1.1 (AtPRMT11) (EC 2.1.1.319) (Arginine methyltransferase pam1) (Histone-arginine N-methyltransferase PRMT11)	cytosol	histone arginine methylation [GO:0034969]; peptidyl-arginine methylation, to asymmetrical-dimethyl arginine [GO:0019919]; regulation of transcription, DNA-templated [GO:0006355]	2	M	TKNSNHDENE				Free		Free	2	0	Free	0									0	0		0
AT4G30200	Q9SUM4	VIL2_ARATH	VIN3-like protein 2 (Vernalization5/VIN3-like protein 1)	nucleus	circadian regulation of gene expression [GO:0032922]; flower development [GO:0009908]; positive regulation of histone H3-K9 dimethylation [GO:1900111]; regulation of short-day photoperiodism, flowering [GO:0048587]; response to cold [GO:0009409]; vegetative to reproductive phase transition of meristem [GO:0010228]	1	-	MDSSLDGAAG							0	0		0				98.22		NTA	NTA		0	2	NTA	1	98.22
AT4G31700	O48549	RS61_ARATH	40S ribosomal protein S6-1	cytosol	translation [GO:0006412]	1	-	MKFNVANPTT							0	0		0						Free			1	0	Free	0
AT4G32940	Q39119	VPEG_ARATH	Vacuolar-processing enzyme gamma-isozyme (EC 3.4.22.34) (Asparaginyl endopeptidase gamma-VPE) (Gamma-VPE)	vacuole	leaf senescence [GO:0010150]; proteolysis involved in cellular protein catabolic process [GO:0051603]; response to ethylene [GO:0009723]; response to jasmonic acid [GO:0009753]; response to salicylic acid [GO:0009751]; response to wounding [GO:0009611]; vacuolar protein processing [GO:0006624]	46	F	RPAENDDDSN					Free		1	0	Free	0								Free	1	0	Free	0
AT4G33030	O48917	SQD1_ARATH	UDP-sulfoquinovose synthase, chloroplastic (EC 3.13.1.1) (Sulfite:UDP-glucose sulfotransferase) (Sulfolipid biosynthesis protein)	plastid	cellular response to phosphate starvation [GO:0016036]; glycolipid biosynthetic process [GO:0009247]	63	A	TAVPITQQAP							0	0		0									0	0		0
AT4G33090	Q8VZH2	APM1_ARATH	Aminopeptidase M1 (EC 3.4.11.2) (Alpha-aminoacylpeptide hydrolase)	cytosol	auxin polar transport [GO:0009926]; peptide catabolic process [GO:0043171]; proteolysis [GO:0006508]	1	-	MDQFKGEPRL					NTA		0	1	NTA	0									0	0		0
AT4G33760	F4JJT9	SYDM_ARATH	Aspartate--tRNA ligase, chloroplastic/mitochondrial (EC 6.1.1.12) (Aspartyl-tRNA synthetase) (AspRS)	plastid	tRNA aminoacylation for protein translation [GO:0006418]	53	A	AASGDVVVKP				NTA			0	1	NTA	0									0	0		0
AT4G34180	Q93V74	CYL1_ARATH	Cyclase-like protein 1	extracellular	defense response [GO:0006952]; negative regulation of programmed cell death [GO:0043069]; tryptophan catabolic process to kynurenine [GO:0019441]	25	A	DDPKPIRREV				Free			1	0	Free	0									0	0		0
AT4G35660	O81797	O81797_ARATH	Expressed protein (Selection/upkeep of intraepithelial T-cells protein, putative (DUF241))	plastid	0	18	R	SISLPTRLIH							0	0		0									0	0		0
AT4G37800	Q8LER3	XTH7_ARATH	Probable xyloglucan endotransglucosylase/hydrolase protein 7 (At-XTH7) (XTH-7) (EC 2.4.1.207)	extracellular	cell wall biogenesis [GO:0042546]; cell wall organization [GO:0071555]; xyloglucan metabolic process [GO:0010411]	30	S	RPAKFEDDFR							0	0		0								Free	1	0	Free	0
AT4G39080	Q8W4S4	VHAA3_ARATH	V-type proton ATPase subunit a3 (V-ATPase subunit a3) (V-type proton ATPase 95 kDa subunit a isoform 3) (V-ATPase 95 kDa isoform a3) (Vacuolar H(+)-ATPase subunit a isoform 3) (Vacuolar proton pump subunit a3) (Vacuolar proton translocating ATPase 95 kDa subunit a isoform 3)	vacuole	ATP synthesis coupled proton transport [GO:0015986]; sequestering of zinc ion [GO:0032119]; vacuolar acidification [GO:0007035]; vacuolar proton-transporting V-type ATPase complex assembly [GO:0070072]; vacuolar sequestering [GO:0043181]	2	M	AESGGGGGCC							0	0		0				99.93			NTA		0	1	NTA	1	99.93
AT5G01260	Q93ZD1	Q93ZD1_ARATH	AT5g01260/F7J8_240 (Carbohydrate-binding-like fold)	cytosol	0	65	R	SSSIKDSQVN				Free			1	0	Free	0									0	0		0
AT5G02770	Q9LZ08	MOS11_ARATH	Protein MODIFIER OF SNC1 11	nucleus	poly(A)+ mRNA export from nucleus [GO:0016973]	2	M	ATNGEKVTAT				NTA			0	1	NTA	0									0	0		0
AT5G04050	Q9LZA5	NMAT3_ARATH	Nuclear intron maturase 3, mitochondrial (AtnMat3) (EC 3.1.-.-) (Nuclear intron maturase 2 a) (AtnMat2a)	mitochondrion	Group II intron splicing [GO:0000373]; intron homing [GO:0006314]; mitochondrial mRNA processing [GO:0090615]	89	N	SSGDLADRVS							0	0		0								Free	1	0	Free	0
AT5G04885	Q0WNW0	Q0WNW0_ARATH	Glycosyl hydrolase family protein	plasma membrane	xyloglucan biosynthetic process [GO:0009969]	24	G	DGEYLLYKDP					Free	Free	2	0	Free	0						Free			1	0	Free	0
AT5G05580	P48622	FAD3D_ARATH	Temperature-sensitive sn-2 acyl-lipid omega-3 desaturase (ferredoxin), chloroplastic (EC 1.14.19.35) (Temperature-sensitive omega-3 fatty acid desaturase 8, chloroplastic)	plastid	fatty acid biosynthetic process [GO:0006633]; unsaturated fatty acid biosynthetic process [GO:0006636]	63	N	VATPLTTLQS				NTA			0	1	NTA	0									0	0		0
AT5G06190	F4K2D3	F4K2D3_ARATH	Transmembrane protein	mitochondrion	0	31	S	VLIVLGNMEL							0	0		0									0	0		0
AT5G06580	Q94AX4	DLD_ARATH	D-lactate dehydrogenase [cytochrome], mitochondrial (AtD-LDH) (EC 1.1.2.4) (D-lactate ferricytochrome C oxidoreductase) (Glycolate dehydrogenase)	mitochondrion	lactate catabolic process [GO:1903457]; methylglyoxal catabolic process [GO:0051596]	101	K	GEYKQVPKEL						Free	1	0	Free	0									0	0		0
AT5G07240	Q9LYP2	Q9LYP2_ARATH	IQ-domain 24	nucleus	0	68	A	EAALAAARAA						Free	1	0	Free	0									0	0		0
AT5G07340	Q38798	CALX2_ARATH	Calnexin homolog 2	endoplasmic reticulum	endoplasmic reticulum unfolded protein response [GO:0030968]; protein folding [GO:0006457]	26	C	DDQTILYESF					Free	Free	2	0	Free	0						Free			1	0	Free	0
AT5G07850	Q9SD99	Q9SD99_ARATH	Anthranilate N-hydroxycinnamoyl/benzoyltransferase-like protein (HXXXD-type acyl-transferase family protein) (Proanthranilate N-benzoyltransferase-like protein)	cytosol	0	70	K	LRDSLAETLV						Free	1	0	Free	0									0	0		0
AT5G07870	Q9SD97	Q9SD97_ARATH	HXXXD-type acyl-transferase family protein (N-hydroxycinnamoyl/benzoyltransferase-like protein)	cytosol,golgi	0	1	-	MDSSSSEVRI							0	0		0									0	0		0
AT5G10160	Q9LX13	Q9LX13_ARATH	(3R)-hydroxymyristoyl-[acyl carrier protein] dehydratase-like protein (At5g10160) (Thioesterase superfamily protein)	plastid	fatty acid biosynthetic process [GO:0006633]	50	C	STDESKSTAE				Free	Free	Free	3	0	Free	0						Free			1	0	Free	0
AT5G11390	Q8L7E5	WIT1_ARATH	WPP domain-interacting tail-anchored protein 1	nucleus	0	1	-	METETEHDRT							0	0		0								NTA	0	1	NTA	0
AT5G12470	Q94CJ5	RER4_ARATH	Protein RETICULATA-RELATED 4, chloroplastic	plastid	multicellular organism development [GO:0007275]	62	S	ASSGNGGSDN							0	0		0									0	0		0
AT5G17010	Q6AWX0	XYLL2_ARATH	D-xylose-proton symporter-like 2	vacuole	0	2	M	ALDPEQQQPI						NTA	0	1	NTA	0								NTA	0	1	NTA	0
AT5G20260	Q3E9A4	GLYT5_ARATH	Probable glycosyltransferase At5g20260 (EC 2.4.-.-)	extracellular	cell wall organization [GO:0071555]; protein glycosylation [GO:0006486]	87	E	EGLAKSRSAI							0	0		0									0	0		0
AT5G20570	Q940X7	RBX1A_ARATH	RING-box protein 1a (At-Rbx1;1) (Protein RING of cullins 1) (RBX1-2) (RBX1a-At)	nucleus	protein neddylation [GO:0045116]; SCF-dependent proteasomal ubiquitin-dependent protein catabolic process [GO:0031146]; ubiquitin-dependent protein catabolic process [GO:0006511]	2	M	ATLDSDVTMI							0	0		0							NTA		0	1	NTA	0
AT5G20990	Q39054	CNX1_ARATH	Molybdopterin biosynthesis protein CNX1 (Molybdenum cofactor biosynthesis enzyme CNX1) [Includes: Molybdopterin molybdenumtransferase (MPT Mo-transferase) (EC 2.10.1.1) (Domain E); Molybdopterin adenylyltransferase (MPT adenylyltransferase) (EC 2.7.7.75) (Domain G)]	cytosol	auxin-activated signaling pathway [GO:0009734]; molybdenum incorporation into molybdenum-molybdopterin complex [GO:0018315]; molybdopterin cofactor biosynthetic process [GO:0032324]; Mo-molybdopterin cofactor biosynthetic process [GO:0006777]; response to metal ion [GO:0010038]	1	-	MEGQGCCGGG							0	0		0									0	0		0
AT5G22140	F4K8F9	F4K8F9_ARATH	FAD/NAD(P)-binding oxidoreductase family protein	plasma membrane	0	1	-	MEGIESGSKQ				NTA			0	1	NTA	0									0	0		0
AT5G23600	Q9LT04	Q9LT04_ARATH	At5g23600 (RNA 2'-phosphotransferase, Tpt1 / KptA family) (Similarity to phosphotransferase)	mitochondrion	tRNA splicing, via endonucleolytic cleavage and ligation [GO:0006388]	73	R	FSLIDEDGEL					Free		1	0	Free	0									0	0		0
AT5G24310	Q6NMC6	ABIL3_ARATH	Protein ABIL3 (Abl interactor-like protein 3) (AtABIL3)	nucleus	root development [GO:0048364]; trichome morphogenesis [GO:0010090]	97	D	EVAGTELRVS							0	0		0								Free	1	0	Free	0
AT5G25475	Q680D9	Y5475_ARATH	B3 domain-containing protein At5g25475	cytosol	0	1	-	MLPKNAIEKI							0	0		0						Free			1	0	Free	0
AT5G27640	Q9C5Z1	EIF3B_ARATH	Eukaryotic translation initiation factor 3 subunit B (eIF3b) (eIF-3-eta) (eIF3 p110) (p82)	cytosol	formation of cytoplasmic translation initiation complex [GO:0001732]; translational initiation [GO:0006413]	1	-	MEVVDIDARA							0	0		0						NTA			0	1	NTA	0
AT5G28450	F4K8I1	F4K8I1_ARATH	Chlorophyll a-b binding protein, chloroplastic	plastid	photosynthesis, light harvesting in photosystem I [GO:0009768]; protein-chromophore linkage [GO:0018298]; response to light stimulus [GO:0009416]	1	-	MACLQLIANV							0	0		0									0	0		0
AT5G40040	Q9LUK2	RLA25_ARATH	60S acidic ribosomal protein P2-5	cytosol	translational elongation [GO:0006414]	60	R	EKMAALSSGG					Free		1	0	Free	0									0	0		0
AT5G40200	Q9FL12	DEGP9_ARATH	Protease Do-like 9 (EC 3.4.21.-)	nucleus	0	1	-	MKNSEKRGRK							0	0		0								Free	1	0	Free	0
AT5G40930	P82805	TO204_ARATH	Mitochondrial import receptor subunit TOM20-4 (Translocase of outer membrane 20 kDa subunit 4)	mitochondrion	protein insertion into mitochondrial outer membrane [GO:0045040]; protein targeting to mitochondrion [GO:0006626]	1	-	MDMQNENERL				NTA			0	1	NTA	0									0	0		0
AT5G41580	F4JYG0	PIAL2_ARATH	E4 SUMO-protein ligase PIAL2 (EC 2.3.2.-) (Protein INHIBITOR OF ACTIVATED STAT-LIKE 2)	nucleus	positive regulation of sulfur metabolic process [GO:0051176]; protein sumoylation [GO:0016925]; response to abscisic acid [GO:0009737]; response to osmotic stress [GO:0006970]; response to salt stress [GO:0009651]	20	T	AASLVNSFRL					Free		1	0	Free	0									0	0		0
AT5G41770	F4JZX8	F4JZX8_ARATH	Crooked neck protein, putative / cell cycle protein	nucleus	mRNA splicing, via spliceosome [GO:0000398]; spliceosomal complex assembly [GO:0000245]	2	M	ASGGKDSDRT							0	0		0									0	0		0
AT5G42250	Q9FH04	ADHL7_ARATH	Alcohol dehydrogenase-like 7 (EC 1.1.1.1)	cytosol	formaldehyde catabolic process [GO:0046294]	1	-	MENGNSSSDN					NTA		0	1	NTA	0					99.99			NTA	0	1	NTA	1	99.99
AT5G42950	Q9FMM3	EXA1_ARATH	Protein ESSENTIAL FOR POTEXVIRUS ACCUMULATION 1 (Plant SMY2-type ILE-GYF domain-containing protein 1) (Protein MUTANT, SNC1-ENHANCING 11)	nucleus	defense response to virus [GO:0051607]; response to abscisic acid [GO:0009737]	2	M	ANSSAGSAAD				NTA	NTA	NTA	0	3	NTA	0									0	0		0
AT5G43560	Q8RY18	TRF1A_ARATH	TNF receptor-associated factor homolog 1a (MATH domain-containing protein At5g43560) (Protein MUTANT SNC1-ENHANCING 14)	nucleus	autophagosome organization [GO:1905037]; innate immune response [GO:0045087]	2	M	SESTNEDSGA					NTA		0	1	NTA	0									0	0		0
AT5G43890	Q9LKC0	YUC5_ARATH	Probable indole-3-pyruvate monooxygenase YUCCA5 (EC 1.14.13.168) (Flavin-containing monooxygenase YUCCA5) (Protein SUPPRESSOR OF ER 1)	cytosol	auxin biosynthetic process [GO:0009851]	85	P	FPEDYPEYPT					NTA		0	1	NTA	0									0	0		0
AT5G44110	Q9XF19	AB21I_ARATH	ABC transporter I family member 21 (ABC transporter ABCI.21) (AtABCI21) (GCN-related protein 1) (Non-intrinsic ABC protein 2)	cytosol	response to far red light [GO:0010218]; response to red light [GO:0010114]	2	M	AEKNASAVDG				NTA			0	1	NTA	0									0	0		0
AT5G46800	Q93XM7	MCAT_ARATH	Mitochondrial carnitine/acylcarnitine carrier-like protein (Carnitine/acylcarnitine translocase-like protein) (CAC-like protein) (Protein A BOUT DE SOUFFLE)	mitochondrion	mitochondrial L-ornithine transmembrane transport [GO:1990575]; mitochondrial transport [GO:0006839]	30	K	VKLQSQPTPA					Free		1	0	Free	0									0	0		0
AT5G47210	Q9LVT8	RGGC_ARATH	RGG repeats nuclear RNA binding protein C	nucleus	0	27	Q	KVEKAAAAVQ							0	0		0								Free	1	0	Free	0
AT5G47210	Q9LVT8	RGGC_ARATH	RGG repeats nuclear RNA binding protein C	nucleus	0	32	A	AAAVQPPKAA							0	0		0						Free			1	0	Free	0
AT5G47210	Q9LVT8	RGGC_ARATH	RGG repeats nuclear RNA binding protein C	nucleus	0	39	P	KAAKFPTKPA				Free			1	0	Free	0						Free		Free	2	0	Free	0
AT5G48230	Q8S4Y1	THIC1_ARATH	Acetyl-CoA acetyltransferase, cytosolic 1 (EC 2.3.1.9) (Cytosolic acetoacetyl-CoA thiolase 1) (Thiolase 1) (Protein EMBRYO DEFECTIVE 1276)	peroxisome	fatty acid beta-oxidation [GO:0006635]; isoprenoid biosynthetic process [GO:0008299]; pollen germination [GO:0009846]; pollen tube growth [GO:0009860]; sterol metabolic process [GO:0016125]	2	M	AHTSESVNPR				NTA	NTA		0	2	NTA	0						NTA			0	1	NTA	0
AT5G48340	F4K1N3	F4K1N3_ARATH	Uncharacterized protein	nucleus	0	68	N	IFMKLLRSKP					Free		1	0	Free	0									0	0		0
AT5G48480	Q9LV66	Y5848_ARATH	Uncharacterized protein At5g48480	cytosol	0	2	M	AQEDVTAVAT					NTA	NTA	0	2	NTA	0						NTA	NTA		0	2	NTA	0
AT5G49530	Q9FGZ3	Q9FGZ3_ARATH	SIN-like family protein (Similarity to unknown protein)	nucleus	transcription by RNA polymerase III [GO:0006383]	1	-	MDFDDDDKPK							0	0		0								NTA	0	1	NTA	0
AT5G50380	F4K8Y6	F4K8Y6_ARATH	Exocyst subunit Exo70 family protein	plasma membrane	exocytosis [GO:0006887]; protein transport [GO:0015031]	2	M	AATTTTAASI				NTA			0	1	NTA	0									0	0		0
AT5G51610	Q9FHM3	Q9FHM3_ARATH	50S ribosomal protein L11-like (Ribosomal protein L11 family protein)	plastid	ribosomal large subunit assembly [GO:0000027]; translation [GO:0006412]	55	L	TVIAGATAPS					NTA		0	1	NTA	0									0	0		0
AT5G52580	F4KG91	F4KG91_ARATH	RabGAP/TBC domain-containing protein	nucleus	activation of GTPase activity [GO:0090630]; intracellular protein transport [GO:0006886]	2	M	SMEATELQDL							0	0		0						NTA			0	1	NTA	0
AT5G55110	Q9FLQ0	STGL2_ARATH	Stigma-specific STIG1-like protein 2	extracellular	0	57	L	AEKVDKGKEP						Free	1	0	Free	0									0	0		0
AT5G56950	Q94K07	NAP1C_ARATH	Nucleosome assembly protein 1;3 (AtNAP1;3) (Nucleosome/chromatin assembly factor group A3)	nucleus	DNA mediated transformation [GO:0009294]; DNA repair [GO:0006281]; double-strand break repair via homologous recombination [GO:0000724]; nucleosome assembly [GO:0006334]; somatic cell DNA recombination [GO:0016444]	2	M	SNDKDSFNVS					NTA		0	1	NTA	0						NTA		NTA	0	2	NTA	0
AT5G57580	Q9FKL6	CB60B_ARATH	Calmodulin-binding protein 60 B	nucleus	regulation of salicylic acid biosynthetic process [GO:0080142]	2	M	MDSGNNNMNR							0	0		0						NTA			0	1	NTA	0
AT5G58190	F4KDJ9	F4KDJ9_ARATH	Evolutionarily conserved C-terminal region 10	nucleus	0	1	-	MDPASSSSSN							0	0		0						NTA		NTA	0	2	NTA	0
AT5G58590	P92985	RBP1C_ARATH	Ran-binding protein 1 homolog c	nucleus	mRNA transport [GO:0051028]; positive regulation of GTPase activity [GO:0043547]; protein import into nucleus [GO:0006606]	2	M	ASTEPERENR							0	0		0							NTA		0	1	NTA	0
AT5G60460	Q9FKK1	Q9FKK1_ARATH	Protein transport protein Sec61 subunit beta	golgi	posttranslational protein targeting to membrane, translocation [GO:0031204]; SRP-dependent cotranslational protein targeting to membrane, translocation [GO:0006616]	43	G	GGGGVSSGGG							0	0		0						Free			1	0	Free	0
AT5G61060	Q8RX28	HDA5_ARATH	Histone deacetylase 5 (EC 3.5.1.98)	nucleus	0	2	M	AMAGESSGKK						NTA	0	1	NTA	0			99.47			NTA		NTA	0	2	NTA	1	99.47
AT5G61170	Q9FNP8	RS193_ARATH	40S ribosomal protein S19-3	cytosol	ribosomal small subunit assembly [GO:0000028]; translation [GO:0006412]	2	M	ATGKTVKDVS						NTA	0	1	NTA	0									0	0		0
AT5G62440	Q8L557	EM514_ARATH	Protein EMBRYO DEFECTIVE 514 (Protein DOMINO 1)	nucleus	embryo development ending in seed dormancy [GO:0009793]; nucleologenesis [GO:0017126]; regulation of cell division [GO:0051302]	2	M	AEEQEIVDSL							0	0		0									0	0		0
AT5G63110	Q9FML2	HDA6_ARATH	Histone deacetylase 6 (AtHDA6) (EC 3.5.1.98)	nucleus	embryo development ending in seed dormancy [GO:0009793]; gene silencing [GO:0016458]; histone deacetylation [GO:0016575]; histone H3 deacetylation [GO:0070932]; histone H4 deacetylation [GO:0070933]; positive regulation of transcription by RNA polymerase II [GO:0045944]; posttranscriptional gene silencing [GO:0016441]; response to abscisic acid [GO:0009737]; response to salt stress [GO:0009651]; …	1	-	MEADESGISL							0	0		0						NTA			0	1	NTA	0
AT5G63310	O64903	NDK2_ARATH	Nucleoside diphosphate kinase II, chloroplastic (NDK II) (NDP kinase II) (NDPK II) (NDPK Ia) (EC 2.7.4.6)	plastid	auxin-activated signaling pathway [GO:0009734]; CTP biosynthetic process [GO:0006241]; GTP biosynthetic process [GO:0006183]; red, far-red light phototransduction [GO:0009585]; response to hydrogen peroxide [GO:0042542]; response to UV [GO:0009411]; UTP biosynthetic process [GO:0006228]	79	A	SMEDVEETYI				Free			1	0	Free	0									0	0		0
AT5G64500	Q9FLG8	SPNS2_ARATH	Probable sphingolipid transporter spinster homolog 2	vacuole	lipid transport [GO:0006869]; transmembrane transport [GO:0055085]	1	-	MDVDGEGDRG							0	0		0						NTA			0	1	NTA	0
AT5G65750	Q9FLH2	Q9FLH2_ARATH	2-oxoglutarate dehydrogenase, E1 component (Putative 2-oxoglutarate dehydrogenase E1 component)	mitochondrion	response to cadmium ion [GO:0046686]; tricarboxylic acid cycle [GO:0006099]	50	K	AESAAPVPRP				Free			1	0	Free	0									0	0		0
ATCG00020	P83755	PSBA_ARATH	Photosystem II protein D1 (PSII D1 protein) (EC 1.10.3.9) (Photosystem II Q(B) protein)	plastid	photosynthetic electron transport in photosystem II [GO:0009772]; protein-chromophore linkage [GO:0018298]; response to herbicide [GO:0009635]	2	M	TAILERRESE				NTA			0	1	NTA	0									0	0		0
ATCG01120	P56805	RR15_ARATH	30S ribosomal protein S15, chloroplastic	plastid	translation [GO:0006412]	2	M	IKNIVISFEE							0	0		0						Free			1	0	Free	0
																																							N-ter peptides	Total	Pos. 1-2	Pos. > 2
																Total	651		277									Total	594		256							Col0	Identified N-termini	651	337	314
																NTA	311		116									NTA	292		104								NTA (l)	311	252	59
																Free	337		45									Free	301		47								Free (H)	337	85	252
																NTA/Free	3		116									NTA/Free	1		105								NTA/Free (J)	3	0	3
																																							Quantitated NTA	277	156	121
																																							NTA > 95%	116	108	8
																																							5% ≤ NTA ≤ 95%	45	14	31
																																							NTA < 5%	116	34	82
																																						D10	Identified N-termini	594	334	260
																																							NTA (l)	292	252	40
																																							Free (H)	301	81	220
																																							NTA/Free (J)	1	1	0
																																							Quantitated NTA	256	145	111
																																							NTA > 95%	104	98	6
																																							5% ≤ NTA ≤ 95%	47	11	36
																																							NTA < 5%	105	36	69

## Sheet: NTA distribution
QuantitatedAcetylated residue	Total Identified	Identified (%)	Total Average Quanti	Quantified (%)	Col0 Quanti	Col0 (%)	D10 Quanti	D10 (%)
M(1)	127	0.141583	33.5	0.125704	38	0.137184	29	0.113281
M(>2)	7	0.00780379	1	0.00375235	1	0.00361011	1	0.00390625
S	143	0.15942	40	0.150094	38	0.137184	42	0.164062
T	50	0.0557414	9	0.0337711	10	0.0361011	8	0.03125
A	336	0.374582	117.5	0.440901	120	0.433213	115	0.449219
C	1	0.00111483	0.5	0.00187617	1	0.00361011	0	0
D	20	0.0222965	5	0.0187617	8	0.0288809	2	0.0078125
E	31	0.0345596	7	0.0262664	6	0.0216606	8	0.03125
F	3	0.00334448	0	0	0	0	0	0
G	54	0.0602007	13.5	0.0506567	16	0.0577617	11	0.0429688
H	0	0	0	0	0	0	0	0
I	8	0.00891862	0	0	0	0	0	0
K	16	0.0178372	6.5	0.0243902	6	0.0216606	7	0.0273438
L	8	0.00891862	1	0.00375235	1	0.00361011	1	0.00390625
N	4	0.00445931	0.5	0.00187617	1	0.00361011	0	0
P	13	0.0144928	6.5	0.0243902	6	0.0216606	7	0.0273438
Q	11	0.0122631	1.5	0.00562852	1	0.00361011	2	0.0078125
R	5	0.00557414	0	0	0	0	0	0
V	58	0.06466	23.5	0.0881801	24	0.0866426	23	0.0898438
W	1	0.00111483	0	0	0	0	0	0
Y	1	0.00111483	0	0	0	0	0	0
Total	897		266.5		277		256

## Sheet: Global NTA Variations
Accession ARAPORT-11	Subcellular Localization	Start Position	N-1 residue	Nt-Sequence	Col0 Macro Modification	Nb of Quanti NTA Col0	Entry # Col0 All Positions	Entry # Col0 Pos. 1-2	Entry # Col0 Pos. >2	Average %NTA Col0	D10 Macro Modification	Nb of Quanti NTA D10	Entry # D10 All Positions	Entry # D10 Pos. 1-2	Entry # D10 Pos. >2	Average %NTA D10
AT1G01050	cytosol	2	M	SEETKDNQRL		0					NTA	2	15.2344	24.1379		99.91
AT1G01100	cytosol	2	M	STVGELACSY	NTA	0					NTA	1	1.95312	3.44828		100
AT1G01620	plasma membrane	1	-	MEGKEEDVRV	NTA	3	5.05415	8.33333		99.9933	NTA	2	0.390625	0.689655		100
AT1G01930	nucleus	2	M	ATTGAAATTE	NTA	0					NTA	0
AT1G01960	cytosol	2	M	ASTEVDSRLG	NTA	1	0.361011	0.641026		100	NTA	1	12.5	20.6897		99.94
AT1G02920	cytosol	2	M	AGIKVFGHPA		0					NTA	0
AT1G03130	plastid	45	A	EKTESSSAAP	Free	2	69.3141		52.0661	2.4595	Free	1	71.4844		59.4595	2.266
AT1G03600	plastid	69	A	AEDEEYIKDT	Free	2	61.7329		36.3636	3.5365	Free	1	82.0312		72.973	1.326
AT1G03630	plastid	68	A	QTVTATPPAN		0					Free	0
AT1G03630	plastid	69	Q	TVTATPPANE	Free	2	47.6534		15.7025	38.06	Free	1	46.4844		15.3153	34.2
AT1G04270	cytosol	2	M	ADVEPEVAAA	NTA	3	5.41516	8.97436		99.99	NTA	3	7.8125	13.1034		99.9833
AT1G04420	plastid	49	A	KASTKNAMEY	Free	2	57.0397		30.5785	6.601	Free	1	55.0781		30.6306	6.626
AT1G05520	endoplasmic reticulum,golgi	2	M	SEMASMDPEG	NTA	0					NTA	0
AT1G05820	extracellular	1	-	MVCGEKDTSL	Free	0					Free	0
AT1G05850	extracellular	27	G	EDKTIKVKKV	Free	0						0
AT1G06430	plastid	74	A	DEQGQGVSSS	Free	0						0
AT1G06670	nucleus	2	M	AKKKKDTKHT		0					Free	0
AT1G06680	plastid	41	C	KAQQSHEDDN		0					Free	0
AT1G06680	plastid	78	A	AYGEAANVFG	Free	0					Free	0
AT1G07210	mitochondrion	29	L	ATNANEDPNQ	Free	0					Free	0
AT1G07780	plastid	47	C	SVSNTENVAP	Free	0					Free	0
AT1G08360	cytosol	2	M	SKLQSEAVRE	NTA	2	37.1841	61.5385		98.42		0
AT1G08420	nucleus	1	-	MDEDSSMVAD		0					NTA	0
AT1G08520	plastid	51	A	SANATVESPN	Free	2	69.6751		52.8926	2.3355	Free	3	78.125		67.5676	1.57533
AT1G08880	nucleus	2	M	STGAGSGTTK	NTA	0						0
AT1G09310	cytosol	2	M	GLVTEEVRAK	Free	3	58.4838	78.8462		4.94233	NTA/Free	3	59.7656	75.8621		4.93533
AT1G09340	plastid	51	A	SSEKKILIMG		0						0
AT1G09640	cytosol	2	M	ALVLHTYKGN	NTA	0						0
AT1G10590	cytosol	2	M	AEATSALRKP	NTA	0						0
AT1G10700	plastid	88	A	AATSESGSKS	Free	0						0
AT1G11430	plastid	60	A	ATVDSDYSSK		0						0
AT1G11650	cytosol	1	-	MMQQPPPGGI	NTA	0						0
AT1G11840	peroxisome	2	M	AEASDLLEWP	NTA	1	31.769	51.9231		98.93	NTA	1	17.9688	28.9655		99.84
AT1G12000	golgi	1	-	MAPALAVTRD	Free	0						0
AT1G12900	plastid	64	A	KIKVAINGFG	Free	2	84.1155		74.3802	1.06275	Free	1	89.4531		85.5856	0.7757
AT1G13930	plastid	1	-	MNFISDQVKK	NTA	0						0
AT1G14030	plastid	58	R	DQGVVSGKSV	Free	0					Free	0
AT1G14610	mitochondrion	46	M	SESEKKILTE	NTA	2	25.2708		4.95868	99.485	NTA	1	35.9375		5.40541	98.04
AT1G15820	plastid	2	M	AMAVSGAVLS		0						0
AT1G15960	plasma membrane	1	-	MAAETASGSN		0					NTA	0
AT1G16080	plastid	41	P	MAMAAASAAT		0						0
AT1G16080	plastid	45	A	AASAATAKKL	Free	0					NTA	1	45.3125		12.6126	64.56
AT1G16210	nucleus	2	M	PKKMGLNSKA	Free	1	67.148	82.6923		2.673	Free	2	67.5781	78.6207		2.7035
AT1G17050	plastid	61	R	AVPAKSKENS	Free	0						0
AT1G17210	nucleus	1	-	MKEEDVSSQN	Free	1	46.5704	72.4359		53.58		0
AT1G17880	nucleus	27	K	AVHKTNTTDD	Free	0					Free	0
AT1G18080	cytosol	2	M	AEGLVLKGTM	NTA	3	10.1083	16.0256		99.9867	NTA	3	12.1094	20		99.9433
AT1G20020	plastid	57	A	QITTETDTPT		0					Free	1	49.2188		19.8198	13.56
AT1G20050	plasma membrane	1	-	MEELAHPYVP		0					NTA	0
AT1G20440	nucleus	2	M	AEEYKNNVPE	NTA	3	35.7401	58.9744		98.6367	NTA	3	29.2969	48.2759		99.42
AT1G20450	cytosol,plasma membrane	2	M	AEEYKNTVPE	NTA	0						0
AT1G20693	nucleus	1	-	MKGAKSKTET	Free	3	56.6787	77.5641		6.667	Free	2	56.25	74.4828		6.0875
AT1G20696	nucleus	1	-	MKGAKSKAET	Free	1	54.5126	76.2821		9.246	Free	0
AT1G22450	mitochondrion	2	M	ADAVNAQTPS	NTA	0					NTA	0
AT1G22450	mitochondrion	24	K	QDTSAKPVEV		0						0
AT1G22710	plasma membrane	2	M	VSHPMEKAAN	Free	0						0
AT1G22780	cytosol	2	M	SLVANEEFQH	NTA	0					NTA	0
AT1G22840	mitochondrion	2	M	ASFDEAPPGN	NTA	2	33.213	54.4872		98.815	NTA	0
AT1G22920	cytosol	1	-	MEGSSSAIAR	NTA	0						0
AT1G23190	cytosol	2	M	VFKVSTVSTS	Free	1	81.9495	91.0256		1.158	Free	3	83.9844	89.6552		1.21267
AT1G23290	cytosol	2	M	ATALKKNRKK		0					Free	1	91.7969	94.4828		0.673
AT1G23820	cytosol	1	-	MDAKETSATD	NTA	0					NTA	1	19.5312	31.7241		99.81
AT1G24100	plasma membrane	2	M	AETTPKVKGH	NTA	2	15.8845	26.2821		99.93	NTA	1	3.90625	6.89655		99.99
AT1G24360	plastid	58	K	AQATATEQSP	Free	0						0
AT1G24360	plastid	60	Q	ATATEQSPGE	Free	3	57.4007		31.405	6.448	Free	2	60.5469		40.5405	4.868
AT1G24510	cytosol	2	M	ALAFDEFGRP	NTA	1	16.2455	26.9231		99.93		0
AT1G26630	cytosol	2	M	SDDEHHFEAS	NTA	3	30.3249	49.359		99.1367	NTA	3	33.5938	55.8621		98.8667
AT1G26850	golgi	2	M	ALKSSSADGK	Free	0					Free	0
AT1G27090	nucleus	2	M	AATASSEASE	NTA	0					NTA	0
AT1G27450	cytosol	62	M	ATEDVQDPRI	NTA	2	20.2166		4.13223	99.835	NTA	2	13.6719		3.6036	99.935
AT1G27595	nucleus	2	M	AAPAAATARA	NTA	0						0
AT1G27650	nucleus	2	M	AEHLASIFGT	NTA	0					NTA	0
AT1G29250	cytosol	1	-	MEEITEGVNN	NTA	0					NTA	0
AT1G29350	nucleus	2	M	SSSKVGGGAR	NTA	1	24.5487	40.3846		99.54	NTA	2	25	40.6897		99.57
AT1G29880	cytosol	40	P	MDATEQSLRQ		0					NTA	0
AT1G29930	plastid	15	A	GKAVKLSPAA		0						0
AT1G30230	cytosol	2	M	AAFPNLNSDA	NTA	0					NTA	0
AT1G31190	plastid	61	A	VLSEVSDQTR	NTA	0						0
AT1G31330	plastid	68	A	DISGLTPCKD	Free	1	82.3105		71.0744	1.151	Free	0
AT1G31850	golgi	1	-	MKSGKQSSQP	NTA	1	29.6029	48.0769		99.18		0
AT1G32080	plastid	77	Q	AMDGAGTGNT	NTA	2	5.77617		1.65289	99.99	NTA	1	8.98438		1.8018	99.98
AT1G32210	endoplasmic reticulum	2	M	VKSTSKDAQD	Free	0					Free	1	65.2344	77.931		3.001
AT1G33170	golgi	2	M	AKENSSHSLA	Free	0						0
AT1G34000	plastid	44	C	SQTEGPLRRP	NTA	0						0
AT1G35160	cytosol	2	M	AAPPASSSAR	NTA	1	0.722022	1.28205		100	NTA	2	21.0938	34.4828		99.76
AT1G35680	plastid	66	F	AESVVEAEPE		0					Free	0
AT1G35720	peroxisome	2	M	ATLKVSDSVP	NTA	3	19.8556	32.6923		99.8533	NTA	3	11.7188	19.3103		99.9467
AT1G47750	peroxisome	2	M	ATKAPEKITK		0					NTA	0
AT1G48350	plastid	49	A	KTKTSSEDRI	Free	3	92.4188		86.7769	0.533723	Free	1	97.2656		98.1982	0.3839
AT1G48860	plastid	72	A	SVSTAEKASE	Free	0					Free	1	54.2969		28.8288	6.808
AT1G49240	cytosol	2	M	ADADDIQPIV		0					NTA	0
AT1G49240	cytosol	50	M	NQKDAYVGDE	Free	0						0
AT1G50200	mitochondrion	50	M	PGSEPSETQW	Free	0						0
AT1G51510	cytosol,nucleus	42	K	SAIAGANGES		0					Free	0
AT1G52300	cytosol	2	M	TKGTGSFGKR	Free	0						0
AT1G52380	nucleus	2	M	GDSENVQQPS	NTA	0					NTA	0
AT1G53240	mitochondrion	23	F	SSGSVPERKV		0					Free	0
AT1G53560	plasma membrane	2	M	GKEKDKNRGA	Free	0						0
AT1G54270	cytosol	2	M	AGSAPEGTQF	NTA	0						0
AT1G54320	plasma membrane	2	M	SSNTASSSAG	NTA	1	34.657	57.0513		98.68	NTA	2	32.8125	54.4828		98.92
AT1G54410	cytosol	2	M	AGLINKIGDA	NTA	0					NTA	0
AT1G54780	plastid	85	A	SEFNILNDGP	Free	2	80.5054		68.595	1.2505	Free	2	94.5312		92.7928	0.51005
AT1G55450	golgi	2	M	AALSDKLADA	NTA	2	23.8267	39.1026		99.6	NTA	0
AT1G55490	plastid	55	C	AAKELHFNKD	Free	2	96.7509		94.2149	0.33905	Free	2	95.3125		94.5946	0.50547
AT1G55490	plastid	77	N	KLADLVGVTL	Free	0					Free	0
AT1G55805	plastid	53	M	SSVEKTGSDS	NTA	0						0
AT1G56070	cytosol	2	M	VKFTADELRR	Free	1	98.917	99.359		0.125	Free	1	98.8281	99.3103		0.3147
AT1G56190	plastid	75	M	AKKSVGDLNS	Free	1	73.2852		57.0248	1.868	Free	0
AT1G56340	endoplasmic reticulum	23	A	EVIFEEKFED	Free	0						0
AT1G56410	plastid	2	M	AGKGEGPAIG		0					NTA	0
AT1G56580	cytosol	2	M	GLVTDEVRAR	Free	1	84.8375	92.9487		0.9913	Free	0
AT1G57720	cytosol	2	M	ALVMHTYKGN	NTA	0					NTA	0
AT1G58270	extracellular	83	S	QAVTTDTRTR		0					Free	0
AT1G58290	plastid	62	C	ELSASSDSAS	Free	0					Free	0
AT1G59870	plasma membrane	1	-	MDYNPNLPPL	NTA	1	33.935	55.7692		98.72	NTA	0
AT1G60420	cytosol	2	M	AETSKQVNGD	NTA	1	32.491	53.2051		98.86	NTA	0
AT1G61520	plastid	42	A	AATPPVKQGA	NTA	0					NTA	1	12.8906		2.7027	99.94
AT1G62330	golgi	2	M	SSERPDEEKP	NTA	0					NTA	0
AT1G62750	plastid	82	A	AAEAEAKRAV	Free	3	86.6426		76.8595	0.865967	Free	2	94.1406		91.8919	0.539815
AT1G63810	cytosol	1	-	MEADTKTDSR		0					NTA	0
AT1G63830	plasma membrane	2	M	AASQDKLDKM	NTA	2	4.69314	7.69231		99.995	NTA	3	7.42188	12.4138		99.9833
AT1G63940	plastid	48	A	SFANENREFV	Free	0					Free	0
AT1G64520	cytosol,nucleus	1	-	MDPQLTEVSQ	NTA	0						0
AT1G64680	plastid	22	C	GIAEPSGEPA	Free	0					Free	1	96.0938		95.4955	0.4347
AT1G64770	plastid	19	S	SISAPQTQTI	NTA	0					NTA	0
AT1G65220	cytosol	2	M	SSKEKPTLGG		0					NTA	0
AT1G65930	cytosol	2	M	AFEKIKVANP	NTA	3	18.4116	30.1282		99.8867	NTA	3	18.75	30.3448		99.8133
AT1G66410	cytosol	2	M	ADQLTDEQIS	NTA	0						0
AT1G67280	plastid	62	L	GVAESGKAAQ	Free	0						0
AT1G67430	cytosol,nucleus	2	M	VKYSQEPDNQ	Free	0					Free	1	76.5625	86.2069		1.747
AT1G67700	plastid	54	E	AKGKKGMAAR	Free	0						0
AT1G67700	plastid	55	A	KGKKGMAARQ	NTA/Free	1	96.0289		92.562	0.36	Free	1	89.0625		84.6847	0.7939
AT1G68010	peroxisome	2	M	AKPVSIEVYN	NTA	3	23.4657	38.4615		99.6633	NTA	2	21.875	35.8621		99.745
AT1G68590	plastid	50	L	AAPETLTAET	NTA	0					NTA	0
AT1G69200	plastid	52	L	SESAPLEEEG	Free	1	87.7256		79.3388	0.7566		0
AT1G69200	plastid	53	S	ESAPLEEEGN		0					Free	0
AT1G70310	cytosol	2	M	SSTQEASVTD		0					NTA	0
AT1G71500	plastid	64	C	EATEVSSSSS	Free	0					Free	0
AT1G71500	plastid	65	E	ATEVSSSSSV		0						0
AT1G72370	cytosol	2	M	ATNGSASSAQ	NTA	3	22.3827	36.5385		99.7167	NTA	3	26.1719	42.7586		99.5533
AT1G73060	plastid	25	C	GATANSGGAI	Free	3	48.7365		17.3554	32.3567	Free	1	46.875		16.2162	29.32
AT1G73060	plastid	26	G	ATANSGGAIS	Free	0					Free	0
AT1G73060	plastid	27	A	TANSGGAISS	NTA	0					NTA	0
AT1G73060	plastid	29	A	NSGGAISSTS		0						0
AT1G73110	plastid	41	C	SKPSSNDGGK	Free	1	75.0903		60.3306	1.662	Free	1	72.2656		60.3604	2.211
AT1G73230	nucleus	27	K	AVHKTTTTDD	Free	0					Free	0
AT1G75780	cytosol	1	-	MREILHVQGG	NTA	0					NTA	0
AT1G76140	plastid	66	M	GSSSVFGEQL	NTA	0						0
AT1G76180	peroxisome	2	M	AEEIKNVPEQ	NTA	3	17.3285	28.2051		99.93	NTA	3	19.1406	31.0345		99.81
AT1G76440	cytosol	1	-	MNAENNQTTT	NTA	1	6.49819	10.2564		99.99	NTA	0
AT1G77490	plastid	79	C	AASDAAQLIS		0					Free	1	94.9219		93.6937	0.5059
AT1G77670	mitochondrion	42	M	TTVSTQNEST		0					NTA	0
AT1G77940	cytosol	2	M	VTEKKTKKSH	Free	1	89.8917	95.5128		0.6285	Free	3	75.3906	84.1379		1.81333
AT1G78900	vacuole,golgi	2	M	PAFYGGKLTT	Free	0					Free	0
AT1G79040	plastid	42	A	SGVKKIKTDK	Free	3	63.5379		40.4959	3.045	Free	3	66.7969		52.2523	2.84633
AT1G79040	plastid	43	S	GVKKIKTDKP		0					Free	0
AT1G79040	plastid	46	K	KIKTDKPFGI		0						0
AT1G79040	plastid	49	K	TDKPFGINGS	Free	0						0
AT1G79340	cytosol	2	M	TKKAVLIGIN	Free	1	70.3971	83.3333		2.218	Free	1	71.875	81.3793		2.241
AT1G79530	plastid	70	A	TATEVPSAVR	NTA	0						0
AT1G79850	plastid	50	A	MKTMQGRVVC	Free	0					Free	0
AT1G80230	mitochondrion	54	L	IGSAAADTAV	Free	0						0
AT1G80230	mitochondrion	55	I	GSAAADTAVK		0					Free	0
AT1G80460	cytosol	2	M	AKENGFIGSI	NTA	1	36.1011	59.6154		98.62		0
AT1G80480	plastid	70	A	SATQTEDSDV	Free	0					Free	0
AT2G01250	cytosol	2	M	VESKVVVPES	Free	3	72.9242	85.8974		1.88533	Free	3	79.2969	86.8966		1.51583
AT2G01520	cytosol	2	M	ATSGTYVTEV	NTA	1	19.1336	31.4103		99.87	NTA	1	14.8438	23.4483		99.92
AT2G04030	plastid	62	C	DAAVAEKETT	Free	2	77.6173		64.4628	1.4685	Free	0
AT2G04030	plastid	63	D	AAVAEKETTE	Free	1	63.1769		39.6694	3.114	Free	0
AT2G04520	cytosol	2	M	PKNKGKGGKN	Free	2	76.8953	87.1795		1.5405	Free	1	75.7812	84.8276		1.777
AT2G04700	plastid	33	A	KTEPSEKSVE	Free	0					Free	2	78.9062		69.3694	1.55
AT2G05990	plastid	77	M	SESSENKAPS	Free	2	93.5018		89.2562	0.5051	Free	1	83.2031		75.6757	1.226
AT2G09990	cytosol	2	M	ATQPATESVQ	NTA	0						0
AT2G13360	peroxisome	1	-	MDYMYGPGRH	NTA	2	1.08303	1.92308		100	NTA	1	2.73438	4.82759		99.99
AT2G14880	plastid	44	R	AVTSATESSE	Free	2	73.6462		57.8512	1.788	Free	2	87.1094		81.0811	0.9958
AT2G14880	plastid	45	A	VTSATESSEP	Free	1	49.8195		18.1818	25.65	Free	1	47.6562		17.1171	24.8
AT2G14880	plastid	49	A	TESSEPTATN		0					Free	1	55.8594		32.4324	6.481
AT2G15290	plastid	84	F	SYPTSPSSVP	NTA	1	46.2094		13.2231	62.23		0
AT2G15620	plastid	28	A	AAQTTAPAES	Free	2	70.0361		53.719	2.329	Free	3	63.2812		45.9459	3.519
AT2G15620	plastid	29	A	AQTTAPAEST	Free	0					Free	0
AT2G15620	plastid	36	A	ESTASVDADR	Free	0						0
AT2G16280	endoplasmic reticulum	1	-	MEAANEPVNG	NTA	0						0
AT2G16600	cytosol	2	M	ATNPKVYFDM	NTA	1	29.9639	48.7179		99.17	NTA	1	21.4844	35.1724		99.75
AT2G16850	plasma membrane	2	M	SKEVSEEGRH	NTA	0						0
AT2G16950	nucleus	63	E	GKSVEVRQAA	NTA	0						0
AT2G17240	plastid	63	A	PEEEKLTRRN	Free	1	67.509		47.9339	2.652	Free	2	73.4375		62.1622	1.976
AT2G17340	cytosol	1	-	MESDSEMVPF	NTA	0					NTA	0
AT2G17560	nucleus	1	-	MKGGESKAEA	Free	2	61.0108	81.4103		3.9575	Free	3	61.7188	76.5517		4.383
AT2G17870	nucleus	2	M	AMEDQSAARS		0					NTA	0
AT2G18110	cytosol	2	M	AAFPNLNSGS	NTA	0					NTA	0
AT2G19480	nucleus	2	M	SNDKDSMNMS	NTA	3	29.2419	47.4359		99.2867	NTA	2	30.0781	49.6552		99.38
AT2G19520	nucleus	1	-	MESDEAAAVS	NTA	1	27.0758	43.5897		99.39	NTA	1	1.5625	2.75862		100
AT2G19740	cytosol	1	-	MEKGKGRKEE		0						0
AT2G19750	cytosol,nucleus	2	M	GKVHGSLARA	Free	0					Free	1	97.6562	97.2414		0.3666
AT2G20260	plastid	47	R	AAEDTPPATA	Free	1	68.9531		51.2397	2.524	Free	2	64.4531		47.7477	3.1595
AT2G20260	plastid	48	A	AEDTPPATAS	Free	0					Free	3	69.1406		54.955	2.43833
AT2G20260	plastid	57	A	SSDSSSTTAA	Free	0						0
AT2G20260	plastid	71	A	KVPAAKAKPP	Free	0						0
AT2G21060	nucleus	2	M	SGGGDVNMSG	NTA	0					NTA	1	34.375	57.2414		98.42
AT2G21230	nucleus	2	M	GGGGDTTDTN	Free	0						0
AT2G21330	plastid	49	A	ASAYADELVK		0					Free	0
AT2G21530	plastid	73	A	SLDENQSPTS		0						0
AT2G21660	nucleus	2	M	ASGDVEYRCF	NTA	1	13.7184	22.4359		99.97	NTA	0
AT2G23090	cytosol	2	M	GGGNAQKSAM		0					Free	0
AT2G23670	plastid	72	A	ENIPLFGIRK		0					Free	0
AT2G23940	endoplasmic reticulum	2	M	ANQGAKKRKE		0					Free	0
AT2G24200	cytosol	2	M	AHTLGLTQPN	NTA	1	34.296	56.4103		98.7	NTA	1	41.7969	68.9655		93.32
AT2G24820	plastid	51	S	AVAGTAVSDQ	NTA	3	42.5993		7.43802	94.7767	NTA	3	41.0156		6.30631	94.65
AT2G25840	plastid	53	C	SVATDDTSPS		0						0
AT2G25970	nucleus	2	M	ADESQYSSDT		0					NTA	1	4.6875	8.27586		99.99
AT2G26640	plasma membrane	1	-	MDVEQKKPLI	NTA	0						0
AT2G26670	plastid	56	A	ATTAAEKQKK	Free	0					Free	0
AT2G27030	plasma membrane	2	M	ADQLTDDQIS	NTA	1	36.8231	60.8974		98.59		0
AT2G27680	plastid	37	C	SVEITEADRS	Free	0						0
AT2G27710	cytosol	1	-	MKVVAAYLLA		0						0
AT2G28000	plastid	47	A	NVKEIAFDQH	Free	2	78.3394		66.1157	1.44845	Free	0
AT2G29400	cytosol	2	M	AEKPAQEQEQ		0						0
AT2G30060	nucleus	2	M	ASISNEPERE	NTA	1	32.852	53.8462		98.84	NTA	1	25.3906	41.3793		99.56
AT2G30520	golgi	2	M	ATEGKNPINM		0					NTA	0
AT2G30860	cytosol	2	M	VLKVYGPHFA	Free	0					Free	0
AT2G30870	cytosol	2	M	VLTIYAPLFA		0						0
AT2G30950	plastid	83	A	DEQGVSSSRM	Free	1	100		100	0.006524	Free	0
AT2G31060	mitochondrion	39	S	AATASTAAAG	Free	0					Free	0
AT2G31060	mitochondrion	40	A	ATASTAAAGA	Free	0					Free	1	52.3438		25.2252	8.568
AT2G31610	cytosol	2	M	ATQISKKRKF	NTA	1	6.85921	10.8974		99.99	NTA	1	3.125	5.51724		99.99
AT2G31790	mitochondrion	2	M	SEAKKGHVLF	NTA	0					NTA	0
AT2G31810	plastid	62	R	SVDGKISDAS	Free	0					Free	0
AT2G32080	golgi	1	-	MEANSGGGGG	NTA	1	11.9134	19.2308		99.98	NTA	1	0.78125	1.37931		100
AT2G32230	plastid,mitochondrion	71	A	AAKQSAASPS	Free	2	90.2527		83.4711	0.601	Free	1	77.7344		66.6667	1.605
AT2G32500	mitochondrion	40	C	AADDQIASSK	Free	0						0
AT2G34160	cytosol	1	-	MEEITDGVNN	NTA	1	14.0794	23.0769		99.97	NTA	2	17.1875	27.5862		99.87
AT2G34420	plastid	14	F	AGKAVKPAAS	Free	1	66.065		45.4545	2.822	Free	1	59.375		38.7387	4.956
AT2G34420	plastid	15	A	GKAVKPAASD	Free	0					Free	0
AT2G34460	plastid	36	M	EKGEAENAVK	Free	0						0
AT2G34970	cytosol	2	M	GAQKKGGAAA	Free	0						0
AT2G35040	plastid	53	M	AESQTAQRNQ	Free	1	53.0686		23.9669	10.1	Free	0
AT2G35410	plastid	67	C	SVAEKETSAD	Free	1	62.8159		38.843	3.197	Free	1	62.1094		43.2432	4.176
AT2G35410	plastid	68	S	VAEKETSADE		0					Free	1	60.1562		39.6396	4.915
AT2G35450	plastid	46	M	AAFAGSDSET	NTA	0						0
AT2G35520	plasma membrane	2	M	VKSTSKDAQD	Free	0					Free	0
AT2G36530	cytosol	2	M	ATITVVKARQ	NTA	3	10.4693	16.6667		99.9867	NTA	3	8.59375	14.4828		99.98
AT2G36620	cytosol	2	M	VLKTELCRFS		0						0
AT2G37660	plastid	70	S	AAATTEPLTV	Free	3	60.6498		34.7107	4.10833	Free	3	71.0938		58.5586	2.27967
AT2G37660	plastid	71	A	AATTEPLTVL	Free	2	54.8736		27.2727	8.0975	Free	2	55.4688		31.5315	6.4865
AT2G38120	plasma membrane,golgi	2	M	SEGVEAIVAN	NTA	0						0
AT2G39670	plastid	38	A	AATTVVPSPK		0					Free	0
AT2G39670	plastid	39	A	ATTVVPSPKP	Free	0					Free	0
AT2G39670	plastid	40	A	TTVVPSPKPV		0					Free	0
AT2G39730	plastid	59	L	AVKEDKQTDG	Free	1	56.3177		29.7521	6.858		0
AT2G39730	plastid	60	A	VKEDKQTDGD	Free	3	52.7076		23.1405	10.19	Free	3	50.7812		22.5225	9.905
AT2G39730	plastid	73	R	GLAYDTSDDQ	Free	1	81.5884		70.2479	1.176	Free	0
AT2G39855	nucleus	2	M	DKKKSVSGSS	Free	0					Free	0
AT2G40490	plastid	37	C	SVEGTTVTER	Free	1	99.278		99.1736	0.1033	Free	1	80.4688		70.2703	1.461
AT2G41530	cytosol	2	M	ASGLSEIGST	NTA	0					NTA	0
AT2G41740	cytosol	2	M	STKVLDPAFQ	NTA	0					NTA	1	32.4219	53.7931		99.03
AT2G42210	mitochondrion	1	-	MDPAEMRYLE	NTA	1	12.2744	19.8718		99.98	NTA	1	3.51562	6.2069		99.99
AT2G42220	plastid	48	A	ELKFVNAEEA	Free	0						0
AT2G42740	cytosol	2	M	ASEKKLSNPM	NTA	2	6.13718	9.61538		99.99	NTA	2	9.375	15.1724		99.98
AT2G42810	cytosol,nucleus	1	-	METKNENSDV	NTA	1	1.44404	2.5641		100		0
AT2G43180	plastid	56	N	STVVSDESGN	Free	0					Free	0
AT2G43460	cytosol	2	M	PKQIHEIKDF	Free	0					Free	1	79.6875	87.5862		1.491
AT2G44060	cytosol	2	M	STSEDKPEII	NTA	2	7.22022	11.5385		99.99	NTA	3	18.3594	29.6552		99.82
AT2G44120	cytosol	2	M	AESKVVVPES	NTA	0					NTA	0
AT2G44650	plastid	43	A	ISTKWEPTKV		0						0
AT2G45070	endoplasmic reticulum	2	M	VGSGAPQRGS	Free	0					Free	0
AT2G45710	cytosol	2	M	VLQNDIDLLN	Free	1	86.2816	94.2308		0.8857	Free	1	87.8906	92.4138		0.9654
AT2G45740	peroxisome	2	M	GTTLDVSRAE	NTA	1	1.80505	3.20513		100	NTA	0
AT2G47730	plastid	50	M	ASIKVHGVPM	NTA	0					NTA	0
AT2G47940	plastid	80	M	AFKAFGSPKK	Free	0						0
AT2G48020	vacuole	2	M	SKASDAVREP	NTA	0						0
AT3G01280	mitochondrion	2	M	VKGPGLYTEI	Free	3	78.7004	88.4615		1.423	Free	3	93.3594	95.8621		0.591813
AT3G02080	cytosol	2	M	ATGKTVKDVS	NTA	2	40.7942	67.9487		95.98	NTA	3	39.4531	65.5172		96.88
AT3G02200	cytosol,nucleus	2	M	TTIVPTSEEN	NTA	0					NTA	0
AT3G02780	plastid	48	F	SGTAMTDTKD		0					Free	2	58.2031		36.036	5.141
AT3G02870	cytosol	2	M	ADNDSLDQFL		0					NTA	0
AT3G03630	plastid	57	G	AISGKSSTGT		0					NTA	1	24.6094		4.5045	99.59
AT3G03780	cytosol	2	M	ASHIVGYPRM	NTA	3	10.8303	17.3077		99.9867	NTA	3	6.25	10.3448		99.9867
AT3G04600	cytosol	1	-	MEVDKKDERE	NTA	1	2.16606	3.84615		100	NTA	0
AT3G04840	cytosol	2	M	AVGKNKRISK	Free	3	94.5848	98.0769		0.4706	Free	3	98.4375	98.6207		0.32988
AT3G04920	cytosol	2	M	AEKAVTIRTR	NTA	3	14.8014	24.359		99.96	NTA	3	10.1562	16.5517		99.97
AT3G05040	golgi	1	-	MEDSNSTASN	NTA	1	2.52708	4.48718		100		0
AT3G05530	cytosol,nucleus	2	M	ATPMVEDTSS	NTA	1	42.2383	69.8718		94.8		0
AT3G05590	cytosol	2	M	GIDLIAGGKS	Free	2	72.5632	85.2564		2.059	Free	2	73.8281	82.7586		1.9565
AT3G05900	nucleus	2	M	ASDSHTPTVT		0						0
AT3G06035	plasma membrane	25	S	DTDEEDILLT	Free	1	89.1697		82.6446	0.6497	Free	0
AT3G06670	nucleus	2	M	GAPEKSQSNT		0						0
AT3G06680	cytosol,nucleus	2	M	AKSKNHTAHN	Free	3	90.6137	96.1538		0.5875	Free	2	89.8438	93.1034		0.7586
AT3G07480	mitochondrion	28	S	ATSAPSPSLG	Free	0					Free	0
AT3G08030	extracellular	22	G	APASEGYLRN		0					Free	0
AT3G09050	plastid	35	C	LSKSGDGTSD		0					Free	0
AT3G09740	plasma membrane	2	M	TVIDILTRVD	Free	0					Free	1	99.2188	100		0.3017
AT3G09840	cytosol	2	M	STPAESSDSK	NTA	3	28.1588	45.5128		99.35	NTA	2	31.25	51.7241		99.18
AT3G10020	nucleus	1	-	MQAVSVDETK	NTA	0					NTA	0
AT3G10090	cytosol	1	-	MDSQIKHAVV	NTA	1	2.88809	5.12821		100	NTA	0
AT3G10110	mitochondrion	2	M	ADSSAAEPTT		0					NTA	2	33.9844	56.5517		98.455
AT3G10670	plastid	67	S	ASSVSSAVDS		0						0
AT3G10670	plastid	68	A	SSVSSAVDSD	Free	0						0
AT3G11200	nucleus	2	M	AAAAVSSNPR	NTA	2	22.7437	37.1795		99.69	NTA	1	4.29688	7.58621		99.99
AT3G11400	cytosol	2	M	TIDSQQKTSK		0						0
AT3G11710	cytosol	1	-	MEGAADQTTK	NTA	2	39.3502	65.3846		97.43	NTA	1	27.3438	44.8276		99.44
AT3G11930	nucleus	2	M	AEEQAATAME	NTA	3	37.5451	62.1795		98.0833	NTA	2	29.6875	48.9655		99.39
AT3G12290	cytosol	2	M	ASSSDHTAKI		0					NTA	0
AT3G12345	plastid	33	H	ATDVESTEDT	Free	3	63.8989		41.3223	3.04	Free	2	69.9219		56.7568	2.379
AT3G12345	plastid	34	A	TDVESTEDTQ		0					Free	1	58.9844		37.8378	5.04
AT3G12345	plastid	73	R	SGTGKKAEVR	Free	0						0
AT3G12490	cytosol	2	M	ALVGGVGDVP	NTA	1	24.9097	41.0256		99.51	NTA	1	23.8281	39.3103		99.64
AT3G12780	plastid	78	M	AKKSVGDLTS	Free	3	64.9819		43.8017	2.99533	Free	3	63.6719		46.8468	3.36667
AT3G13120	plastid	57	F	AVPDTLDPTP		0						0
AT3G13470	plastid	51	C	AAKELHFNKD		0					Free	1	91.4062		88.2883	0.6913
AT3G13470	plastid	52	A	AKELHFNKDG	Free	0					Free	0
AT3G13490	plastid,mitochondrion	49	A	ASSSSSSATT		0						0
AT3G13750	extracellular	33	G	SVSYDSRAIT		0					Free	0
AT3G13920	cytosol	2	M	AGSAPEGTQF	NTA	3	15.1625	25		99.9567	NTA	3	13.2812	21.3793		99.9367
AT3G14420	peroxisome	1	-	MEITNVTEYD	NTA	1	32.13	52.5641		98.91	NTA	0
AT3G15190	plastid	79	C	EAAAPTKKAD	Free	2	97.1119		95.0413	0.318603	Free	1	100		100	0.1885
AT3G16240	vacuole	2	M	AGVAFGSFDD	Free	1	51.6245	75		12.84	Free	0
AT3G16400	cytosol	2	M	AQKLEAKGGE	NTA	3	27.4368	44.2308		99.36	NTA	3	31.6406	52.4138		99.12
AT3G16470	cytosol	2	M	AKKLEAQGGR		0					NTA	1	44.5312	70.3448		74.33
AT3G17210	cytosol	1	-	MEEAKGPVKH	NTA	2	11.1913	17.9487		99.985	NTA	2	23.4375	38.6207		99.695
AT3G18130	cytosol	2	M	AEGLVLKGIM	NTA	0					NTA	0
AT3G18190	cytosol	2	M	AAVAAPMASK	NTA	1	7.58123	12.1795		99.99	NTA	1	8.20312	13.7931		99.98
AT3G18740	cytosol	2	M	VAEKKAKKSH	Free	2	58.8448	79.4872		4.7615	Free	1	51.5625	73.1034		8.964
AT3G18780	cytosol	2	M	AEADDIQPIV	NTA	0					NTA	2	40.625	67.5862		95.77
AT3G19900	plastid	67	C	SIVDDEGNLD	Free	3	59.5668		33.8843	4.56333	Free	1	87.5		81.982	0.9697
AT3G20050	cytosol	2	M	SISAQNPDIS	NTA	0					NTA	0
AT3G20810	cytosol,nucleus	2	M	SGATTASSGD	NTA	0					NTA	0
AT3G22480	nucleus	2	M	ASKSGSGGLR		0					NTA	0
AT3G23810	cytosol	2	M	ALLVEKTSSG	NTA	3	11.5523	18.5897		99.9833	NTA	2	10.9375	17.931		99.97
AT3G23940	plastid	35	C	SAQSVTADPS	Free	0					Free	0
AT3G23990	mitochondrion	32	Y	AAKEIKFGVE	Free	0						0
AT3G24513	extracellular	31	G	AGKKLEVATR	Free	0					Free	0
AT3G24590	plastid	65	Y	GIKDSSETTK	Free	1	62.4549		38.0165	3.452		0
AT3G25520	cytosol	2	M	VFVKSTKSNA	Free	2	77.2563	87.8205		1.5349	Free	2	80.0781	88.2759		1.4612
AT3G25920	plastid	68	Q	TAATSSAVVA	Free	1	51.2635		21.4876	12.95		0
AT3G26450	cytosol	2	M	ATSGTYVTQV	NTA	1	12.6354	20.5128		99.98	NTA	3	22.2656	36.5517		99.73
AT3G27380	mitochondrion	29	W	TSTGAEAETK	Free	0						0
AT3G27570	mitochondrion	41	M	AEEVAENVNA	NTA	0						0
AT3G27830	plastid	59	A	AVEAPEKIEK	Free	3	88.4477		80.9917	0.717893	Free	2	99.6094		99.0991	0.2701
AT3G29185	plastid	44	M	TVQEDDKRTS	Free	1	96.3899		93.3884	0.3514		0
AT3G42050	vacuole,golgi	1	-	MDQAELSIEQ	NTA	1	19.4946	32.0513		99.86	NTA	0
AT3G43300	golgi	2	M	AAGGFLTRAF	NTA	0					NTA	0
AT3G44190	cytosol	1	-	MEKTESVSGK	NTA	0					NTA	0
AT3G44310	cytosol	2	M	SSTKDMSTVQ	NTA	0					NTA	1	24.2188	40		99.61
AT3G44880	plastid	50	R	VAAPPSVPTS	NTA	0						0
AT3G44890	plastid	43	S	QKKAKKLRKV		0					Free	1	88.2812		82.8829	0.8953
AT3G45030	cytosol	2	M	ATAYQPMKPG	NTA	0					NTA	0
AT3G45780	plasma membrane	1	-	MEPTEKPSTK		0					NTA	0
AT3G46010	cytosol	2	M	ANAASGMAVH	NTA	0					NTA	1	39.8438	66.2069		96.68
AT3G46440	cytosol	2	M	ASSDKQTSPK	NTA	0					NTA	0
AT3G46970	cytosol	2	M	ANANGKAATS		0					NTA	0
AT3G48680	mitochondrion	27	F	AAEAVAVATT	Free	2	75.4513		61.157	1.661	Free	3	74.6094		63.0631	1.87
AT3G48680	mitochondrion	28	A	AEAVAVATTE	Free	0					Free	1	58.5938		36.9369	5.115
AT3G48990	peroxisome	1	-	MDSDTLSGLL	NTA	0						0
AT3G49140	plastid	78	A	TAEYVDSASD		0					Free	0
AT3G49140	plastid	80	A	EYVDSASDPE		0					Free	1	62.8906		45.045	3.889
AT3G51250	cytosol	1	-	MNPSHGGDDK		0					NTA	0
AT3G51840	peroxisome	2	M	AVLSSADRAS		0					NTA	0
AT3G52140	cytosol	2	M	AGKSNKSKAK	Free	2	52.3466	75.641		10.7775	Free	2	50.3906	72.4138		11.286
AT3G52150	plastid	57	Y	AVTETEEKPA	Free	2	74.7292		59.5041	1.711	Free	3	78.5156		68.4685	1.56367
AT3G52150	plastid	58	A	VTETEEKPAA	Free	3	85.9206		76.0331	0.935067	Free	3	82.8125		74.7748	1.25023
AT3G52230	plastid	2	M	AEEAQVDRSN	NTA	1	40.0722	66.6667		96.88	NTA	2	11.3281	18.6207		99.97
AT3G52300	mitochondrion	2	M	SGAGKKIADV	NTA	1	12.9964	21.1538		99.98	NTA	1	17.5781	28.2759		99.85
AT3G52880	peroxisome	2	M	AEKSFKYIIL		0						0
AT3G52930	cytosol	2	M	SAFTSKFADE	NTA	2	30.6859	50		99.075	NTA	2	35.1562	58.6207		98.27
AT3G52950	mitochondrion	2	M	STQATGPSST		0					NTA	1	5.07812	8.96552		99.99
AT3G53420	plasma membrane	2	M	AKDVEAVPGE	Free	2	49.0975	73.7179		27.26	Free	3	47.2656	71.0345		27.6067
AT3G53870	cytosol	2	M	TTQISKKRKF	NTA	0					NTA	0
AT3G54010	cytosol	2	M	AVGDQTEQNY	Free	0					Free	0
AT3G54050	plastid	60	M	AVAADAAETK	Free	2	47.2924		14.876	38.43	Free	3	46.0938		14.4144	35.9333
AT3G54050	plastid	61	A	VAADAAETKT	NTA	3	44.7653		10.7438	84.44	NTA	2	42.9688		8.10811	81.34
AT3G54660	plastid	75	A	STDNGAESDR	Free	1	76.1733		62.8099	1.629		0
AT3G54890	plastid	45	M	AAHWMPGEPR	Free	2	54.1516		26.4463	9.7135	Free	1	54.6875		29.7297	6.66
AT3G55360	endoplasmic reticulum,plasma membrane	1	-	MKVTVVSRSG	Free	1	91.6968	96.7949		0.5578	Free	0
AT3G55800	plastid	75	C	EIGQSLEEFL	Free	2	91.3357		85.124	0.56455	Free	1	88.6719		83.7838	0.8325
AT3G56110	golgi	2	M	ATPPTLPVTN	NTA	1	38.9892	64.7436		97.5	NTA	0
AT3G56130	plastid	57	R	AKAAKSSTTT	Free	0						0
AT3G56130	plastid	59	K	AAKSSTTTIS	Free	2	66.787		47.1074	2.754	Free	1	57.0312		34.2342	5.631
AT3G56130	plastid	60	A	AKSSTTTISD	Free	0					Free	0
AT3G57150	nucleus	2	M	AEVDISHSKK		0					NTA	0
AT3G57410	cytosol	2	M	SGSTKVLDPA	NTA	1	20.5776	33.3333		99.82	NTA	0
AT3G57560	plastid	51	A	TVSTPPSIAT	Free	0						0
AT3G60750	plastid	67	A	AAVETVEPTT	Free	3	51.9856		22.314	11.6073	Free	3	51.1719		23.4234	9.55833
AT3G60750	plastid	68	A	AVETVEPTTD	Free	1	76.5343		63.6364	1.56	Free	2	80.8594		71.1712	1.4535
AT3G61470	plastid	35	P	AVSRPDASVR	NTA	0						0
AT3G61870	plastid	75	A	AGGEFGILEG	Free	0						0
AT3G62410	plastid	54	K	AAPEGGISDV		0						0
AT3G62600	endoplasmic reticulum	24	A	GKSYYDVLQV	Free	0					Free	0
AT3G63130	cytosol,nucleus	1	-	MDHSAKTTQN	NTA	2	35.3791	58.3333		98.655	NTA	1	38.2812	63.4483		97.08
AT3G63260	plasma membrane	2	M	ASGGGEADKS	NTA	0					NTA	0
AT3G63520	vacuole	2	M	AEKLSDGSSI	NTA	0						0
AT4G01100	mitochondrion	2	M	ASEDVKRTES		0						0
AT4G01150	plastid	63	R	ASSEETSSID	NTA	1	44.4043		9.91736	85.05	NTA	1	44.1406		10.8108	78.86
AT4G01310	plastid	43	A	SGTVLVEKSE	Free	3	75.8123		61.9835	1.65	Free	3	64.8438		48.6486	3.084
AT4G01480	cytosol	1	-	MNGEEVKTSQ	NTA	1	7.94224	12.8205		99.99	NTA	0
AT4G02030	golgi	2	M	ATEAAPMDEK		0						0
AT4G02530	plastid	74	A	AILEADDDEE	Free	2	83.3935		72.7273	1.0864	Free	0
AT4G03110	cytosol	2	M	AEAKEENREK	NTA	0					NTA	0
AT4G04020	plastid	56	R	ATDIDDEWGQ	Free	0					Free	1	92.5781		90.0901	0.6392
AT4G04470	peroxisome	2	M	GSSPPKKTTL	NTA	0					NTA	0
AT4G04770	plastid	53	R	ADVGIDSRPI	Free	0						0
AT4G04950	cytosol	2	M	SGTVKDIVSK	NTA	0					NTA	0
AT4G05180	plastid	83	A	EAIPIKVGGP	Free	2	93.1408		88.4298	0.5211	Free	2	93.75		90.991	0.5664
AT4G05530	peroxisome	1	-	MEKKLPRRLE	NTA	0						0
AT4G07820	extracellular	59	A	QAYAEKRRDC	Free	0					Free	0
AT4G08390	plastid,mitochondrion	91	F	NSTTAATKSS		0						0
AT4G08390	plastid,mitochondrion	92	N	STTAATKSSS		0						0
AT4G08390	plastid,mitochondrion	96	A	ATKSSSSDPD	Free	2	95.3069		90.9091	0.37535	Free	2	76.9531		64.8649	1.66145
AT4G08390	plastid,mitochondrion	97	A	TKSSSSDPDQ		0					Free	0
AT4G08390	plastid,mitochondrion	93	S	TTAATKSSSS	Free	0						0
AT4G09320	cytosol	1	-	MEQTFIMIKP	NTA	2	28.8809	46.7949		99.335	NTA	1	28.9062	47.5862		99.42
AT4G09350	plastid	46	A	SQGPTKPSKP		0					NTA	0
AT4G09650	plastid	48	M	SATAASSYAM	Free	2	74.0072		58.6777	1.7635	Free	2	77.3438		65.7658	1.616
AT4G10300	plastid	39	A	ESTEKLGITI		0						0
AT4G11150	vacuole,golgi	1	-	MNDGDVSRQI		0					NTA	1	27.7344	45.5172		99.43
AT4G13360	mitochondrion	42	M	AGAGVDDFVK		0					NTA	0
AT4G13780	cytosol	1	-	MEDDGKSSPK	NTA	0						0
AT4G14710	cytosol	2	M	GEVVKDGREE	NTA	0					NTA	0
AT4G15530	cytosol,plastid	69	R	AILSPVSDPA	Free	0					Free	0
AT4G15545	nucleus	2	M	SEIEEEEEEG	NTA	0						0
AT4G15550	plastid	2	M	ANNNSNSPTG	NTA	0					NTA	0
AT4G15630	plasma membrane	1	-	MEHESKNKVD	NTA	2	21.6606	35.2564		99.745	NTA	2	33.2031	55.1724		98.88
AT4G15802	nucleus	1	-	MDGHDSEDTK		0					NTA	1	25.7812	42.069		99.56
AT4G16370	plasma membrane	1	-	MDAEKATDKT	NTA	1	3.2491	5.76923		100	NTA	2	20.3125	33.1034		99.78
AT4G16500	extracellular	23	G	LGGGGGLGSR		0					Free	0
AT4G17300	plastid	60	C	TAVSESLGSG	Free	0						0
AT4G17300	plastid	62	A	VSESLGSGDG		0					Free	0
AT4G17510	cytosol	2	M	ATASESSSSK	NTA	1	8.30325	13.4615		99.99	NTA	2	9.76562	15.8621		99.975
AT4G17560	plastid	72	R	AEEGNTEAES	Free	1	79.4224		66.9421	1.347		0
AT4G18040	cytosol	2	M	AVEDTPKSVV	Free	1	57.7617	78.2051		5.548	Free	0
AT4G18100	cytosol	2	M	AVPLLTKKVV	Free	3	72.2022	84.6154		2.064	Free	3	74.2188	83.4483		1.873
AT4G18480	plastid	64	N	VATEINSTEQ	NTA	1	44.0433		9.09091	87.75	NTA	0
AT4G21280	plastid	76	A	DAISIKVGPP	Free	3	70.7581		54.5455	2.2168	Free	1	67.9688		54.0541	2.691
AT4G21860	plastid	66	M	GSSAPESVNK	Free	0						0
AT4G22150	golgi	2	M	SSKDKKLSKP		0					NTA	0
AT4G23100	plastid	75	A	ASPPTEEAVV	Free	2	85.5596		75.2066	0.94585	Free	3	75		63.964	1.835
AT4G23400	plasma membrane	1	-	MEGKEEDVNV	NTA	2	17.6895	28.8462		99.9	NTA	1	20.7031	33.7931		99.78
AT4G23470	plasma membrane	2	M	PKQDMEKMEL	Free	2	60.2888	80.7692		4.1905		0
AT4G23730	cytosol	1	-	MEPSSGTGPE		0					NTA	0
AT4G24280	plastid	78	N	EKVVGIDLGT	Free	2	79.7834		67.7686	1.3035	Free	1	83.5938		76.5766	1.224
AT4G24750	plastid	58	M	QAVDEDIDLK		0					Free	0
AT4G24750	plastid	59	Q	AVDEDIDLKQ	Free	0						0
AT4G24820	cytosol,nucleus	1	-	MDGGAEGSQQ	NTA	3	21.2996	34.6154		99.77	NTA	2	7.03125	11.7241		99.985
AT4G24830	plastid	75	A	VLSGDGTALT	NTA	0					NTA	1	43.3594		9.00901	81.16
AT4G24920	cytosol	1	-	MDAIDSVVDP	NTA	1	3.61011	6.41026		100	NTA	1	14.0625	22.069		99.93
AT4G25100	plastid	2	M	AASSAVTANY	NTA	2	18.7726	30.7692		99.875	NTA	3	16.7969	26.8966		99.88
AT4G25640	vacuole	1	-	MDPTAPLLTH	NTA	2	25.6318	41.6667		99.475	NTA	0
AT4G26300	plastid	54	M	AANEEFTGNL		0						0
AT4G26530	plastid	2	M	SAFVGKYADE	NTA	0					NTA	0
AT4G26870	cytosol	2	M	VGSEVLEECG	Free	1	74.3682	86.5385		1.73	Free	2	68.75	80		2.542
AT4G27440	plastid	68	Q	TAATSSPTVT	NTA	0					NTA	0
AT4G27490	cytosol	2	M	AAKPGAATPT	NTA	2	24.1877	39.7436		99.575	NTA	1	26.5625	43.4483		99.54
AT4G28210	plastid	74	C	EKENAPKGGI	Free	0					Free	1	56.6406		33.3333	5.905
AT4G28440	cytosol	2	M	ATTGTAAVAT	NTA	3	16.6065	27.5641		99.93	NTA	3	16.0156	25.5172		99.8967
AT4G28660	plastid	69	M	MVKPALQFIQ	Free	0					Free	1	60.9375		41.4414	4.566
AT4G28730	plastid	52	M	TSSSSAASSS	NTA	0					NTA	0
AT4G28750	plastid	45	R	AAEDPAPASS	Free	3	62.0939		37.1901	3.472	Free	3	66.0156		50.4505	2.91133
AT4G28750	plastid	46	A	AEDPAPASSS	Free	1	71.1191		55.3719	2.19	Free	3	65.625		49.5495	2.994
AT4G28750	plastid	49	D	PAPASSSSKD		0					Free	1	62.5		44.1441	4.064
AT4G28750	plastid	53	A	SSSSKDSPAA		0					Free	1	66.4062		51.3514	2.877
AT4G28750	plastid	54	S	SSSKDSPAAA		0					Free	0
AT4G28750	plastid	68	D	GATATKPKPP	Free	1	77.9783		65.2893	1.459	Free	2	82.4219		73.8739	1.3205
AT4G28750	plastid	73	T	KPKPPPIGPK	Free	2	87.3646		78.5124	0.81895	Free	1	84.375		77.4775	1.198
AT4G29060	plastid	74	R	ATGTDVVAAV	Free	3	71.8412		56.1983	2.134	Free	2	70.3125		57.6577	2.3275
AT4G29060	plastid	82	A	AVEEQDSTPV		0					Free	0
AT4G29410	cytosol	2	M	ATVPGQLIWE		0					NTA	0
AT4G30550	peroxisome	2	M	VVIEQKKRFA	Free	0						0
AT4G30950	plastid	70	A	VAAPVAPPSA		0					NTA	0
AT4G31570	nucleus	1	-	MDKKKNRADP		0					NTA	0
AT4G31990	plastid	45	M	TVAVKPSRFE	Free	1	58.1227		32.2314	5.046	Free	0
AT4G32180	cytosol	2	M	AGQEDEYDPI	NTA	0					NTA	0
AT4G32470	mitochondrion	2	M	ASLLKAFIDP		0					NTA	0
AT4G33010	mitochondrion	68	S	ISVDAVKPSD	Free	0						0
AT4G33480	plastid	53	S	ALNPQTGQPT	Free	1	55.2347		28.0992	8.062	Free	3	53.9062		27.9279	6.95767
AT4G33580	plastid	58	A	SGKTPGLTQE	Free	0						0
AT4G33680	plastid	46	C	VATPQEKIEY	NTA	0					NTA	0
AT4G34050	cytosol	2	M	ATTTTEATKT	NTA	3	39.7112	66.0256		97.2133	NTA	3	37.1094	61.3793		97.7733
AT4G34290	plastid	46	A	VTSAAAASSD	Free	0					Free	0
AT4G34290	plastid	51	A	AASSDPTTTT	Free	1	50.5415		19.8347	19.96	Free	1	48.4375		18.018	19.16
AT4G34290	plastid	52	A	ASSDPTTTTK	Free	2	55.5957		28.9256	7.348	Free	1	52.7344		26.1261	8.108
AT4G35000	peroxisome	2	M	AAPIVDAEYL	NTA	2	33.574	55.1282		98.815	NTA	1	36.3281	60		98
AT4G35100	plasma membrane	2	M	SKEVSEEGKT	NTA	3	18.0505	29.4872		99.89	NTA	3	38.6719	64.1379		96.97
AT4G35250	plastid	65	C	SAAAVNLAPG	NTA	0					NTA	0
AT4G35570	nucleus	1	-	MKDNQTEVES	Free	2	79.0614	89.1026		1.3715	Free	1	76.1719	85.5172		1.765
AT4G35890	plastid	2	M	ASATSNNPAS	NTA	1	41.1552	68.5897		95.86	NTA	1	23.0469	37.931		99.7
AT4G36020	nucleus	2	M	ASEDQSAARS	NTA	1	15.5235	25.641		99.95	NTA	0
AT4G36940	cytosol	1	-	MEKKENGLDG	NTA	0					NTA	0
AT4G37300	nucleus	2	M	STMKPSRSDE	NTA	1	8.66426	14.1026		99.99	NTA	1	10.5469	17.2414		99.97
AT4G37870	cytosol	2	M	SAGNGNATNG	NTA	1	40.4332	67.3077		96.66	NTA	0
AT4G37870	cytosol	87	K	IQLQSISASL	Free	0						0
AT4G37930	mitochondrion	31	S	SLPSEAVDEK	Free	3	98.1949		97.5207	0.208167	Free	2	92.1875		89.1892	0.66105
AT4G38130	nucleus	1	-	MDTGGNSLAS	NTA	0					NTA	1	37.8906	62.7586		97.27
AT4G38220	endoplasmic reticulum	21	G	DDAIVSRFQE	Free	0					Free	0
AT4G38970	plastid	48	A	ASSYADELVK	Free	3	82.6715		71.9008	1.11797	Free	3	86.3281		80.1802	1.06237
AT4G39220	endoplasmic reticulum,golgi	1	-	MDESGGDSGS	NTA	1	38.2671	63.4615		97.84		0
AT4G39330	cytosol	2	M	AKSPETEHPN		0					NTA	0
AT4G39460	plastid	39	A	SVNTQEDKPF	Free	0					Free	0
AT5G02270	cytosol	2	M	AVTEEEKKRN		0						0
AT5G02870	cytosol	2	M	VASAAARPLV	Free	1	99.639	100		0.03214		0
AT5G03370	mitochondrion	70	Q	AESGSSQQSD	Free	0						0
AT5G03430	cytosol	1	-	MEIDKAIGES	NTA	1	31.0469	50.641		99.05	NTA	0
AT5G03660	nucleus	1	-	MQPTETSQPA		0					NTA	2	37.5	62.069		97.28
AT5G03900	plastid	64	A	ASLDKVSGAI	NTA	0						0
AT5G04430	nucleus	1	-	MESTESYAAG	NTA	2	23.1047	37.8205		99.685	NTA	1	1.17188	2.06897		100
AT5G04590	plastid	51	S	ASSSSSSPIQ		0					Free	0
AT5G04590	plastid	62	A	VSTPAKPETA	NTA	1	41.8773		6.61157	95.03	NTA	1	42.1875		7.20721	92.94
AT5G05520	mitochondrion	1	-	MENPAEKPDP	NTA	1	27.7978	44.8718		99.36	NTA	1	15.625	24.8276		99.9
AT5G08050	plastid	32	S	KKSTATPQVK	Free	1	50.1805		19.0083	20.34	Free	2	49.6094		20.7207	13.295
AT5G08060	mitochondrion	2	M	AKSVSTAASS	NTA	2	38.6282	64.1026		97.51	NTA	1	40.2344	66.8966		96.3
AT5G08300	mitochondrion	43	F	ASDPHPPAAV	Free	0					Free	0
AT5G08650	plastid	52	Q	ATAGTEPQSG	Free	0						0
AT5G08670	mitochondrion	52	Y	ATSSPASSAA	Free	0					Free	2	85.5469		78.3784	1.1423
AT5G08670	mitochondrion	53	A	TSSPASSAAP	Free	1	83.7545		73.5537	1.067		0
AT5G08740	plastid,mitochondrion	53	R	AVTNNSGTTE	Free	0						0
AT5G09650	plastid	60	A	IYNPQVKVQE	Free	0						0
AT5G10010	nucleus	1	-	MKKGAKRKGV		0					Free	0
AT5G10780	endoplasmic reticulum	1	-	MDKGKAVMGT		0						0
AT5G11670	cytosol	2	M	GSTPTDLPGE	NTA	1	9.02527	14.7436		99.99	NTA	2	6.64062	11.0345		99.985
AT5G12120	nucleus	2	M	SSASKMKSRD	NTA	0						0
AT5G12140	endoplasmic reticulum	2	M	ADQQAGTIVG	NTA	1	13.3574	21.7949		99.98	NTA	0
AT5G12410	nucleus	2	M	ASGDQSKKRK	NTA	1	45.4874	71.7949		81.11	NTA	0
AT5G13420	plastid	63	C	SVSGGNGTAG	NTA	0					NTA	1	5.85938		0.900901	99.99
AT5G13630	plastid	50	S	AVSGNGLFTQ	NTA	0						0
AT5G13650	plastid	59	C	SASPSTAEPA	Free	0					Free	1	50		21.6216	11.36
AT5G14220	plastid,mitochondrion	2	M	ASGAVADHQI	NTA	0					NTA	0
AT5G14260	plastid	50	C	VSSSDTLVAS	NTA/Free	0					NTA	1	43.75		9.90991	78.91
AT5G14260	plastid	51	V	SSSDTLVASG	Free	0					Free	0
AT5G14260	plastid	52	S	SSDTLVASGS	Free	0					Free	0
AT5G14260	plastid	53	S	SDTLVASGSP	Free	0						0
AT5G15610	cytosol,nucleus	2	M	TTIVPTSEED		0						0
AT5G16440	plastid	60	M	TDSNDAGMDA	NTA	1	9.38628		2.47934	99.99	NTA	0
AT5G16730	cytosol	2	M	ASKTKTSLSE	NTA	1	20.9386	33.9744		99.82	NTA	0
AT5G16780	nucleus	1	-	MEVEKSKSRH	NTA	0					NTA	0
AT5G17310	extracellular	2	M	AATATEKLPQ		0					NTA	0
AT5G17670	plastid	18	A	ATSPSSSSSA		0					Free	0
AT5G18520	golgi	25	A	EIKSLVISDD		0					Free	0
AT5G18660	plastid	62	S	SLDSGISEIA		0						0
AT5G19220	plastid	67	M	SLNSVAGESK	Free	0					Free	0
AT5G19220	plastid	70	N	SVAGESKVQE		0						0
AT5G19250	extracellular	25	S	DTADEEDVLL	Free	1	95.6679		91.7355	0.3639	Free	1	90.2344		86.4865	0.7292
AT5G19510	cytosol	2	M	AVTFSDLHTE	Free	0						0
AT5G19990	cytosol,nucleus	2	M	AAVGVDSRRP	NTA	0					NTA	0
AT5G20720	plastid	52	A	ASVVAPKYTS	Free	3	68.5921		50.4132	2.53133	Free	3	69.5312		55.8559	2.38267
AT5G20720	plastid	53	A	SVVAPKYTSI	Free	1	92.0578		85.9504	0.5409	Free	0
AT5G20890	cytosol	2	M	PIDKIFKDDA	Free	2	59.9278	80.1282		4.315	Free	1	81.25	88.9655		1.377
AT5G20920	cytosol	2	M	ADEINEIREE	NTA	0					NTA	0
AT5G20950	extracellular	23	G	TLKYKDPKQP	Free	0						0
AT5G23120	plastid	79	A	DEQLSEWERV	Free	0						0
AT5G23250	mitochondrion	38	F	GTTPPPPAAV	Free	0						0
AT5G23420	nucleus	2	M	AGPSTTSNAP		0					Free	0
AT5G24400	peroxisome,plastid	71	M	ATTNIGKEEK	Free	0						0
AT5G24650	plastid	2	M	GKDGEGDKKR	Free	2	65.343	82.0513		2.959	Free	0
AT5G25460	extracellular	20	A	AKSTVSFRDG	Free	0					Free	0
AT5G25754	cytosol	2	M	ASSNEYEEGP	NTA	1	22.0217	35.8974		99.74	NTA	0
AT5G26360	cytosol	1	-	MHAPVLVLSD		0					NTA	0
AT5G26830	plastid,mitochondrion	35	M	AANHPKDEAY	NTA	1	26.3538		5.78512	99.44	NTA	0
AT5G27700	cytosol	1	-	MQNEEGQVTE	NTA	0						0
AT5G30510	plastid	45	A	AVAMSSGQTK	Free	3	65.704		44.6281	2.90533	Free	2	73.0469		61.2613	2.1015
AT5G35360	plastid	72	C	SGGDKILVAN	Free	0						0
AT5G35620	cytosol	2	M	ATDDVNEPLP	NTA	0					NTA	1	32.0312	53.1034		99.11
AT5G35630	plastid	52	A	LQSDNSTVNR	Free	3	92.7798		87.6033	0.5319	Free	1	96.875		97.2973	0.3852
AT5G35970	plastid	50	C	SGVNGGSSVT	Free	1	67.87		48.7603	2.583	Free	0
AT5G37510	mitochondrion	39	S	PESAAVSEPE	Free	0					Free	0
AT5G38660	plastid	66	R	AADSTSSSPS	NTA/Free	1	46.9314		14.0496	49.6	Free	1	45.7031		13.5135	36.98
AT5G39590	golgi	2	M	GASSSTDDKE		0					Free	1	53.125	73.7931		7.962
AT5G39740	cytosol	2	M	VFVKSSKSNA	Free	1	85.1986	93.5897		0.9543	Free	2	86.7188	91.7241		1.0261
AT5G39830	plastid	91	A	LGDPSVATVE	Free	0					Free	0
AT5G40890	vacuole	1	-	MDEDGNLQIS	NTA	2	42.9603	70.5128		94.115		0
AT5G40950	plastid	59	S	AHKKGAGSTK	Free	2	80.8664		69.4215	1.2145		0
AT5G42850	cytosol	2	M	TLKKVDANPS	Free	0					Free	0
AT5G42980	cytosol	2	M	AAEGEVIACH	NTA	1	9.74729	15.3846		99.99	NTA	3	19.9219	32.4138		99.8
AT5G43010	cytosol,nucleus	2	M	TDVDESVRRR	NTA	0						0
AT5G43940	peroxisome	2	M	ATQGQVITCK		0					NTA	0
AT5G44650	plastid	64	K	QEKGDVTEIR	Free	2	97.8339		96.6942	0.2649	Free	0
AT5G45390	plastid	66	M	SQTQESAIRG	Free	0					Free	0
AT5G45930	plastid	59	N	VATEINSVEQ		0					NTA	0
AT5G46110	plastid	83	K	AAAAEGGDTA	NTA	0						0
AT5G46290	plastid	46	A	SASTVSAPKR	Free	2	53.4296		24.7934	9.9845	Free	1	53.5156		27.027	7.397
AT5G46790	nucleus	2	M	ANSESSSSPV	NTA	1	14.4404	23.7179		99.97	NTA	2	36.7188	60.6897		97.82
AT5G47930	cytosol	2	M	VLQNDIDLLH	Free	2	80.1444	89.7436		1.285	Free	1	70.7031	80.6897		2.322
AT5G48240	nucleus	2	M	STGEEGHMAM		0						0
AT5G49400	nucleus	2	M	SNSKDEKSQD	NTA	0					NTA	0
AT5G49810	cytosol	2	M	ADLSSVDEFL		0					NTA	0
AT5G49940	plastid	68	R	SKVVKAVATP		0					NTA	0
AT5G50580	cytosol	1	-	MDGDELTEQE	NTA	0					NTA	0
AT5G50850	mitochondrion	30	Y	AAGAKEMTVR	Free	3	94.2238		90.0826	0.48017	Free	2	96.4844		96.3964	0.39365
AT5G51545	plastid	32	C	QNSQIESDTT	Free	0						0
AT5G51820	plastid	63	A	GTDSIEIKSL		0					Free	0
AT5G52520	plastid	41	F	ATAPSGTASP	Free	1	59.2058		33.0579	4.628	Free	2	61.3281		42.3423	4.44
AT5G52650	cytosol	1	-	MIISEANRKE		0					Free	0
AT5G53140	mitochondrion	62	K	MMVDTSAGEK	NTA	1	3.97112		0.826446	100	NTA	0
AT5G53620	nucleus	1	-	METAASSVAT		0					NTA	0
AT5G54270	plastid	43	M	GNDLWYGPDR	Free	1	98.556		98.3471	0.1884		0
AT5G54770	plastid	47	A	TTAGYDLNAF	Free	0					Free	0
AT5G55160	nucleus	2	M	SATPEEDKKP		0						0
AT5G55610	mitochondrion	58	C	DAAAAIDDDY	Free	1	64.2599		42.1488	3.032		0
AT5G55710	plastid	51	Q	SKGDDSVDAS	NTA	1	45.1264		11.5702	82.2	NTA	1	44.9219		11.7117	73.7
AT5G56740	nucleus	2	M	VQKQQASAGP	Free	1	71.4801	83.9744		2.168	Free	1	68.3594	79.3103		2.664
AT5G59290	cytosol	2	M	AATSEKQNTT	NTA	1	26.7148	42.9487		99.43	NTA	1	30.4688	50.3448		99.3
AT5G59950	nucleus	2	M	STGLDMSLDD	NTA	0					NTA	1	28.125	46.2069		99.43
AT5G60980	nucleus	2	M	AQQEASPSPG		0					NTA	2	2.34375	4.13793		99.995
AT5G61780	nucleus	2	M	ATGAATENQW		0						0
AT5G61790	endoplasmic reticulum	26	C	DDQTVLYESF	Free	1	90.9747		84.2975	0.5716		0
AT5G61970	nucleus	2	M	GKKQSEISAM	Free	0						0
AT5G62790	plastid	51	C	SVKVQQQQQP	Free	0					Free	1	85.9375		79.2793	1.097
AT5G63260	nucleus	2	M	SKPEETSDPN		0					NTA	0
AT5G63420	plastid	60	C	SVTSAPASGT	Free	2	53.7906		25.6198	9.8335	Free	2	51.9531		24.3243	8.6125
AT5G63420	plastid	61	S	VTSAPASGTS	NTA	0					NTA	0
AT5G63510	mitochondrion	23	F	AAEAALARKT		0					Free	0
AT5G63680	cytosol	2	M	SNIDIEGILK	NTA	0					NTA	0
AT5G63980	plastid	2	M	AYEKELDAAK	Free	0					Free	0
AT5G64040	plastid	87	A	GVIDEYLERS	Free	1	97.4729		95.8678	0.2815	Free	0
AT5G64270	nucleus	2	M	ADLDPEIAKT	NTA	0					NTA	0
AT5G64350	cytosol	2	M	GVEKQVIRPG		0					Free	0
AT5G64410	plasma membrane	2	M	ATADEFSDED	NTA	0						0
AT5G66120	peroxisome	59	R	AGASQLMNEP	Free	0						0
AT5G66120	peroxisome	60	A	GASQLMNEPL	Free	1	48.0144		16.5289	36.05	Free	0
AT5G67030	plastid	61	A	ATALVEKEEK	Free	1	50.9025		20.6612	17.33	Free	1	48.8281		18.9189	14.46
AT5G67290	plastid	29	M	AAKKQIGEET	NTA	0						0
AT5G67385	cytosol,plasma membrane	2	M	SAKKKDLLSS	NTA	0					NTA	0
AT5G67500	mitochondrion	2	M	SKGPGLFTDI	NTA	2	4.33213	7.05128		100	NTA	2	28.5156	46.8966		99.425
AT5G67590	mitochondrion	25	F	ATDAVVESDY	Free	0						0
AT5G67630	nucleus	2	M	AELKLSESRD	NTA	0					NTA	0
ATCG00140	plastid	20	L	ASIGPGVGQG	Free	0					Free	0
ATCG00140	plastid	21	A	SIGPGVGQGT		0					Free	0
ATCG00270	plastid	2	M	TIALGKFTKD	NTA	2	43.6823	71.1538		89.8	NTA	2	42.5781	69.6552		83.08
ATCG00280	plastid	19	N	GTLALAGRDQ	Free	0					Free	0
ATCG00480	plastid	2	M	RTNPTTSNPE	NTA	0					NTA	0
ATCG00480	plastid	89	G	MDVVDMGNPL		0					NTA	0
ATCG00490	plastid	21	Y	KLTYYTPEYE	Free	0						0
ATCG00490	plastid	84	R	CYHIEPVPGE	Free	1	88.8087		81.8182	0.666		0
ATCG00560	plastid	2	M	TQSNPNEQSV	Free	2	49.4585	74.359		26.455	Free	2	48.0469	71.7241		22.175
ATCG00640	plastid	2	M	AKGKDVRVTI	Free	1	94.9458	98.7179		0.4661	Free	1	95.7031	96.5517		0.495
ATCG00670	plastid	2	M	PIGVPKVPFR	Free	2	89.5307	94.8718		0.6398	Free	2	92.9688	95.1724		0.6041
ATCG00710	plastid	2	M	ATQTVEDSSR	Free	3	93.8628	97.4359		0.4914	Free	3	91.0156	93.7931		0.7069
ATCG00720	plastid	2	M	SKVYDWFEER	Free	3	55.9567	76.9231		7.006	Free	2	64.0625	77.2414		3.222
ATCG00730	plastid	2	M	GVTKKPDLND	Free	3	84.4765	92.3077		0.995167	Free	3	85.1562	91.0345		1.16167
ATCG00770	plastid	2	M	GKDTIADIIT	Free	1	81.2274	90.3846		1.19		0
ATCG00780	plastid	1	-	MIQPQTYLNV		0					Free	0
ATCG00800	plastid	2	M	GQKINPLGFR		0					Free	1	98.0469	97.931		0.3562
AT1G01390	plasma membrane	2	M	AEANTPHIAI	NTA	0						0
AT1G01670	nucleus	1	-	MTPSSSGLEQ	Free	0						0
AT1G05010	golgi	1	-	MESFPIINLE	NTA	0					NTA	0
AT1G05270	mitochondrion	2	M	TIEPTQSPSS		0					Free	0
AT1G05560	plastid	2	M	APPHFLLVTF	Free	0						0
AT1G05577	nucleus	2	M	ESNGGGGEVR		0					NTA	0
AT1G05610	plastid	76	R	SKGAIPIAAN		0					NTA	0
AT1G06550	peroxisome	2	M	AQEGQNIDEP		0						0
AT1G07890	cytosol	2	M	TKNYPTVSED	Free	0					Free	0
AT1G07980	nucleus	2	M	VSSKKPKEKK		0					Free	0
AT1G09100	cytosol,nucleus	2	M	ATAMAEDTSF		0					NTA	0
AT1G09280	nucleus	47	N	SLGLLGRVRL	NTA	0						0
AT1G09330	golgi	1	-	MDPNNQIQAP		0					NTA	0
AT1G09570	cytosol	2	M	SGSRPTQSSE	NTA	0						0
AT1G10400	plasma membrane	2	M	ELEKVHVVLF	Free	0					Free	0
AT1G11360	nucleus	2	M	TSPGKSPRSD	NTA	0					NTA	0
AT1G11870	plastid,mitochondrion	55	A	AVQDIPATQT		0						0
AT1G13730	nucleus	48	P	GSDGEMVSVK		0						0
AT1G14960	cytosol	2	M	AMSGTYVTDV		0					NTA	0
AT1G15280	nucleus	2	M	ATSEAEYESD		0					NTA	0
AT1G15340	nucleus	87	K	ATTPTPDKEP	Free	0					Free	0
AT1G15420	nucleus	2	M	AKDKLKPLLS		0					Free	0
AT1G15520	plasma membrane	44	R	WAALEKLPTF		0						0
AT1G15660	nucleus	21	Y	SGLSLFPRTL	NTA	0						0
AT1G16000	mitochondrion	2	M	GNETKTNGGP		0					Free	0
AT1G17220	plastid	92	G	SKDGDDSEVV	Free	0						0
AT1G17490	nucleus	2	M	AEPKQSSLSE		0					NTA	0
AT1G17720	cytosol	1	-	MNGGDDAATS		0						0
AT1G18160	cytosol	99	M	QGLGSSSNSK	Free	0						0
AT1G19000	nucleus	2	M	AAVSSSSETG	NTA	0					NTA	0
AT1G19990	nucleus	1	-	MPPSEDVKAM	Free	0						0
AT1G20670	nucleus	2	M	GEVADTMTKK	Free	0						0
AT1G21380	nucleus	2	M	ANNAAACAER		0					NTA	0
AT1G27400	cytosol,plastid,nucleus	2	M	VKYSQEPDNI		0					Free	0
AT1G27970	nucleus	2	M	SQMDPDAVSK	NTA	0						0
AT1G28540	nucleus	2	M	AEKSQIPDNN	NTA	1	41.5162	69.2308		95.04		0
AT1G29470	golgi	91	T	ETNEEKTDPE		0						0
AT1G29900	plastid	78	S	ELADTTTKPF	Free	1	88.0866		80.1653	0.7509	Free	1	81.6406		72.0721	1.359
AT1G31620	cytosol	83	K	LASIDLETVK	Free	0						0
AT1G33120	cytosol	1	-	MKTILSSETM	Free	0					Free	1	72.6562	82.069		2.129
AT1G35580	cytosol	1	-	MEGVGLRAVG	NTA	0						0
AT1G43605	#N/A	1	-	MQALSKRSRL	Free	0						0
AT1G43670	cytosol	1	-	MDHAADAHRT	NTA	0						0
AT1G45145	cytosol	2	M	AGEGEVIACH		0						0
AT1G48610	nucleus	2	M	AKTALTPPAS	Free	0						0
AT1G48850	plastid	51	A	TGSSYGTHFR	Free	0					Free	0
AT1G50600	nucleus	1	-	MEATQKHMIQ		0					NTA	0
AT1G53350	cytosol	24	R	LNGIDEQVDG	NTA	0						0
AT1G54580	plastid	53	C	AAKPETVDKV		0						0
AT1G55040	plastid	2	M	AASISLLLIK	Free	0						0
AT1G56200	plastid	70	C	SEGQTQTVTR		0						0
AT1G57990	plasma membrane	1	-	MEMTEASKQT		0						0
AT1G60530	cytosol	97	R	VPLVMRLQRS	NTA	0						0
AT1G60600	vacuole	69	K	SYGDAAKVYQ	NTA	0					Free	0
AT1G60710	cytosol	2	M	AEACGVRRMK	NTA	0						0
AT1G62380	golgi	1	-	MEKNMKFPVV	NTA	1	35.0181	57.6923		98.67	NTA	0
AT1G64980	cytosol	2	M	TISNGDVKSE		0					Free	1	57.4219	75.1724		5.445
AT1G66240	plasma membrane	32	M	SQTVVLRVAM	NTA	0					NTA	0
AT1G66270	endoplasmic reticulum	25	A	VDDPVCPATS		0						0
AT1G67230	nucleus	112	D	VEKREEGLRK	Free	0						0
AT1G68560	extracellular	28	S	YKTIGKGYRL		0					Free	0
AT1G69250	nucleus	2	M	ATEGVVPSAQ	NTA	0						0
AT1G69410	cytosol	2	M	SDDEHHFESS	NTA	1	31.4079	51.2821		99.01	NTA	0
AT1G72730	nucleus	2	M	AGMASDGTQY		0					NTA	0
AT1G72800	nucleus	74	K	ADLLAIKADI	NTA	0						0
AT1G72880	cytosol	2	M	TSKNNGLSAA	NTA	0						0
AT1G74020	vacuole	23	S	DDASFQKLPV	Free	0					Free	0
AT1G74070	plastid	75	A	DTIANPNLTN		0						0
AT1G74230	mitochondrion	1	-	MAFLSKVGRL	NTA	0						0
AT1G74690	cytosol	15	G	KKTSKSSGSK		0					Free	0
AT1G74960	plastid	112	A	VMEMEKEAAV	NTA	1	45.8484		12.3967	67.48		0
AT1G77210	plasma membrane	2	M	AGGALTDEGG	Free	0					Free	0
AT1G78850	extracellular	23	A	KVPVDDQFRV	Free	0						0
AT1G78915	plastid	35	G	SKKEEKDPAL	Free	0					Free	0
AT1G78920	golgi	1	-	MMMDEDVEQA		0					NTA	0
AT1G79610	vacuole	1	-	MSSELQISPA	NTA	0						0
AT1G79690	cytosol	2	M	AEEHFDVLTK		0						0
AT2G01110	plastid	61	S	ALNDDDSPTE	Free	2	66.426		46.281	2.777	Free	2	57.8125		35.1351	5.353
AT2G01530	cytosol	2	M	ATSGTYVTEV	NTA	0					NTA	0
AT2G02560	cytosol	2	M	ANLQVSGILE	NTA	0						0
AT2G03760	cytosol	2	M	SSSSSVPAYL		0					NTA	1	30.8594	51.0345		99.29
AT2G06025	mitochondrion	40	S	RSSDTSKKEE		0						0
AT2G07732	mitochondrion	75	A	TPGTCEEMIK	Free	0						0
AT2G14170	mitochondrion	99	L	STSPEQSTQP		0					Free	0
AT2G16370	cytosol	2	M	ATTTLNDSVT	NTA	0						0
AT2G16380	cytosol	2	M	ADTKQDMENS	NTA	0						0
AT2G21150	nucleus	2	M	SGMGDGYVGT	NTA	0					NTA	0
AT2G21385	plastid	61	C	AVKGDPEDAF		0						0
AT2G22250	plastid	9	M	AKPNDAETLS	Free	0						0
AT2G24940	nucleus	1	-	MEFTAEQLSQ	NTA	0						0
AT2G26280	plastid	2	M	SLTKKASEPK	NTA	0						0
AT2G27370	plasma membrane	1	-	MDIEKAGSRR	NTA	0						0
AT2G27690	endoplasmic reticulum	102	F	SVILGDLLGR	Free	0						0
AT2G32260	cytosol	2	M	SNVIGDRTED	NTA	0						0
AT2G33040	mitochondrion	43	S	ISTQVVRNRM		0					Free	0
AT2G37620	cytosol	1	-	MADGEDIQPL		0						0
AT2G37620	cytosol	48	V	GMGQKDAYVG		0					Free	0
AT2G41100	cytosol	56	M	ADKLTDDQIT		0						0
AT2G42490	peroxisome	2	M	ASASKKTSAC		0						0
AT2G43110	nucleus	2	M	ATTELKPSAV		0						0
AT2G43650	nucleus	2	M	GKKGGTLKRS		0						0
AT2G43710	plastid	36	L	ASSSPALSSG	Free	0						0
AT2G43710	plastid	37	A	SSSPALSSGP	Free	0						0
AT2G45730	cytosol	1	-	MELNKDQTVM	NTA	0					NTA	0
AT2G45980	nucleus	2	M	ANNEEHPPRG		0					NTA	0
AT3G01340	cytosol,nucleus	2	M	PPQKIETGHS	Free	0						0
AT3G01480	plastid	93	S	VLISGPPIKD	Free	1	87.0036		77.686	0.8388	Free	1	90.625		87.3874	0.7255
AT3G02110	extracellular	23	G	RIPTEGGEKE		0					Free	0
AT3G02110	extracellular	27	T	EGGEKEAEAD		0					Free	0
AT3G02420	golgi	2	M	AEGGEDSQRL	NTA	0						0
AT3G03060	mitochondrion	75	G	GFDPEALERG	Free	0					Free	0
AT3G03910	mitochondrion	1	-	MNALAATNRN	NTA	0					NTA	0
AT3G06610	cytosol	43	V	QSAMASIAAS		0					Free	0
AT3G07770	mitochondrion	78	N	ESSAAASDSS	Free	0					Free	0
AT3G08940	plastid	37	G	TKKASPKKAK	Free	0						0
AT3G08943	cytosol,nucleus	2	M	AMEITQFLLA	NTA	0						0
AT3G08950	mitochondrion	30	S	ASSPSPACIS	NTA	0						0
AT3G09200	cytosol	2	M	VKATKAEKKI		0					Free	0
AT3G09260	endoplasmic reticulum	25	A	DGPVCPPSNK	Free	0						0
AT3G11170	plastid	66	N	VSTPLTTPIF	NTA	1	43.3213		8.26446	92.49		0
AT3G11560	plastid	74	A	SAEDGVAING	Free	0						0
AT3G12040	cytosol	68	D	ALDLAPRLLG	Free	0						0
AT3G12710	nucleus	40	G	AAKVRGSLER		0					NTA	0
AT3G12740	plasma membrane	2	M	SSSNTPSSSA	NTA	1	25.9928	42.3077		99.47		0
AT3G13720	endoplasmic reticulum	2	M	TNYGAIPTSS	Free	0						0
AT3G16050	cytosol	35	K	VGLAQVLRGG		0					NTA	0
AT3G16420	cytosol	2	M	AQKVEAQGGK	NTA	2	36.4621	60.2564		98.61	NTA	1	34.7656	57.931		98.41
AT3G16450	cytosol	2	M	AQKVEAGGGA	NTA	0					NTA	0
AT3G17180	extracellular	101	Y	GAASELGPFR	NTA	0						0
AT3G18060	cytosol	1	-	MELSETYACV	NTA	0					NTA	0
AT3G19010	cytosol	1	-	MEDLDPTYIQ	NTA	0						0
AT3G19460	plasma membrane	2	M	GDSVSSSSRV	NTA	0						0
AT3G21720	peroxisome	1	-	MAASFSVPSM	Free	0						0
AT3G24190	plastid	43	A	VATDPKPTQT		0						0
AT3G24770	extracellular	59	V	PASSTMDLRP	NTA	0						0
AT3G24830	cytosol	2	M	VSGSGICSKR		0					Free	0
AT3G27925	plastid	106	A	FVVSTPKKLQ	Free	0					Free	0
AT3G28460	plastid	79	G	SQSKKARRKE	NTA	0						0
AT3G42160	extracellular	104	Q	EVLQEVTQRT	Free	0					Free	0
AT3G46640	nucleus	2	M	GEEVQMSDYD		0					NTA	0
AT3G47910	nucleus	2	M	GQKKKTSASR		0					Free	0
AT3G48030	mitochondrion	2	M	SSVEPDMEDL	NTA	0					NTA	0
AT3G49560	plastid	2	M	VVGGGGEGDQ	Free	0						0
AT3G50470	plasma membrane	79	K	AVSLVEAYAE		0						0
AT3G50940	mitochondrion	1	-	MSSSSESHLA		0						0
AT3G51510	plastid	60	A	ATEGSKKSKE		0					Free	0
AT3G51890	nucleus	2	M	SSTLSNEESG	NTA	0					NTA	0
AT3G52380	plastid	69	C	AAETEASSAD		0						0
AT3G54170	nucleus	1	-	MEFSSQDDDF		0					NTA	0
AT3G54540	nucleus	33	S	VSAMLAGMDQ		0					Free	0
AT3G54840	golgi	24	N	AVPADAKNLR		0						0
AT3G58600	nucleus	1	-	MDQASSSSTM		0					NTA	2	16.4062	26.2069		99.885
AT3G59550	nucleus	53	A	LRTSSHLLVG		0					Free	0
AT3G59820	mitochondrion	112	N	ATTVAAKKPE	Free	1	61.3718		35.5372	3.936		0
AT3G59820	mitochondrion	113	A	TTVAAKKPEE	Free	0					Free	0
AT3G62010	golgi	2	M	SIPKEPEQVM		0						0
AT3G62640	plasma membrane	57	K	TRTTATPWRL	NTA	0					NTA	0
AT4G01870	cytosol	1	-	METPKGTIIF	NTA	0						0
AT4G02725	plastid	1	-	MASLSMSAVS		0					NTA	0
AT4G04830	cytosol	2	M	AASPLVVQKT	NTA	0					NTA	0
AT4G05160	peroxisome	1	-	MEKSGYGRDG	NTA	0						0
AT4G09000	cytosol	2	M	ATPGASSARD		0						0
AT4G09040	plastid	66	F	STTTQEPVLE	Free	2	64.6209		42.9752	3.011	Free	3	67.1875		53.1532	2.83167
AT4G09670	cytosol	2	M	ATETQIRIGV		0					NTA	0
AT4G10750	plastid	57	Y	SSSPADHSPA		0					Free	0
AT4G11220	endoplasmic reticulum	2	M	ADEHKHEESS	NTA	1	28.5199	46.1538		99.35	NTA	1	41.4062	68.2759		94.61
AT4G13590	plastid	67	R	ASDAGVGSGS		0						0
AT4G14160	endoplasmic reticulum,golgi	2	M	AEMADKAKVE	NTA	0						0
AT4G15790	nucleus	2	M	ADQTSDSTSP		0					NTA	0
AT4G15880	nucleus	66	P	DAKAPLRREI	NTA	0						0
AT4G16450	mitochondrion	1	-	MNTDITALEK	NTA	0					NTA	0
AT4G17520	nucleus	28	K	VVAPVQTAKS	Free	2	68.231		49.5868	2.574	Free	0
AT4G17720	cytosol	2	M	TMTTVKVSNV	Free	1	48.3755	73.0769		34.17		0
AT4G20360	plastid	109	S	SVAKKYDEID	Free	0						0
AT4G21150	endoplasmic reticulum	22	A	ASVFQPISDS		0					Free	0
AT4G22340	endoplasmic reticulum	1	-	MQKEIAGDAP	NTA	0						0
AT4G23630	plasma membrane	2	M	AEEHKHDESV	NTA	0					NTA	0
AT4G23680	cytosol	2	M	ATSGTYVTEV	NTA	0					NTA	1	22.6562	37.2414		99.73
AT4G23940	plastid	55	C	ELKTGSSSSG	Free	0						0
AT4G24130	cytosol	2	M	ASEGVVVVGG		0					NTA	0
AT4G24190	endoplasmic reticulum	31	A	EESSDDVTDP	Free	0					Free	0
AT4G24270	nucleus	1	-	MMADDTELVS		0						0
AT4G26110	nucleus	2	M	SNDKDSFNVS		0					NTA	0
AT4G26900	plastid	57	A	SSTSDSVVTL	Free	0						0
AT4G28080	nucleus	2	M	APKAGKTKPH	Free	1	83.0325	91.6667		1.116	Free	1	84.7656	90.3448		1.19
AT4G29510	cytosol	2	M	TKNSNHDENE	Free	0						0
AT4G30200	nucleus	1	-	MDSSLDGAAG		0					NTA	1	35.5469	59.3103		98.22
AT4G31700	cytosol	1	-	MKFNVANPTT		0					Free	0
AT4G32940	vacuole	46	F	RPAENDDDSN	Free	0					Free	0
AT4G33030	plastid	63	A	TAVPITQQAP		0						0
AT4G33090	cytosol	1	-	MDQFKGEPRL	NTA	0						0
AT4G33760	plastid	53	A	AASGDVVVKP	NTA	0						0
AT4G34180	extracellular	25	A	DDPKPIRREV	Free	0						0
AT4G35660	plastid	18	R	SISLPTRLIH		0						0
AT4G37800	extracellular	30	S	RPAKFEDDFR		0					Free	0
AT4G39080	vacuole	2	M	AESGGGGGCC		0					NTA	1	14.4531	22.7586		99.93
AT5G01260	cytosol	65	R	SSSIKDSQVN	Free	0						0
AT5G02770	nucleus	2	M	ATNGEKVTAT	NTA	0						0
AT5G04050	mitochondrion	89	N	SSGDLADRVS		0					Free	0
AT5G04885	plasma membrane	24	G	DGEYLLYKDP	Free	0					Free	0
AT5G05580	plastid	63	N	VATPLTTLQS	NTA	0						0
AT5G06190	mitochondrion	31	S	VLIVLGNMEL		0						0
AT5G06580	mitochondrion	101	K	GEYKQVPKEL	Free	0						0
AT5G07240	nucleus	68	A	EAALAAARAA	Free	0						0
AT5G07340	endoplasmic reticulum	26	C	DDQTILYESF	Free	0					Free	0
AT5G07850	cytosol	70	K	LRDSLAETLV	Free	0						0
AT5G07870	cytosol,golgi	1	-	MDSSSSEVRI		0						0
AT5G09480	extracellular	46	K	VPEYTEPEEP	NTA	1	16.9675		3.30579	99.93		0
AT5G10160	plastid	50	C	STDESKSTAE	Free	0					Free	0
AT5G11390	nucleus	1	-	METETEHDRT		0					NTA	0
AT5G12470	plastid	62	S	ASSGNGGSDN		0						0
AT5G17010	vacuole	2	M	ALDPEQQQPI	NTA	0					NTA	0
AT5G20260	extracellular	87	E	EGLAKSRSAI		0						0
AT5G20570	nucleus	2	M	ATLDSDVTMI		0					NTA	0
AT5G20990	cytosol	1	-	MEGQGCCGGG		0						0
AT5G22140	plasma membrane	1	-	MEGIESGSKQ	NTA	0						0
AT5G23600	mitochondrion	73	R	FSLIDEDGEL	Free	0						0
AT5G24310	nucleus	97	D	EVAGTELRVS		0					Free	0
AT5G25475	cytosol	1	-	MLPKNAIEKI		0					Free	0
AT5G27640	cytosol	1	-	MEVVDIDARA		0					NTA	0
AT5G28450	plastid	1	-	MACLQLIANV		0						0
AT5G28840	cytosol	2	M	GTTNGTDYGA	NTA	2	37.9061	62.8205		98.075	NTA	1	39.0625	64.8276		96.97
AT5G40040	cytosol	60	R	EKMAALSSGG	Free	0						0
AT5G40200	nucleus	1	-	MKNSEKRGRK		0					Free	0
AT5G40930	mitochondrion	1	-	MDMQNENERL	NTA	0						0
AT5G41580	nucleus	20	T	AASLVNSFRL	Free	0						0
AT5G41770	nucleus	2	M	ASGGKDSDRT		0						0
AT5G42250	cytosol	1	-	MENGNSSSDN	NTA	0					NTA	1	5.46875	9.65517		99.99
AT5G42950	nucleus	2	M	ANSSAGSAAD	NTA	0						0
AT5G43560	nucleus	2	M	SESTNEDSGA	NTA	0						0
AT5G43890	cytosol	85	P	FPEDYPEYPT	NTA	0						0
AT5G44110	cytosol	2	M	AEKNASAVDG	NTA	0						0
AT5G46800	mitochondrion	30	K	VKLQSQPTPA	Free	0						0
AT5G47210	nucleus	27	Q	KVEKAAAAVQ		0					Free	0
AT5G47210	nucleus	32	A	AAAVQPPKAA		0					Free	0
AT5G47210	nucleus	39	P	KAAKFPTKPA	Free	0					Free	0
AT5G48230	peroxisome	2	M	AHTSESVNPR	NTA	0					NTA	0
AT5G48340	nucleus	68	N	IFMKLLRSKP	Free	0						0
AT5G48480	cytosol	2	M	AQEDVTAVAT	NTA	0					NTA	0
AT5G49530	nucleus	1	-	MDFDDDDKPK		0					NTA	0
AT5G50380	plasma membrane	2	M	AATTTTAASI	NTA	0						0
AT5G51610	plastid	55	L	TVIAGATAPS	NTA	0						0
AT5G52580	nucleus	2	M	SMEATELQDL		0					NTA	0
AT5G55110	extracellular	57	L	AEKVDKGKEP	Free	0						0
AT5G56950	nucleus	2	M	SNDKDSFNVS	NTA	0					NTA	0
AT5G57580	nucleus	2	M	MDSGNNNMNR		0					NTA	0
AT5G58190	nucleus	1	-	MDPASSSSSN		0					NTA	0
AT5G58590	nucleus	2	M	ASTEPERENR		0					NTA	0
AT5G60460	golgi	43	G	GGGGVSSGGG		0					Free	0
AT5G61060	nucleus	2	M	AMAGESSGKK	NTA	0					NTA	1	26.9531	44.1379		99.47
AT5G61170	cytosol	2	M	ATGKTVKDVS	NTA	0						0
AT5G62440	nucleus	2	M	AEEQEIVDSL		0						0
AT5G63110	nucleus	1	-	MEADESGISL		0					NTA	0
AT5G63310	plastid	79	A	SMEDVEETYI	Free	0						0
AT5G64500	vacuole	1	-	MDVDGEGDRG		0					NTA	0
AT5G65750	mitochondrion	50	K	AESAAPVPRP	Free	0						0
ATCG00020	plastid	2	M	TAILERRESE	NTA	0						0
ATCG01120	plastid	2	M	IKNIVISFEE		0					Free	0

## Sheet: Plastidic NTA Variations
Accession ARAPORT-11	Subcellular Localization	Start Position	N-1 residue	Nt-Sequence	Col0 Macro Modification	Nb of Quanti NTA Col0	Entry # Col0 All Positions	Average %NTA Col0	D10 Macro Modification	Nb of Quanti NTA D10	Entry # D10 All Positions	Average %NTA D10
AT1G32080	plastid	77	Q	AMDGAGTGNT	NTA	2	0.847458	99.99	NTA	1	1.76991	99.98
ATCG00270	plastid	2	M	TIALGKFTKD	NTA	2	8.47458	89.8	NTA	2	8.84956	83.08
AT4G25100	plastid	2	M	AASSAVTANY	NTA	2	2.54237	99.875	NTA	3	4.42478	99.88
AT3G03630	plastid	57	G	AISGKSSTGT		0			NTA	1	6.19469	99.59
AT4G35890	plastid	2	M	ASATSNNPAS	NTA	1	5.08475	95.86	NTA	1	5.30973	99.7
AT2G24820	plastid	51	S	AVAGTAVSDQ	NTA	3	6.77966	94.7767	NTA	3	7.07965	94.65
AT4G26530	plastid	2	M	SAFVGKYADE	NTA	0			NTA	0
AT4G33680	plastid	46	C	VATPQEKIEY	NTA	0			NTA	0
AT5G03900	plastid	64	A	ASLDKVSGAI	NTA	0				0
AT4G30950	plastid	70	A	VAAPVAPPSA		0			NTA	0
AT5G55710	plastid	51	Q	SKGDDSVDAS	NTA	1	11.8644	82.2	NTA	1	13.2743	73.7
AT3G54050	plastid	61	A	VAADAAETKT	NTA	3	11.0169	84.44	NTA	2	9.73451	81.34
AT4G27440	plastid	68	Q	TAATSSPTVT	NTA	0			NTA	0
AT4G13590	plastid	67	R	ASDAGVGSGS		0				0
AT1G16080	plastid	45	A	AASAATAKKL	Free	0			NTA	1	14.1593	64.56
AT4G33030	plastid	63	A	TAVPITQQAP		0				0
AT5G38660	plastid	66	R	AADSTSSSPS	NTA/Free	1	14.4068	49.6	Free	1	15.0442	36.98
AT3G54050	plastid	60	M	AVAADAAETK	Free	2	15.2542	38.43	Free	3	15.9292	35.9333
AT5G45390	plastid	66	M	SQTQESAIRG	Free	0			Free	0
AT1G73060	plastid	25	C	GATANSGGAI	Free	3	16.9492	32.3567	Free	1	17.6991	29.32
AT5G08050	plastid	32	S	KKSTATPQVK	Free	1	19.4915	20.34	Free	2	23.0088	13.295
ATCG00560	plastid	2	M	TQSNPNEQSV	Free	2	17.7966	26.455	Free	2	19.469	22.175
AT5G63980	plastid	2	M	AYEKELDAAK	Free	0			Free	0
AT5G46290	plastid	46	A	SASTVSAPKR	Free	2	25.4237	9.9845	Free	1	28.3186	7.397
AT3G60750	plastid	67	A	AAVETVEPTT	Free	3	22.8814	11.6073	Free	3	25.6637	9.55833
AT2G39730	plastid	60	A	VKEDKQTDGD	Free	3	23.7288	10.19	Free	3	24.7788	9.905
ATCG00720	plastid	2	M	SKVYDWFEER	Free	3	30.5085	7.006	Free	2	47.7876	3.222
AT4G31990	plastid	45	M	TVAVKPSRFE	Free	1	33.8983	5.046	Free	0
AT5G13650	plastid	59	C	SASPSTAEPA	Free	0			Free	1	23.8938	11.36
AT4G33480	plastid	53	S	ALNPQTGQPT	Free	1	28.8136	8.062	Free	3	29.2035	6.95767
AT2G37660	plastid	71	A	AATTEPLTVL	Free	2	27.9661	8.0975	Free	2	32.7434	6.4865
AT1G04420	plastid	49	A	KASTKNAMEY	Free	2	32.2034	6.601	Free	1	31.8584	6.626
AT3G56130	plastid	59	K	AAKSSTTTIS	Free	2	48.3051	2.754	Free	1	35.3982	5.631
AT1G24360	plastid	60	Q	ATATEQSPGE	Free	3	33.0508	6.448	Free	2	40.708	4.868
AT2G01110	plastid	61	S	ALNDDDSPTE	Free	2	47.4576	2.777	Free	2	36.2832	5.353
AT3G19900	plastid	67	C	SIVDDEGNLD	Free	3	35.5932	4.56333	Free	1	81.4159	0.9697
AT3G62410	plastid	54	K	AAPEGGISDV		0				0
AT2G15620	plastid	29	A	AQTTAPAEST	Free	0			Free	0
AT2G14880	plastid	49	A	TESSEPTATN		0			Free	1	33.6283	6.481
AT3G49140	plastid	80	A	EYVDSASDPE		0			Free	1	45.1327	3.889
AT3G02780	plastid	48	F	SGTAMTDTKD		0			Free	2	37.1681	5.141
AT1G06430	plastid	74	A	DEQGQGVSSS	Free	0				0
AT2G15620	plastid	28	A	AAQTTAPAES	Free	2	54.2373	2.329	Free	3	46.0177	3.519
AT2G37660	plastid	70	S	AAATTEPLTV	Free	3	36.4407	4.10833	Free	3	59.292	2.27967
AT5G52520	plastid	41	F	ATAPSGTASP	Free	1	34.7458	4.628	Free	2	42.4779	4.44
AT4G01310	plastid	43	A	SGTVLVEKSE	Free	3	61.8644	1.65	Free	3	49.5575	3.084
AT3G12345	plastid	33	H	ATDVESTEDT	Free	3	42.3729	3.04	Free	2	57.5221	2.379
AT5G30510	plastid	45	A	AVAMSSGQTK	Free	3	45.7627	2.90533	Free	2	61.9469	2.1015
AT4G28750	plastid	49	D	PAPASSSSKD		0			Free	1	44.2478	4.064
AT5G24650	plastid	2	M	GKDGEGDKKR	Free	2	44.9153	2.959	Free	0
AT1G03130	plastid	45	A	EKTESSSAAP	Free	2	52.5424	2.4595	Free	1	60.177	2.266
AT4G04020	plastid	56	R	ATDIDDEWGQ	Free	0			Free	1	88.4956	0.6392
AT3G12780	plastid	78	M	AKKSVGDLTS	Free	3	44.0678	2.99533	Free	3	46.9027	3.36667
AT4G09040	plastid	66	F	STTTQEPVLE	Free	2	43.2203	3.011	Free	3	53.9823	2.83167
AT4G28750	plastid	45	R	AAEDPAPASS	Free	3	38.1356	3.472	Free	3	51.3274	2.91133
AT5G20720	plastid	52	A	ASVVAPKYTS	Free	3	50.8475	2.53133	Free	3	56.6372	2.38267
AT2G20260	plastid	47	R	AAEDTPPATA	Free	1	51.6949	2.524	Free	2	48.6726	3.1595
AT2G20260	plastid	48	A	AEDTPPATAS	Free	0			Free	3	55.7522	2.43833
AT2G34420	plastid	14	F	AGKAVKPAAS	Free	1	46.6102	2.822	Free	1	38.9381	4.956
AT4G28750	plastid	46	A	AEDPAPASSS	Free	1	55.9322	2.19	Free	3	50.4425	2.994
AT2G04030	plastid	63	D	AAVAEKETTE	Free	1	40.678	3.114	Free	0
AT1G79040	plastid	42	A	SGVKKIKTDK	Free	3	41.5254	3.045	Free	3	53.0973	2.84633
AT1G73110	plastid	41	C	SKPSSNDGGK	Free	1	61.0169	1.662	Free	1	61.0619	2.211
AT4G23100	plastid	75	A	ASPPTEEAVV	Free	2	76.2712	0.94585	Free	3	63.7168	1.835
AT1G11430	plastid	60	A	ATVDSDYSSK		0				0
AT3G55800	plastid	75	C	EIGQSLEEFL	Free	2	85.5932	0.56455	Free	1	83.1858	0.8325
AT1G29900	plastid	78	S	ELADTTTKPF	Free	1	81.3559	0.7509	Free	1	71.6814	1.359
AT4G08390	plastid,mitochondrion	92	N	STTAATKSSS		0				0
AT3G52380	plastid	69	C	AAETEASSAD		0				0
AT1G55490	plastid	55	C	AAKELHFNKD	Free	2	94.9153	0.33905	Free	2	93.8053	0.50547
AT3G52150	plastid	57	Y	AVTETEEKPA	Free	2	60.1695	1.711	Free	3	68.1416	1.56367
AT4G28750	plastid	68	D	GATATKPKPP	Free	1	65.2542	1.459	Free	2	73.4513	1.3205
AT4G08390	plastid,mitochondrion	97	A	TKSSSSDPDQ		0			Free	0
AT4G29060	plastid	74	R	ATGTDVVAAV	Free	3	56.7797	2.134	Free	2	58.4071	2.3275
AT4G24280	plastid	78	N	EKVVGIDLGT	Free	2	67.7966	1.3035	Free	1	76.1062	1.224
AT1G08520	plastid	51	A	SANATVESPN	Free	2	53.3898	2.3355	Free	3	67.2566	1.57533
AT3G52150	plastid	58	A	VTETEEKPAA	Free	3	77.1186	0.935067	Free	3	74.3363	1.25023
AT5G20720	plastid	53	A	SVVAPKYTSI	Free	1	86.4407	0.5409	Free	0
AT2G14880	plastid	44	R	AVTSATESSE	Free	2	58.4746	1.788	Free	2	80.531	0.9958
AT3G13470	plastid	51	C	AAKELHFNKD		0			Free	1	87.6106	0.6913
AT1G67700	plastid	55	A	KGKKGMAARQ	NTA/Free	1	93.2203	0.36	Free	1	84.0708	0.7939
AT1G54780	plastid	85	A	SEFNILNDGP	Free	2	68.6441	1.2505	Free	2	92.0354	0.51005
ATCG00730	plastid	2	M	GVTKKPDLND	Free	3	75.4237	0.995167	Free	3	77.8761	1.16167
AT3G44890	plastid	43	S	QKKAKKLRKV		0			Free	1	82.3009	0.8953
AT4G08390	plastid,mitochondrion	96	A	ATKSSSSDPD	Free	2	92.3729	0.37535	Free	2	64.6018	1.66145
AT2G05990	plastid	77	M	SESSENKAPS	Free	2	89.8305	0.5051	Free	1	75.2212	1.226
AT4G05180	plastid	83	A	EAIPIKVGGP	Free	2	88.9831	0.5211	Free	2	90.2655	0.5664
AT4G02530	plastid	74	A	AILEADDDEE	Free	2	73.7288	1.0864	Free	0
AT5G62790	plastid	51	C	SVKVQQQQQP	Free	0			Free	1	78.7611	1.097
AT2G04700	plastid	33	A	KTEPSEKSVE	Free	0			Free	2	69.0265	1.55
AT2G21385	plastid	61	C	AVKGDPEDAF		0				0
AT1G62750	plastid	82	A	AAEAEAKRAV	Free	3	77.9661	0.865967	Free	2	91.1504	0.539815
AT1G12900	plastid	64	A	KIKVAINGFG	Free	2	74.5763	1.06275	Free	1	84.9558	0.7757
AT4G38970	plastid	48	A	ASSYADELVK	Free	3	72.8814	1.11797	Free	3	79.646	1.06237
AT5G54770	plastid	47	A	TTAGYDLNAF	Free	0			Free	0
AT3G15190	plastid	79	C	EAAAPTKKAD	Free	2	95.7627	0.318603	Free	1	100	0.1885
AT1G48350	plastid	49	A	KTKTSSEDRI	Free	3	87.2881	0.533723	Free	1	97.3451	0.3839
AT4G28750	plastid	73	T	KPKPPPIGPK	Free	2	79.661	0.81895	Free	1	76.9912	1.198
AT2G32230	plastid,mitochondrion	71	A	AAKQSAASPS	Free	2	84.7458	0.601	Free	1	66.3717	1.605
AT5G35630	plastid	52	A	LQSDNSTVNR	Free	3	88.1356	0.5319	Free	1	96.4602	0.3852
AT1G69200	plastid	52	L	SESAPLEEEG	Free	1	80.5085	0.7566		0
ATCG00710	plastid	2	M	ATQTVEDSSR	Free	3	90.678	0.4914	Free	3	86.7257	0.7069
AT3G27830	plastid	59	A	AVEAPEKIEK	Free	3	82.2034	0.717893	Free	2	99.115	0.2701
AT4G21280	plastid	76	A	DAISIKVGPP	Free	3	55.0847	2.2168	Free	1	54.8673	2.691
AT2G40490	plastid	37	C	SVEGTTVTER	Free	1	99.1525	0.1033	Free	1	69.9115	1.461
AT5G23120	plastid	79	A	DEQLSEWERV	Free	0				0
AT5G13420	plastid	63	C	SVSGGNGTAG	NTA	0			NTA	1	0.884956	99.99
AT3G52230	plastid	2	M	AEEAQVDRSN	NTA	1	4.23729	96.88	NTA	2	2.65487	99.97
AT1G61520	plastid	42	A	AATPPVKQGA	NTA	0			NTA	1	3.53982	99.94
AT5G04590	plastid	62	A	VSTPAKPETA	NTA	1	5.9322	95.03	NTA	1	7.9646	92.94
AT4G24830	plastid	75	A	VLSGDGTALT	NTA	0			NTA	1	10.6195	81.16
AT5G14260	plastid	50	C	VSSSDTLVAS	NTA/Free	0			NTA	1	11.5044	78.91
AT4G01150	plastid	63	R	ASSEETSSID	NTA	1	10.1695	85.05	NTA	1	12.3894	78.86
AT1G03630	plastid	69	Q	TVTATPPANE	Free	2	16.1017	38.06	Free	1	16.8142	34.2
AT2G14880	plastid	45	A	VTSATESSEP	Free	1	18.6441	25.65	Free	1	18.5841	24.8
AT4G34290	plastid	51	A	AASSDPTTTT	Free	1	20.339	19.96	Free	1	20.354	19.16
AT5G67030	plastid	61	A	ATALVEKEEK	Free	1	21.1864	17.33	Free	1	21.2389	14.46
AT1G20020	plastid	57	A	QITTETDTPT		0			Free	1	22.1239	13.56
AT5G63420	plastid	60	C	SVTSAPASGT	Free	2	26.2712	9.8335	Free	2	26.5487	8.6125
AT4G34290	plastid	52	A	ASSDPTTTTK	Free	2	29.661	7.348	Free	1	27.4336	8.108
AT1G48860	plastid	72	A	SVSTAEKASE	Free	0			Free	1	30.0885	6.808
AT3G54890	plastid	45	M	AAHWMPGEPR	Free	2	27.1186	9.7135	Free	1	30.9735	6.66
AT4G28210	plastid	74	C	EKENAPKGGI	Free	0			Free	1	34.5133	5.905
AT3G12345	plastid	34	A	TDVESTEDTQ		0			Free	1	38.0531	5.04
AT2G35410	plastid	68	S	VAEKETSADE		0			Free	1	39.823	4.915
AT4G28660	plastid	69	M	MVKPALQFIQ	Free	0			Free	1	41.5929	4.566
AT2G35410	plastid	67	C	SVAEKETSAD	Free	1	39.8305	3.197	Free	1	43.3628	4.176
AT4G28750	plastid	53	A	SSSSKDSPAA		0			Free	1	52.2124	2.877
AT2G17240	plastid	63	A	PEEEKLTRRN	Free	1	49.1525	2.652	Free	2	62.8319	1.976
AT4G09650	plastid	48	M	SATAASSYAM	Free	2	59.322	1.7635	Free	2	65.4867	1.616
AT3G60750	plastid	68	A	AVETVEPTTD	Free	1	63.5593	1.56	Free	2	70.7965	1.4535
AT1G03600	plastid	69	A	AEDEEYIKDT	Free	2	37.2881	3.5365	Free	1	72.5664	1.326
AT3G01480	plastid	93	S	VLISGPPIKD	Free	1	78.8136	0.8388	Free	1	85.8407	0.7255
ATCG00670	plastid	2	M	PIGVPKVPFR	Free	2	83.8983	0.6398	Free	2	89.3805	0.6041
AT1G77490	plastid	79	C	AASDAAQLIS		0			Free	1	92.9204	0.5059
ATCG00640	plastid	2	M	AKGKDVRVTI	Free	1	91.5254	0.4661	Free	1	94.6903	0.495
AT1G64680	plastid	22	C	GIAEPSGEPA	Free	0			Free	1	95.5752	0.4347
ATCG00800	plastid	2	M	GQKINPLGFR		0			Free	1	98.2301	0.3562
AT5G16440	plastid	60	M	TDSNDAGMDA	NTA	1	1.69492	99.99	NTA	0
AT5G26830	plastid,mitochondrion	35	M	AANHPKDEAY	NTA	1	3.38983	99.44	NTA	0
AT3G11170	plastid	66	N	VSTPLTTPIF	NTA	1	7.62712	92.49		0
AT4G18480	plastid	64	N	VATEINSTEQ	NTA	1	9.32203	87.75	NTA	0
AT1G74960	plastid	112	A	VMEMEKEAAV	NTA	1	12.7119	67.48		0
AT2G15290	plastid	84	F	SYPTSPSSVP	NTA	1	13.5593	62.23		0
AT3G25920	plastid	68	Q	TAATSSAVVA	Free	1	22.0339	12.95		0
AT2G35040	plastid	53	M	AESQTAQRNQ	Free	1	24.5763	10.1	Free	0
AT2G39730	plastid	59	L	AVKEDKQTDG	Free	1	31.3559	6.858		0
AT3G24590	plastid	65	Y	GIKDSSETTK	Free	1	38.9831	3.452		0
AT5G35970	plastid	50	C	SGVNGGSSVT	Free	1	50	2.583	Free	0
AT1G56190	plastid	75	M	AKKSVGDLNS	Free	1	57.6271	1.868	Free	0
AT3G54660	plastid	75	A	STDNGAESDR	Free	1	62.7119	1.629		0
AT2G04030	plastid	62	C	DAAVAEKETT	Free	2	64.4068	1.4685	Free	0
AT2G28000	plastid	47	A	NVKEIAFDQH	Free	2	66.1017	1.44845	Free	0
AT4G17560	plastid	72	R	AEEGNTEAES	Free	1	66.9492	1.347		0
AT5G40950	plastid	59	S	AHKKGAGSTK	Free	2	69.4915	1.2145		0
ATCG00770	plastid	2	M	GKDTIADIIT	Free	1	70.339	1.19		0
AT2G39730	plastid	73	R	GLAYDTSDDQ	Free	1	71.1864	1.176	Free	0
AT1G31330	plastid	68	A	DISGLTPCKD	Free	1	72.0339	1.151	Free	0
ATCG00490	plastid	84	R	CYHIEPVPGE	Free	1	83.0508	0.666		0
AT3G29185	plastid	44	M	TVQEDDKRTS	Free	1	94.0678	0.3514		0
AT5G64040	plastid	87	A	GVIDEYLERS	Free	1	96.6102	0.2815	Free	0
AT5G44650	plastid	64	K	QEKGDVTEIR	Free	2	97.4576	0.2649	Free	0
AT5G54270	plastid	43	M	GNDLWYGPDR	Free	1	98.3051	0.1884		0
AT2G30950	plastid	83	A	DEQGVSSSRM	Free	1	100	0.006524	Free	0
AT1G03630	plastid	68	A	QTVTATPPAN		0			Free	0
AT1G06680	plastid	41	C	KAQQSHEDDN		0			Free	0
AT1G06680	plastid	78	A	AYGEAANVFG	Free	0			Free	0
AT1G07780	plastid	47	C	SVSNTENVAP	Free	0			Free	0
AT1G09340	plastid	51	A	SSEKKILIMG		0				0
AT1G10700	plastid	88	A	AATSESGSKS	Free	0				0
AT1G13930	plastid	1	-	MNFISDQVKK	NTA	0				0
AT1G14030	plastid	58	R	DQGVVSGKSV	Free	0			Free	0
AT1G15820	plastid	2	M	AMAVSGAVLS		0				0
AT1G16080	plastid	41	P	MAMAAASAAT		0				0
AT1G17050	plastid	61	R	AVPAKSKENS	Free	0				0
AT1G24360	plastid	58	K	AQATATEQSP	Free	0				0
AT1G29930	plastid	15	A	GKAVKLSPAA		0				0
AT1G31190	plastid	61	A	VLSEVSDQTR	NTA	0				0
AT1G34000	plastid	44	C	SQTEGPLRRP	NTA	0				0
AT1G35680	plastid	66	F	AESVVEAEPE		0			Free	0
AT1G55490	plastid	77	N	KLADLVGVTL	Free	0			Free	0
AT1G55805	plastid	53	M	SSVEKTGSDS	NTA	0				0
AT1G56410	plastid	2	M	AGKGEGPAIG		0			NTA	0
AT1G58290	plastid	62	C	ELSASSDSAS	Free	0			Free	0
AT1G63940	plastid	48	A	SFANENREFV	Free	0			Free	0
AT1G64770	plastid	19	S	SISAPQTQTI	NTA	0			NTA	0
AT1G67280	plastid	62	L	GVAESGKAAQ	Free	0				0
AT1G67700	plastid	54	E	AKGKKGMAAR	Free	0				0
AT1G68590	plastid	50	L	AAPETLTAET	NTA	0			NTA	0
AT1G69200	plastid	53	S	ESAPLEEEGN		0			Free	0
AT1G71500	plastid	64	C	EATEVSSSSS	Free	0			Free	0
AT1G71500	plastid	65	E	ATEVSSSSSV		0				0
AT1G73060	plastid	26	G	ATANSGGAIS	Free	0			Free	0
AT1G73060	plastid	27	A	TANSGGAISS	NTA	0			NTA	0
AT1G73060	plastid	29	A	NSGGAISSTS		0				0
AT1G76140	plastid	66	M	GSSSVFGEQL	NTA	0				0
AT1G79040	plastid	43	S	GVKKIKTDKP		0			Free	0
AT1G79040	plastid	46	K	KIKTDKPFGI		0				0
AT1G79040	plastid	49	K	TDKPFGINGS	Free	0				0
AT1G79530	plastid	70	A	TATEVPSAVR	NTA	0				0
AT1G79850	plastid	50	A	MKTMQGRVVC	Free	0			Free	0
AT1G80480	plastid	70	A	SATQTEDSDV	Free	0			Free	0
AT2G15620	plastid	36	A	ESTASVDADR	Free	0				0
AT2G20260	plastid	57	A	SSDSSSTTAA	Free	0				0
AT2G20260	plastid	71	A	KVPAAKAKPP	Free	0				0
AT2G21330	plastid	49	A	ASAYADELVK		0			Free	0
AT2G21530	plastid	73	A	SLDENQSPTS		0				0
AT2G23670	plastid	72	A	ENIPLFGIRK		0			Free	0
AT2G25840	plastid	53	C	SVATDDTSPS		0				0
AT2G26670	plastid	56	A	ATTAAEKQKK	Free	0			Free	0
AT2G27680	plastid	37	C	SVEITEADRS	Free	0				0
AT2G31810	plastid	62	R	SVDGKISDAS	Free	0			Free	0
AT2G34420	plastid	15	A	GKAVKPAASD	Free	0			Free	0
AT2G34460	plastid	36	M	EKGEAENAVK	Free	0				0
AT2G35450	plastid	46	M	AAFAGSDSET	NTA	0				0
AT2G39670	plastid	38	A	AATTVVPSPK		0			Free	0
AT2G39670	plastid	39	A	ATTVVPSPKP	Free	0			Free	0
AT2G39670	plastid	40	A	TTVVPSPKPV		0			Free	0
AT2G42220	plastid	48	A	ELKFVNAEEA	Free	0				0
AT2G43180	plastid	56	N	STVVSDESGN	Free	0			Free	0
AT2G44650	plastid	43	A	ISTKWEPTKV		0				0
AT2G47730	plastid	50	M	ASIKVHGVPM	NTA	0			NTA	0
AT2G47940	plastid	80	M	AFKAFGSPKK	Free	0				0
AT3G09050	plastid	35	C	LSKSGDGTSD		0			Free	0
AT3G10670	plastid	67	S	ASSVSSAVDS		0				0
AT3G10670	plastid	68	A	SSVSSAVDSD	Free	0				0
AT3G12345	plastid	73	R	SGTGKKAEVR	Free	0				0
AT3G13120	plastid	57	F	AVPDTLDPTP		0				0
AT3G13470	plastid	52	A	AKELHFNKDG	Free	0			Free	0
AT3G13490	plastid,mitochondrion	49	A	ASSSSSSATT		0				0
AT3G23940	plastid	35	C	SAQSVTADPS	Free	0			Free	0
AT3G44880	plastid	50	R	VAAPPSVPTS	NTA	0				0
AT3G49140	plastid	78	A	TAEYVDSASD		0			Free	0
AT3G56130	plastid	57	R	AKAAKSSTTT	Free	0				0
AT3G56130	plastid	60	A	AKSSTTTISD	Free	0			Free	0
AT3G57560	plastid	51	A	TVSTPPSIAT	Free	0				0
AT3G61470	plastid	35	P	AVSRPDASVR	NTA	0				0
AT3G61870	plastid	75	A	AGGEFGILEG	Free	0				0
AT4G04770	plastid	53	R	ADVGIDSRPI	Free	0				0
AT4G08390	plastid,mitochondrion	91	F	NSTTAATKSS		0				0
AT4G08390	plastid,mitochondrion	93	S	TTAATKSSSS	Free	0				0
AT4G09350	plastid	46	A	SQGPTKPSKP		0			NTA	0
AT4G10300	plastid	39	A	ESTEKLGITI		0				0
AT4G15530	cytosol,plastid	69	R	AILSPVSDPA	Free	0			Free	0
AT4G15550	plastid	2	M	ANNNSNSPTG	NTA	0			NTA	0
AT4G17300	plastid	60	C	TAVSESLGSG	Free	0				0
AT4G17300	plastid	62	A	VSESLGSGDG		0			Free	0
AT4G21860	plastid	66	M	GSSAPESVNK	Free	0				0
AT4G24750	plastid	58	M	QAVDEDIDLK		0			Free	0
AT4G24750	plastid	59	Q	AVDEDIDLKQ	Free	0				0
AT4G26300	plastid	54	M	AANEEFTGNL		0				0
AT4G28730	plastid	52	M	TSSSSAASSS	NTA	0			NTA	0
AT4G28750	plastid	54	S	SSSKDSPAAA		0			Free	0
AT4G29060	plastid	82	A	AVEEQDSTPV		0			Free	0
AT4G33580	plastid	58	A	SGKTPGLTQE	Free	0				0
AT4G34290	plastid	46	A	VTSAAAASSD	Free	0			Free	0
AT4G35250	plastid	65	C	SAAAVNLAPG	NTA	0			NTA	0
AT4G39460	plastid	39	A	SVNTQEDKPF	Free	0			Free	0
AT5G04590	plastid	51	S	ASSSSSSPIQ		0			Free	0
AT5G08650	plastid	52	Q	ATAGTEPQSG	Free	0				0
AT5G08740	plastid,mitochondrion	53	R	AVTNNSGTTE	Free	0				0
AT5G09650	plastid	60	A	IYNPQVKVQE	Free	0				0
AT5G13630	plastid	50	S	AVSGNGLFTQ	NTA	0				0
AT5G14220	plastid,mitochondrion	2	M	ASGAVADHQI	NTA	0			NTA	0
AT5G14260	plastid	51	V	SSSDTLVASG	Free	0			Free	0
AT5G14260	plastid	52	S	SSDTLVASGS	Free	0			Free	0
AT5G14260	plastid	53	S	SDTLVASGSP	Free	0				0
AT5G17670	plastid	18	A	ATSPSSSSSA		0			Free	0
AT5G18660	plastid	62	S	SLDSGISEIA		0				0
AT5G19220	plastid	67	M	SLNSVAGESK	Free	0			Free	0
AT5G19220	plastid	70	N	SVAGESKVQE		0				0
AT5G24400	peroxisome,plastid	71	M	ATTNIGKEEK	Free	0				0
AT5G35360	plastid	72	C	SGGDKILVAN	Free	0				0
AT5G39830	plastid	91	A	LGDPSVATVE	Free	0			Free	0
AT5G45930	plastid	59	N	VATEINSVEQ		0			NTA	0
AT5G46110	plastid	83	K	AAAAEGGDTA	NTA	0				0
AT5G49940	plastid	68	R	SKVVKAVATP		0			NTA	0
AT5G51545	plastid	32	C	QNSQIESDTT	Free	0				0
AT5G51820	plastid	63	A	GTDSIEIKSL		0			Free	0
AT5G63420	plastid	61	S	VTSAPASGTS	NTA	0			NTA	0
AT5G67290	plastid	29	M	AAKKQIGEET	NTA	0				0
ATCG00140	plastid	20	L	ASIGPGVGQG	Free	0			Free	0
ATCG00140	plastid	21	A	SIGPGVGQGT		0			Free	0
ATCG00280	plastid	19	N	GTLALAGRDQ	Free	0			Free	0
ATCG00480	plastid	2	M	RTNPTTSNPE	NTA	0			NTA	0
ATCG00480	plastid	89	G	MDVVDMGNPL		0			NTA	0
ATCG00490	plastid	21	Y	KLTYYTPEYE	Free	0				0
ATCG00780	plastid	1	-	MIQPQTYLNV		0			Free	0
AT1G05560	plastid	2	M	APPHFLLVTF	Free	0				0
AT1G05610	plastid	76	R	SKGAIPIAAN		0			NTA	0
AT1G17220	plastid	92	G	SKDGDDSEVV	Free	0				0
AT1G27400	cytosol,plastid,nucleus	2	M	VKYSQEPDNI		0			Free	0
AT1G48850	plastid	51	A	TGSSYGTHFR	Free	0			Free	0
AT1G54580	plastid	53	C	AAKPETVDKV		0				0
AT1G55040	plastid	2	M	AASISLLLIK	Free	0				0
AT1G56200	plastid	70	C	SEGQTQTVTR		0				0
AT1G74070	plastid	75	A	DTIANPNLTN		0				0
AT1G78915	plastid	35	G	SKKEEKDPAL	Free	0			Free	0
AT2G22250	plastid	9	M	AKPNDAETLS	Free	0				0
AT2G26280	plastid	2	M	SLTKKASEPK	NTA	0				0
AT2G43710	plastid	36	L	ASSSPALSSG	Free	0				0
AT2G43710	plastid	37	A	SSSPALSSGP	Free	0				0
AT3G08940	plastid	37	G	TKKASPKKAK	Free	0				0
AT3G11560	plastid	74	A	SAEDGVAING	Free	0				0
AT3G24190	plastid	43	A	VATDPKPTQT		0				0
AT3G27925	plastid	106	A	FVVSTPKKLQ	Free	0			Free	0
AT3G28460	plastid	79	G	SQSKKARRKE	NTA	0				0
AT3G49560	plastid	2	M	VVGGGGEGDQ	Free	0				0
AT3G51510	plastid	60	A	ATEGSKKSKE		0			Free	0
AT4G02725	plastid	1	-	MASLSMSAVS		0			NTA	0
AT4G10750	plastid	57	Y	SSSPADHSPA		0			Free	0
AT4G20360	plastid	109	S	SVAKKYDEID	Free	0				0
AT4G23940	plastid	55	C	ELKTGSSSSG	Free	0				0
AT4G26900	plastid	57	A	SSTSDSVVTL	Free	0				0
AT4G33760	plastid	53	A	AASGDVVVKP	NTA	0				0
AT4G35660	plastid	18	R	SISLPTRLIH		0				0
AT5G05580	plastid	63	N	VATPLTTLQS	NTA	0				0
AT5G10160	plastid	50	C	STDESKSTAE	Free	0			Free	0
AT5G12470	plastid	62	S	ASSGNGGSDN		0				0
AT5G28450	plastid	1	-	MACLQLIANV		0				0
AT5G51610	plastid	55	L	TVIAGATAPS	NTA	0				0
AT5G63310	plastid	79	A	SMEDVEETYI	Free	0				0
ATCG00020	plastid	2	M	TAILERRESE	NTA	0				0
ATCG01120	plastid	2	M	IKNIVISFEE		0			Free	0

## Sheet: Cytosolic NTA Variations
Accession ARAPORT-11	Subcellular Localization	Start Position	N-1 residue	Nt-Sequence	Col0 Macro Modification	Nb of Quanti NTA Col0	Entry # Col0 All Positions	Average %NTA Col0	SD Col0	D10 Macro Modification	Nb of Quanti NTA D10	Entry # D10 All Positions	Average %NTA D10	SD D10
AT1G01050	cytosol	2	M	SEETKDNQRL		0				NTA	2	25.6757	99.91	0.05
AT1G01100	cytosol	2	M	STVGELACSY	NTA	0				NTA	1	1.35135	100	0
AT1G01960	cytosol	2	M	ASTEVDSRLG	NTA	1	1.31579	100	0	NTA	1	18.9189	99.94	0
AT1G02920	cytosol	2	M	AGIKVFGHPA		0				NTA	0
AT1G04270	cytosol	2	M	ADVEPEVAAA	NTA	3	7.89473	99.99	0.00816497	NTA	3	8.10811	99.9833	0.00942809
AT1G08360	cytosol	2	M	SKLQSEAVRE	NTA	2	64.4737	98.42	1.33		0
AT1G09310	cytosol	2	M	GLVTEEVRAK	Free	3	76.3158	4.94233	0.0983881	NTA/Free	3	75.6757	4.93533	0.55789
AT1G09640	cytosol	2	M	ALVLHTYKGN	NTA	0					0
AT1G10590	cytosol	2	M	AEATSALRKP	NTA	0					0
AT1G11650	cytosol	1	-	MMQQPPPGGI	NTA	0					0
AT1G18080	cytosol	2	M	AEGLVLKGTM	NTA	3	21.0526	99.9867	0.00471405	NTA	3	17.5676	99.9433	0.0410961
AT1G22780	cytosol	2	M	SLVANEEFQH	NTA	0				NTA	0
AT1G22920	cytosol	1	-	MEGSSSAIAR	NTA	0					0
AT1G23190	cytosol	2	M	VFKVSTVSTS	Free	1	90.7894	1.158	0	Free	3	93.2432	1.21267	0.0813647
AT1G23290	cytosol	2	M	ATALKKNRKK		0				Free	1	97.2973	0.673	0
AT1G23820	cytosol	1	-	MDAKETSATD	NTA	0				NTA	1	32.4324	99.81	0
AT1G24510	cytosol	2	M	ALAFDEFGRP	NTA	1	32.8947	99.93	0		0
AT1G26630	cytosol	2	M	SDDEHHFEAS	NTA	3	53.9473	99.1367	0.250377	NTA	3	58.1081	98.8667	0.593595
AT1G27450	cytosol	62	M	ATEDVQDPRI	NTA	2	38.1579	99.835	0.155	NTA	2	21.6216	99.935	0.025
AT1G29250	cytosol	1	-	MEEITEGVNN	NTA	0				NTA	0
AT1G29880	cytosol	40	P	MDATEQSLRQ		0				NTA	0
AT1G30230	cytosol	2	M	AAFPNLNSDA	NTA	0				NTA	0
AT1G35160	cytosol	2	M	AAPPASSSAR	NTA	1	2.63158	100	0	NTA	2	35.1351	99.76	0.21
AT1G49240	cytosol	2	M	ADADDIQPIV		0				NTA	0
AT1G49240	cytosol	50	M	NQKDAYVGDE	Free	0					0
AT1G52300	cytosol	2	M	TKGTGSFGKR	Free	0					0
AT1G54270	cytosol	2	M	AGSAPEGTQF	NTA	0					0
AT1G54410	cytosol	2	M	AGLINKIGDA	NTA	0				NTA	0
AT1G56070	cytosol	2	M	VKFTADELRR	Free	1	98.6842	0.125	0	Free	1	100	0.3147	0
AT1G56580	cytosol	2	M	GLVTDEVRAR	Free	1	92.1052	0.9913	0	Free	0
AT1G57720	cytosol	2	M	ALVMHTYKGN	NTA	0				NTA	0
AT1G60420	cytosol	2	M	AETSKQVNGD	NTA	1	59.2105	98.86	0	NTA	0
AT1G63810	cytosol	1	-	MEADTKTDSR		0				NTA	0
AT1G65220	cytosol	2	M	SSKEKPTLGG		0				NTA	0
AT1G65930	cytosol	2	M	AFEKIKVANP	NTA	3	35.5263	99.8867	0.0713364	NTA	3	31.0811	99.8133	0.0903081
AT1G66410	cytosol	2	M	ADQLTDEQIS	NTA	0					0
AT1G70310	cytosol	2	M	SSTQEASVTD		0				NTA	0
AT1G72370	cytosol	2	M	ATNGSASSAQ	NTA	3	43.421	99.7167	0.237954	NTA	3	44.5946	99.5533	0.387671
AT1G75780	cytosol	1	-	MREILHVQGG	NTA	0				NTA	0
AT1G76440	cytosol	1	-	MNAENNQTTT	NTA	1	10.5263	99.99	0	NTA	0
AT1G77940	cytosol	2	M	VTEKKTKKSH	Free	1	96.0526	0.6285	0	Free	3	85.1351	1.81333	0.545403
AT1G79340	cytosol	2	M	TKKAVLIGIN	Free	1	80.2631	2.218	0	Free	1	79.7297	2.241	0
AT1G80460	cytosol	2	M	AKENGFIGSI	NTA	1	61.8421	98.62	0		0
AT2G01250	cytosol	2	M	VESKVVVPES	Free	3	84.2105	1.88533	0.16938	Free	3	87.8378	1.51583	0.719684
AT2G01520	cytosol	2	M	ATSGTYVTEV	NTA	1	36.8421	99.87	0	NTA	1	24.3243	99.92	0
AT2G04520	cytosol	2	M	PKNKGKGGKN	Free	2	86.8421	1.5405	0.2225	Free	1	86.4865	1.777	0
AT2G09990	cytosol	2	M	ATQPATESVQ	NTA	0					0
AT2G16600	cytosol	2	M	ATNPKVYFDM	NTA	1	52.6316	99.17	0	NTA	1	36.4865	99.75	0
AT2G17340	cytosol	1	-	MESDSEMVPF	NTA	0				NTA	0
AT2G18110	cytosol	2	M	AAFPNLNSGS	NTA	0				NTA	0
AT2G19740	cytosol	1	-	MEKGKGRKEE		0					0
AT2G23090	cytosol	2	M	GGGNAQKSAM		0				Free	0
AT2G24200	cytosol	2	M	AHTLGLTQPN	NTA	1	60.5263	98.7	0	NTA	1	68.9189	93.32	0
AT2G27710	cytosol	1	-	MKVVAAYLLA		0					0
AT2G29400	cytosol	2	M	AEKPAQEQEQ		0					0
AT2G30860	cytosol	2	M	VLKVYGPHFA	Free	0				Free	0
AT2G30870	cytosol	2	M	VLTIYAPLFA		0					0
AT2G31610	cytosol	2	M	ATQISKKRKF	NTA	1	11.8421	99.99	0	NTA	1	2.7027	99.99	0
AT2G34160	cytosol	1	-	MEEITDGVNN	NTA	1	28.9474	99.97	0	NTA	2	28.3784	99.87	0.13
AT2G34970	cytosol	2	M	GAQKKGGAAA	Free	0					0
AT2G36530	cytosol	2	M	ATITVVKARQ	NTA	3	22.3684	99.9867	0.00471405	NTA	3	10.8108	99.98	0.0141421
AT2G36620	cytosol	2	M	VLKTELCRFS		0					0
AT2G41530	cytosol	2	M	ASGLSEIGST	NTA	0				NTA	0
AT2G41740	cytosol	2	M	STKVLDPAFQ	NTA	0				NTA	1	56.7567	99.03	0
AT2G42740	cytosol	2	M	ASEKKLSNPM	NTA	2	9.21052	99.99	0.01	NTA	2	12.1622	99.98	0.01
AT2G43460	cytosol	2	M	PKQIHEIKDF	Free	0				Free	1	89.1892	1.491	0
AT2G44060	cytosol	2	M	STSEDKPEII	NTA	2	13.1579	99.99	0	NTA	3	29.7297	99.82	0.186726
AT2G44120	cytosol	2	M	AESKVVVPES	NTA	0				NTA	0
AT2G45710	cytosol	2	M	VLQNDIDLLN	Free	1	94.7368	0.8857	0	Free	1	95.9459	0.9654	0
AT3G02080	cytosol	2	M	ATGKTVKDVS	NTA	2	71.0526	95.98	1	NTA	3	64.8648	96.88	0.708661
AT3G02870	cytosol	2	M	ADNDSLDQFL		0				NTA	0
AT3G03780	cytosol	2	M	ASHIVGYPRM	NTA	3	23.6842	99.9867	0.0124722	NTA	3	5.4054	99.9867	0.0124722
AT3G04600	cytosol	1	-	MEVDKKDERE	NTA	1	3.94737	100	0	NTA	0
AT3G04840	cytosol	2	M	AVGKNKRISK	Free	3	97.3684	0.4706	0.16657	Free	3	98.6486	0.32988	0.207948
AT3G04920	cytosol	2	M	AEKAVTIRTR	NTA	3	30.2631	99.96	0.0496655	NTA	3	14.8649	99.97	0.0294392
AT3G05590	cytosol	2	M	GIDLIAGGKS	Free	2	82.8947	2.059	0.109	Free	2	82.4324	1.9565	0.0555
AT3G09840	cytosol	2	M	STPAESSDSK	NTA	3	50	99.35	0.454386	NTA	2	52.7027	99.18	0.31
AT3G10090	cytosol	1	-	MDSQIKHAVV	NTA	1	5.26316	100	0	NTA	0
AT3G11400	cytosol	2	M	TIDSQQKTSK		0					0
AT3G11710	cytosol	1	-	MEGAADQTTK	NTA	2	67.1052	97.43	0.27	NTA	1	47.2973	99.44	0
AT3G12290	cytosol	2	M	ASSSDHTAKI		0				NTA	0
AT3G12490	cytosol	2	M	ALVGGVGDVP	NTA	1	46.0526	99.51	0	NTA	1	41.8919	99.64	0
AT3G13920	cytosol	2	M	AGSAPEGTQF	NTA	3	31.5789	99.9567	0.0471405	NTA	3	20.2703	99.9367	0.0329983
AT3G16400	cytosol	2	M	AQKLEAKGGE	NTA	3	48.6842	99.36	0.319687	NTA	3	54.054	99.12	0.482977
AT3G16470	cytosol	2	M	AKKLEAQGGR		0				NTA	1	70.2703	74.33	0
AT3G17210	cytosol	1	-	MEEAKGPVKH	NTA	2	25	99.985	0.005	NTA	2	40.5405	99.695	0.305
AT3G18130	cytosol	2	M	AEGLVLKGIM	NTA	0				NTA	0
AT3G18190	cytosol	2	M	AAVAAPMASK	NTA	1	14.4737	99.99	0	NTA	1	9.45946	99.98	0
AT3G18740	cytosol	2	M	VAEKKAKKSH	Free	2	77.6316	4.7615	2.2375	Free	1	72.973	8.964	0
AT3G18780	cytosol	2	M	AEADDIQPIV	NTA	0				NTA	2	67.5675	95.77	0.19
AT3G20050	cytosol	2	M	SISAQNPDIS	NTA	0				NTA	0
AT3G23810	cytosol	2	M	ALLVEKTSSG	NTA	3	26.3158	99.9833	0.00942809	NTA	2	16.2162	99.97	0.02
AT3G25520	cytosol	2	M	VFVKSTKSNA	Free	2	88.1579	1.5349	0.6081	Free	2	90.5405	1.4612	0.7398
AT3G26450	cytosol	2	M	ATSGTYVTQV	NTA	1	27.6316	99.98	0	NTA	3	37.8378	99.73	0.167531
AT3G44190	cytosol	1	-	MEKTESVSGK	NTA	0				NTA	0
AT3G44310	cytosol	2	M	SSTKDMSTVQ	NTA	0				NTA	1	43.2432	99.61	0
AT3G45030	cytosol	2	M	ATAYQPMKPG	NTA	0				NTA	0
AT3G46010	cytosol	2	M	ANAASGMAVH	NTA	0				NTA	1	66.2162	96.68	0
AT3G46440	cytosol	2	M	ASSDKQTSPK	NTA	0				NTA	0
AT3G46970	cytosol	2	M	ANANGKAATS		0				NTA	0
AT3G51250	cytosol	1	-	MNPSHGGDDK		0				NTA	0
AT3G52140	cytosol	2	M	AGKSNKSKAK	Free	2	73.6842	10.7775	1.2525	Free	2	71.6216	11.286	1.534
AT3G52930	cytosol	2	M	SAFTSKFADE	NTA	2	55.2631	99.075	0.915	NTA	2	60.8108	98.27	0.99
AT3G53870	cytosol	2	M	TTQISKKRKF	NTA	0				NTA	0
AT3G54010	cytosol	2	M	AVGDQTEQNY	Free	0				Free	0
AT3G57410	cytosol	2	M	SGSTKVLDPA	NTA	1	39.4737	99.82	0	NTA	0
AT4G01480	cytosol	1	-	MNGEEVKTSQ	NTA	1	15.7895	99.99	0	NTA	0
AT4G03110	cytosol	2	M	AEAKEENREK	NTA	0				NTA	0
AT4G04950	cytosol	2	M	SGTVKDIVSK	NTA	0				NTA	0
AT4G09320	cytosol	1	-	MEQTFIMIKP	NTA	2	51.3158	99.335	0.495	NTA	1	48.6486	99.42	0
AT4G13780	cytosol	1	-	MEDDGKSSPK	NTA	0					0
AT4G14710	cytosol	2	M	GEVVKDGREE	NTA	0				NTA	0
AT4G17510	cytosol	2	M	ATASESSSSK	NTA	1	17.1053	99.99	0	NTA	2	13.5135	99.975	0.015
AT4G18040	cytosol	2	M	AVEDTPKSVV	Free	1	75	5.548	0	Free	0
AT4G18100	cytosol	2	M	AVPLLTKKVV	Free	3	81.5789	2.064	0.0674883	Free	3	83.7838	1.873	0.187384
AT4G23730	cytosol	1	-	MEPSSGTGPE		0				NTA	0
AT4G24920	cytosol	1	-	MDAIDSVVDP	NTA	1	6.57895	100	0	NTA	1	22.973	99.93	0
AT4G26870	cytosol	2	M	VGSEVLEECG	Free	1	85.5263	1.73	0	Free	2	77.027	2.542	0.972
AT4G27490	cytosol	2	M	AAKPGAATPT	NTA	2	44.7368	99.575	0.405	NTA	1	45.9459	99.54	0
AT4G28440	cytosol	2	M	ATTGTAAVAT	NTA	3	34.2105	99.93	0.0852447	NTA	3	27.027	99.8967	0.063421
AT4G29410	cytosol	2	M	ATVPGQLIWE		0				NTA	0
AT4G32180	cytosol	2	M	AGQEDEYDPI	NTA	0				NTA	0
AT4G34050	cytosol	2	M	ATTTTEATKT	NTA	3	68.421	97.2133	0.971951	NTA	3	62.1621	97.7733	0.83284
AT4G36940	cytosol	1	-	MEKKENGLDG	NTA	0				NTA	0
AT4G37870	cytosol	2	M	SAGNGNATNG	NTA	1	69.7368	96.66	0	NTA	0
AT4G37870	cytosol	87	K	IQLQSISASL	Free	0					0
AT4G39330	cytosol	2	M	AKSPETEHPN		0				NTA	0
AT5G02270	cytosol	2	M	AVTEEEKKRN		0					0
AT5G02870	cytosol	2	M	VASAAARPLV	Free	1	100	0.03214	0		0
AT5G03430	cytosol	1	-	MEIDKAIGES	NTA	1	56.5789	99.05	0	NTA	0
AT5G11670	cytosol	2	M	GSTPTDLPGE	NTA	1	18.421	99.99	0	NTA	2	6.75676	99.985	0.005
AT5G16730	cytosol	2	M	ASKTKTSLSE	NTA	1	40.7895	99.82	0	NTA	0
AT5G19510	cytosol	2	M	AVTFSDLHTE	Free	0					0
AT5G20890	cytosol	2	M	PIDKIFKDDA	Free	2	78.9473	4.315	2.038	Free	1	91.8919	1.377	0
AT5G20920	cytosol	2	M	ADEINEIREE	NTA	0				NTA	0
AT5G25754	cytosol	2	M	ASSNEYEEGP	NTA	1	42.1052	99.74	0	NTA	0
AT5G26360	cytosol	1	-	MHAPVLVLSD		0				NTA	0
AT5G27700	cytosol	1	-	MQNEEGQVTE	NTA	0					0
AT5G35620	cytosol	2	M	ATDDVNEPLP	NTA	0				NTA	1	55.4054	99.11	0
AT5G39740	cytosol	2	M	VFVKSSKSNA	Free	1	93.421	0.9543	0	Free	2	94.5946	1.0261	0.1279
AT5G42850	cytosol	2	M	TLKKVDANPS	Free	0				Free	0
AT5G42980	cytosol	2	M	AAEGEVIACH	NTA	1	19.7368	99.99	0	NTA	3	33.7838	99.8	0.261661
AT5G47930	cytosol	2	M	VLQNDIDLLH	Free	2	89.4737	1.285	0.166	Free	1	78.3784	2.322	0
AT5G49810	cytosol	2	M	ADLSSVDEFL		0				NTA	0
AT5G50580	cytosol	1	-	MDGDELTEQE	NTA	0				NTA	0
AT5G52650	cytosol	1	-	MIISEANRKE		0				Free	0
AT5G59290	cytosol	2	M	AATSEKQNTT	NTA	1	47.3684	99.43	0	NTA	1	50	99.3	0
AT5G63680	cytosol	2	M	SNIDIEGILK	NTA	0				NTA	0
AT5G64350	cytosol	2	M	GVEKQVIRPG		0				Free	0
AT1G07890	cytosol	2	M	TKNYPTVSED	Free	0				Free	0
AT1G09570	cytosol	2	M	SGSRPTQSSE	NTA	0					0
AT1G14960	cytosol	2	M	AMSGTYVTDV		0				NTA	0
AT1G17720	cytosol	1	-	MNGGDDAATS		0					0
AT1G18160	cytosol	99	M	QGLGSSSNSK	Free	0					0
AT1G31620	cytosol	83	K	LASIDLETVK	Free	0					0
AT1G33120	cytosol	1	-	MKTILSSETM	Free	0				Free	1	81.0811	2.129	0
AT1G35580	cytosol	1	-	MEGVGLRAVG	NTA	0					0
AT1G43670	cytosol	1	-	MDHAADAHRT	NTA	0					0
AT1G45145	cytosol	2	M	AGEGEVIACH		0					0
AT1G53350	cytosol	24	R	LNGIDEQVDG	NTA	0					0
AT1G60530	cytosol	97	R	VPLVMRLQRS	NTA	0					0
AT1G60710	cytosol	2	M	AEACGVRRMK	NTA	0					0
AT1G64980	cytosol	2	M	TISNGDVKSE		0				Free	1	74.3243	5.445	0
AT1G69410	cytosol	2	M	SDDEHHFESS	NTA	1	57.8947	99.01	0	NTA	0
AT1G72880	cytosol	2	M	TSKNNGLSAA	NTA	0					0
AT1G74690	cytosol	15	G	KKTSKSSGSK		0				Free	0
AT1G79690	cytosol	2	M	AEEHFDVLTK		0					0
AT2G01530	cytosol	2	M	ATSGTYVTEV	NTA	0				NTA	0
AT2G02560	cytosol	2	M	ANLQVSGILE	NTA	0					0
AT2G03760	cytosol	2	M	SSSSSVPAYL		0				NTA	1	51.3513	99.29	0
AT2G16370	cytosol	2	M	ATTTLNDSVT	NTA	0					0
AT2G16380	cytosol	2	M	ADTKQDMENS	NTA	0					0
AT2G32260	cytosol	2	M	SNVIGDRTED	NTA	0					0
AT2G37620	cytosol	1	-	MADGEDIQPL		0					0
AT2G37620	cytosol	48	V	GMGQKDAYVG		0				Free	0
AT2G41100	cytosol	56	M	ADKLTDDQIT		0					0
AT2G45730	cytosol	1	-	MELNKDQTVM	NTA	0				NTA	0
AT3G06610	cytosol	43	V	QSAMASIAAS		0				Free	0
AT3G09200	cytosol	2	M	VKATKAEKKI		0				Free	0
AT3G12040	cytosol	68	D	ALDLAPRLLG	Free	0					0
AT3G16050	cytosol	35	K	VGLAQVLRGG		0				NTA	0
AT3G16420	cytosol	2	M	AQKVEAQGGK	NTA	2	63.1579	98.61	1.38	NTA	1	59.4594	98.41	0
AT3G16450	cytosol	2	M	AQKVEAGGGA	NTA	0				NTA	0
AT3G18060	cytosol	1	-	MELSETYACV	NTA	0				NTA	0
AT3G19010	cytosol	1	-	MEDLDPTYIQ	NTA	0					0
AT3G24830	cytosol	2	M	VSGSGICSKR		0				Free	0
AT4G01870	cytosol	1	-	METPKGTIIF	NTA	0					0
AT4G04830	cytosol	2	M	AASPLVVQKT	NTA	0				NTA	0
AT4G09000	cytosol	2	M	ATPGASSARD		0					0
AT4G09670	cytosol	2	M	ATETQIRIGV		0				NTA	0
AT4G17720	cytosol	2	M	TMTTVKVSNV	Free	1	72.3684	34.17	0		0
AT4G23680	cytosol	2	M	ATSGTYVTEV	NTA	0				NTA	1	39.1892	99.73	0
AT4G24130	cytosol	2	M	ASEGVVVVGG		0				NTA	0
AT4G29510	cytosol	2	M	TKNSNHDENE	Free	0					0
AT4G31700	cytosol	1	-	MKFNVANPTT		0				Free	0
AT4G33090	cytosol	1	-	MDQFKGEPRL	NTA	0					0
AT5G01260	cytosol	65	R	SSSIKDSQVN	Free	0					0
AT5G07850	cytosol	70	K	LRDSLAETLV	Free	0					0
AT5G20990	cytosol	1	-	MEGQGCCGGG		0					0
AT5G25475	cytosol	1	-	MLPKNAIEKI		0				Free	0
AT5G27640	cytosol	1	-	MEVVDIDARA		0				NTA	0
AT5G28840	cytosol	2	M	GTTNGTDYGA	NTA	2	65.7895	98.075	0.195	NTA	1	63.5135	96.97	0
AT5G40040	cytosol	60	R	EKMAALSSGG	Free	0					0
AT5G42250	cytosol	1	-	MENGNSSSDN	NTA	0				NTA	1	4.05405	99.99	0
AT5G43890	cytosol	85	P	FPEDYPEYPT	NTA	0					0
AT5G44110	cytosol	2	M	AEKNASAVDG	NTA	0					0
AT5G48480	cytosol	2	M	AQEDVTAVAT	NTA	0				NTA	0
AT5G61170	cytosol	2	M	ATGKTVKDVS	NTA	0					0

## Sheet: Nucleic NTA Variations
Accession ARAPORT-11	Subcellular Localization	Start Position	N-1 residue	Nt-Sequence	Col0 Macro Modification	Nb of Quanti NTA Col0	Entry # Col0 All Positions	Average %NTA Col0	D10 Macro Modification	Nb of Quanti NTA D10	Entry # D10 All Positions	Average %NTA D10
AT4G37300	nucleus	2	M	STMKPSRSDE	NTA	1	4.34783	99.99	NTA	1	23.0769	99.97
AT5G46790	nucleus	2	M	ANSESSSSPV	NTA	1	13.0435	99.97	NTA	2	69.2308	97.82
AT2G21660	nucleus	2	M	ASGDVEYRCF	NTA	1	8.69565	99.97	NTA	0
AT4G36020	nucleus	2	M	ASEDQSAARS	NTA	1	17.3913	99.95	NTA	0
AT3G11200	nucleus	2	M	AAAAVSSNPR	NTA	2	21.7391	99.69	NTA	1	15.3846	99.99
AT5G04430	nucleus	1	-	MESTESYAAG	NTA	2	26.087	99.685	NTA	1	3.84615	100
AT1G29350	nucleus	2	M	SSSKVGGGAR	NTA	1	30.4348	99.54	NTA	2	30.7692	99.57
AT2G19520	nucleus	1	-	MESDEAAAVS	NTA	1	34.7826	99.39	NTA	1	7.69231	100
AT2G19480	nucleus	2	M	SNDKDSMNMS	NTA	3	39.1304	99.2867	NTA	2	57.6923	99.38
AT2G30060	nucleus	2	M	ASISNEPERE	NTA	1	43.4783	98.84	NTA	1	34.6154	99.56
AT1G20440	nucleus	2	M	AEEYKNNVPE	NTA	3	47.8261	98.6367	NTA	3	50	99.42
AT3G11930	nucleus	2	M	AEEQAATAME	NTA	3	52.1739	98.0833	NTA	2	53.8462	99.39
AT1G28540	nucleus	2	M	AEKSQIPDNN	NTA	1	56.5217	95.04		0
AT5G12410	nucleus	2	M	ASGDQSKKRK	NTA	1	60.8696	81.11	NTA	0
AT1G17210	nucleus	1	-	MKEEDVSSQN	Free	1	65.2174	53.58		0
AT1G20696	nucleus	1	-	MKGAKSKAET	Free	1	69.5652	9.246	Free	0
AT1G20693	nucleus	1	-	MKGAKSKTET	Free	3	73.913	6.667	Free	2	80.7692	6.0875
AT2G17560	nucleus	1	-	MKGGESKAEA	Free	2	78.2609	3.9575	Free	3	84.6154	4.383
AT1G16210	nucleus	2	M	PKKMGLNSKA	Free	1	82.6087	2.673	Free	2	88.4615	2.7035
AT4G17520	nucleus	28	K	VVAPVQTAKS	Free	2	86.9565	2.574	Free	0
AT5G56740	nucleus	2	M	VQKQQASAGP	Free	1	91.3043	2.168	Free	1	92.3077	2.664
AT4G35570	nucleus	1	-	MKDNQTEVES	Free	2	95.6522	1.3715	Free	1	96.1538	1.765
AT4G28080	nucleus	2	M	APKAGKTKPH	Free	1	100	1.116	Free	1	100	1.19
AT5G60980	nucleus	2	M	AQQEASPSPG		0			NTA	2	11.5385	99.995
AT2G25970	nucleus	2	M	ADESQYSSDT		0			NTA	1	19.2308	99.99
AT3G58600	nucleus	1	-	MDQASSSSTM		0			NTA	2	26.9231	99.885
AT4G15802	nucleus	1	-	MDGHDSEDTK		0			NTA	1	38.4615	99.56
AT5G61060	nucleus	2	M	AMAGESSGKK	NTA	0			NTA	1	42.3077	99.47
AT5G59950	nucleus	2	M	STGLDMSLDD	NTA	0			NTA	1	46.1538	99.43
AT2G21060	nucleus	2	M	SGGGDVNMSG	NTA	0			NTA	1	61.5385	98.42
AT4G30200	nucleus	1	-	MDSSLDGAAG		0			NTA	1	65.3846	98.22
AT5G03660	nucleus	1	-	MQPTETSQPA		0			NTA	2	73.0769	97.28
AT4G38130	nucleus	1	-	MDTGGNSLAS	NTA	0			NTA	1	76.9231	97.27
AT5G49400	nucleus	2	M	SNSKDEKSQD	NTA	0			NTA	0
AT5G63260	nucleus	2	M	SKPEETSDPN		0			NTA	0
AT4G26110	nucleus	2	M	SNDKDSFNVS		0			NTA	0
AT4G24270	nucleus	1	-	MMADDTELVS		0				0
AT1G27090	nucleus	2	M	AATASSEASE	NTA	0			NTA	0
AT1G01930	nucleus	2	M	ATTGAAATTE	NTA	0			NTA	0
AT1G06670	nucleus	2	M	AKKKKDTKHT		0			Free	0
AT1G08420	nucleus	1	-	MDEDSSMVAD		0			NTA	0
AT1G08880	nucleus	2	M	STGAGSGTTK	NTA	0				0
AT1G17880	nucleus	27	K	AVHKTNTTDD	Free	0			Free	0
AT1G27595	nucleus	2	M	AAPAAATARA	NTA	0				0
AT1G27650	nucleus	2	M	AEHLASIFGT	NTA	0			NTA	0
AT1G52380	nucleus	2	M	GDSENVQQPS	NTA	0			NTA	0
AT1G73230	nucleus	27	K	AVHKTTTTDD	Free	0			Free	0
AT2G16950	nucleus	63	E	GKSVEVRQAA	NTA	0				0
AT2G17870	nucleus	2	M	AMEDQSAARS		0			NTA	0
AT2G21230	nucleus	2	M	GGGGDTTDTN	Free	0				0
AT2G39855	nucleus	2	M	DKKKSVSGSS	Free	0			Free	0
AT3G05900	nucleus	2	M	ASDSHTPTVT		0				0
AT3G06670	nucleus	2	M	GAPEKSQSNT		0				0
AT3G10020	nucleus	1	-	MQAVSVDETK	NTA	0			NTA	0
AT3G22480	nucleus	2	M	ASKSGSGGLR		0			NTA	0
AT3G57150	nucleus	2	M	AEVDISHSKK		0			NTA	0
AT4G15545	nucleus	2	M	SEIEEEEEEG	NTA	0				0
AT4G31570	nucleus	1	-	MDKKKNRADP		0			NTA	0
AT5G10010	nucleus	1	-	MKKGAKRKGV		0			Free	0
AT5G12120	nucleus	2	M	SSASKMKSRD	NTA	0				0
AT5G16780	nucleus	1	-	MEVEKSKSRH	NTA	0			NTA	0
AT5G23420	nucleus	2	M	AGPSTTSNAP		0			Free	0
AT5G48240	nucleus	2	M	STGEEGHMAM		0				0
AT5G53620	nucleus	1	-	METAASSVAT		0			NTA	0
AT5G55160	nucleus	2	M	SATPEEDKKP		0				0
AT5G61780	nucleus	2	M	ATGAATENQW		0				0
AT5G61970	nucleus	2	M	GKKQSEISAM	Free	0				0
AT5G64270	nucleus	2	M	ADLDPEIAKT	NTA	0			NTA	0
AT5G67630	nucleus	2	M	AELKLSESRD	NTA	0			NTA	0
AT1G01670	nucleus	1	-	MTPSSSGLEQ	Free	0				0
AT1G05577	nucleus	2	M	ESNGGGGEVR		0			NTA	0
AT1G07980	nucleus	2	M	VSSKKPKEKK		0			Free	0
AT1G09280	nucleus	47	N	SLGLLGRVRL	NTA	0				0
AT1G11360	nucleus	2	M	TSPGKSPRSD	NTA	0			NTA	0
AT1G13730	nucleus	48	P	GSDGEMVSVK		0				0
AT1G15280	nucleus	2	M	ATSEAEYESD		0			NTA	0
AT1G15340	nucleus	87	K	ATTPTPDKEP	Free	0			Free	0
AT1G15420	nucleus	2	M	AKDKLKPLLS		0			Free	0
AT1G15660	nucleus	21	Y	SGLSLFPRTL	NTA	0				0
AT1G17490	nucleus	2	M	AEPKQSSLSE		0			NTA	0
AT1G19000	nucleus	2	M	AAVSSSSETG	NTA	0			NTA	0
AT1G19990	nucleus	1	-	MPPSEDVKAM	Free	0				0
AT1G20670	nucleus	2	M	GEVADTMTKK	Free	0				0
AT1G21380	nucleus	2	M	ANNAAACAER		0			NTA	0
AT1G27970	nucleus	2	M	SQMDPDAVSK	NTA	0				0
AT1G48610	nucleus	2	M	AKTALTPPAS	Free	0				0
AT1G50600	nucleus	1	-	MEATQKHMIQ		0			NTA	0
AT1G67230	nucleus	112	D	VEKREEGLRK	Free	0				0
AT1G69250	nucleus	2	M	ATEGVVPSAQ	NTA	0				0
AT1G72730	nucleus	2	M	AGMASDGTQY		0			NTA	0
AT1G72800	nucleus	74	K	ADLLAIKADI	NTA	0				0
AT2G21150	nucleus	2	M	SGMGDGYVGT	NTA	0			NTA	0
AT2G24940	nucleus	1	-	MEFTAEQLSQ	NTA	0				0
AT2G43110	nucleus	2	M	ATTELKPSAV		0				0
AT2G43650	nucleus	2	M	GKKGGTLKRS		0				0
AT2G45980	nucleus	2	M	ANNEEHPPRG		0			NTA	0
AT3G12710	nucleus	40	G	AAKVRGSLER		0			NTA	0
AT3G46640	nucleus	2	M	GEEVQMSDYD		0			NTA	0
AT3G47910	nucleus	2	M	GQKKKTSASR		0			Free	0
AT3G51890	nucleus	2	M	SSTLSNEESG	NTA	0			NTA	0
AT3G54170	nucleus	1	-	MEFSSQDDDF		0			NTA	0
AT3G54540	nucleus	33	S	VSAMLAGMDQ		0			Free	0
AT3G59550	nucleus	53	A	LRTSSHLLVG		0			Free	0
AT4G15790	nucleus	2	M	ADQTSDSTSP		0			NTA	0
AT4G15880	nucleus	66	P	DAKAPLRREI	NTA	0				0
AT5G02770	nucleus	2	M	ATNGEKVTAT	NTA	0				0
AT5G07240	nucleus	68	A	EAALAAARAA	Free	0				0
AT5G11390	nucleus	1	-	METETEHDRT		0			NTA	0
AT5G20570	nucleus	2	M	ATLDSDVTMI		0			NTA	0
AT5G24310	nucleus	97	D	EVAGTELRVS		0			Free	0
AT5G40200	nucleus	1	-	MKNSEKRGRK		0			Free	0
AT5G41580	nucleus	20	T	AASLVNSFRL	Free	0				0
AT5G41770	nucleus	2	M	ASGGKDSDRT		0				0
AT5G42950	nucleus	2	M	ANSSAGSAAD	NTA	0				0
AT5G43560	nucleus	2	M	SESTNEDSGA	NTA	0				0
AT5G47210	nucleus	27	Q	KVEKAAAAVQ		0			Free	0
AT5G47210	nucleus	32	A	AAAVQPPKAA		0			Free	0
AT5G47210	nucleus	39	P	KAAKFPTKPA	Free	0			Free	0
AT5G48340	nucleus	68	N	IFMKLLRSKP	Free	0				0
AT5G49530	nucleus	1	-	MDFDDDDKPK		0			NTA	0
AT5G52580	nucleus	2	M	SMEATELQDL		0			NTA	0
AT5G56950	nucleus	2	M	SNDKDSFNVS	NTA	0			NTA	0
AT5G57580	nucleus	2	M	MDSGNNNMNR		0			NTA	0
AT5G58190	nucleus	1	-	MDPASSSSSN		0			NTA	0
AT5G58590	nucleus	2	M	ASTEPERENR		0			NTA	0
AT5G62440	nucleus	2	M	AEEQEIVDSL		0				0
AT5G63110	nucleus	1	-	MEADESGISL		0			NTA	0
