# Supplementary material for: Nt-acetylation-independent turnover of SQUALENE EPOXIDASE 1 by Arabidopsis DOA10-like E3 ligases
Source: Plant Physiol. 2023 Jul 10;193(3):2086–104. doi: 10.1093/plphys/kiad406 (PMC10602611; doi:10.1093/plphys/kiad406)
Supplement: kiad406_Supplementary_Data [file kiad406_supplementary_data.zip › ds3.xlsx]

## Sheet: Summary
Supplemental Dataset S3. Prevalence of Nt-acetylation in yeast and Arabidopsis Nt-peptides in NterDB.
	Summary of NTA data extracted from NterDB (https://nterdb.i2bc.paris-saclay.fr/) and used to create fig. s5
				Arabidopsis						Yeast
			Level of NTA						level of NTA
			0 to 5%	5 to 95%	95 to 100%	# of Proteins			0 to 5%	5 to 95%	95 to 100%	# of Proteins
	protein Nt-	MESQ-	0	0	1	1		MESQ-				0
		MES-	0.0208333	0.0208333	0.958333	48		MES-	0	0.333333	0.666667	3
		ME-	0.0147059	0.0823529	0.902941	340		ME-	0.0243902	0.0487805	0.926829	41
		MPSQ-	1	0	0	1		MKSQ-				0
		MPS-	1	0	0	5		MKS-	0.5	0.5	0	2
		MP-	0.979592	0.0204082	0	49		MK-	0.90625	0.0625	0.03125	32
								MPSQ-				0
								MPS-	1	0	0	3
								MP-	0.969697	0.030303	0	33

## Sheet: AtMESQ
Arabidopsis Proteins starting MESQ-
NterDB ID	Protein Acc	Peptide Start position	Average NTA%
57299	AT5G38650.1	1	97.73
0 to 5 %	5 to 95 %	95 to 100 %	Total Proteins
0	0	1	1
0	0	1	1

## Sheet: AtMES
Arabidopsis Proteins starting MES-
NterDB ID	Protein Acc	Peptide Start position	Average NTA%
18310	AT1G05010.1	1	98.08
17982	AT1G06620.1	1	99.64
16772	AT1G06640.1	1	99.61
20689	AT1G08890.1	1	99.25
18454	AT1G27300.1	1	100
21217	AT1G49660.1	1	99.99
37187	AT1G56460.1	1	99.67
16204	AT1G64190.1	1	99.95
37551	AT1G67250.1	1	100
37874	AT1G79870.1	1	99.98
43698	AT2G16060.1	1	99.99
17093	AT2G17340.1	1	99.34
21601	AT2G17840.1	1	99.83
16901	AT2G19520.1	1	98.88
21106	AT2G23310.1	1	98
44499	AT2G27470.1	1	99.99
16218	AT3G01390.1	1	99.23
49641	AT3G10040.1	1	99.88
47798	AT3G17100.1	1	98.71
17083	AT3G17390.1	1	99.72
18662	AT3G23000.1	1	0.1
47257	AT3G58180.1	1	99.81
18755	AT3G60450.1	1	99.62
51496	AT4G08550.1	1	99.99
16475	AT4G20780.1	1	99.93
16146	AT4G23710.1	1	99.06
52211	AT4G26190.1	1	99.81
53857	AT4G29730.1	1	99.99
17158	AT4G35360.1	1	99.98
17637	AT5G04430.1	1	99.67
20917	AT5G05170.1	1	99.97
22397	AT5G06120.2	1	97.2
18487	AT5G06140.1	1	99.98
20571	AT5G07320.1	1	99.86
18099	AT5G14680.1	1	99.94
19070	AT5G14710.1	1	99.91
59402	AT5G17410.1	1	99.99
57233	AT5G19480.1	1	94.8
23388	AT5G24320.1	1	99.39
56685	AT5G25770.1	1	99.98
17707	AT5G27670.1	1	99.96
57299	AT5G38650.1	1	97.73
16214	AT5G41670.1	1	99.94
55454	AT5G51280.1	1	99.86
56469	AT5G51300.1	1	99.99
21323	AT5G59440.2	1	99.92
16528	AT5G59870.1	1	99.97
57446	AT5G65960.1	1	99.83
0 to 5 %	5 to 95 %	95 to 100 %	Total Proteins
1	1	46	48
0.0208333	0.0208333	0.958333	1

## Sheet: AtME
Arabidopsis Proteins starting ME-
NterDB ID	Protein Acc	Peptide Start position	Average NTA%
17431	AT1G01620.1	1	99.96
20140	AT1G01630.1	1	99.99
17865	AT1G01730.1	1	99.88
24575	AT1G03280.1	1	100
16740	AT1G03760.1	1	98.95
17322	AT1G04350.1	1	98.4
18310	AT1G05010.1	1	98.08
19477	AT1G05350.1	1	93.14
17982	AT1G06620.1	1	99.64
16772	AT1G06640.1	1	99.61
16525	AT1G06650.1	1	100
39007	AT1G07750.1	1	99.98
20071	AT1G07840.1	1	99.87
21019	AT1G08050.1	1	100
20689	AT1G08890.1	1	99.25
18925	AT1G13360.1	1	30.15
21513	AT1G14570.1	1	90.82
17320	AT1G14820.3	1	98.72
18354	AT1G15230.1	1	99.98
36595	AT1G16280.1	1	100
16480	AT1G20050.1	1	87.53
21322	AT1G20370.1	1	99.98
20920	AT1G20920.1	1	99.99
26600	AT1G22730.1	1	100
17316	AT1G22920.1	1	99.72
16382	AT1G23140.1	1	98.7
37169	AT1G23220.1	1	99.64
17201	AT1G26640.1	1	99.98
21490	AT1G26650.1	1	99.61
18454	AT1G27300.1	1	100
18193	AT1G27390.1	1	99.66
19792	AT1G27530.1	1	99.03
25207	AT1G28420.1	1	99.1
16101	AT1G29250.1	1	98.75
19895	AT1G30910.1	1	99.96
17146	AT1G31730.1	1	99.95
37160	AT1G32460.1	1	100
39675	AT1G33030.1	1	100
20133	AT1G35190.1	1	99.99
16839	AT1G35580.1	1	99.99
23332	AT1G35660.1	1	99.93
18832	AT1G35670.1	1	99.72
16333	AT1G35780.1	1	99.99
20405	AT1G48170.1	1	71.06
21217	AT1G49660.1	1	99.99
19308	AT1G49670.1	1	18.34
17424	AT1G50670.1	1	99.99
36316	AT1G51380.1	1	99.74
17747	AT1G51500.1	1	85.97
38274	AT1G51580.1	1	99.41
21526	AT1G52570.1	1	100
20581	AT1G54340.1	1	99.3
26688	AT1G55250.1	1	99.99
19661	AT1G55340.1	1	99.86
40332	AT1G55530.1	1	89.16
37453	AT1G56170.1	1	100
37187	AT1G56460.1	1	99.67
17835	AT1G59610.1	1	99.99
17003	AT1G59710.1	1	99.52
37198	AT1G60970.1	1	97.07
17126	AT1G62380.1	1	99.85
39816	AT1G62430.1	1	99.94
24442	AT1G63660.1	1	99.78
16648	AT1G63810.1	1	99.91
16824	AT1G64040.1	1	98.59
16204	AT1G64190.1	1	99.95
38014	AT1G65000.1	1	77.05
37551	AT1G67250.1	1	100
40500	AT1G67360.1	1	93.43
40047	AT1G68360.1	1	99.3
16172	AT1G70810.1	1	99.82
40278	AT1G71170.1	1	99.9
39866	AT1G71230.1	1	99.12
16380	AT1G71790.1	1	99.99
40881	AT1G73380.1	1	92.41
38716	AT1G73690.1	1	99.96
38742	AT1G75510.1	1	99.99
39077	AT1G75670.1	1	99.95
25838	AT1G76405.1	1	98.52
18348	AT1G76680.1	1	99.88
37179	AT1G79070.1	1	99.78
37874	AT1G79870.1	1	99.98
45178	AT2G01750.1	1	99.98
16614	AT2G02050.1	1	99.79
43595	AT2G02470.1	1	99.48
16419	AT2G03430.1	1	99.98
21066	AT2G04230.1	1	38.06
19000	AT2G04350.1	1	99.8
20119	AT2G11890.1	1	99.98
18754	AT2G14260.2	1	99.99
43698	AT2G16060.1	1	99.99
16835	AT2G16070.2	1	99.42
16572	AT2G16280.1	1	99.95
23037	AT2G16405.1	1	98.78
17093	AT2G17340.1	1	99.34
43210	AT2G17410.1	1	99.87
21601	AT2G17840.1	1	99.83
42820	AT2G18400.1	1	29.18
17095	AT2G19080.1	1	78.85
17422	AT2G19320.1	1	99.96
16901	AT2G19520.1	1	98.88
17246	AT2G19740.1	1	99.88
18813	AT2G20190.1	1	99.76
21266	AT2G20330.1	1	99.95
43860	AT2G21240.1	1	99.97
20107	AT2G21250.1	1	100
44246	AT2G21600.1	1	99.89
16600	AT2G21620.1	1	99.97
45243	AT2G22475.1	1	88.95
19843	AT2G23120.1	1	99.91
16966	AT2G23140.2	1	88.31
21106	AT2G23310.1	1	98
45215	AT2G23420.1	1	100
18152	AT2G24940.1	1	96.97
19141	AT2G26780.1	1	99.78
44499	AT2G27470.1	1	99.99
20860	AT2G28520.1	1	99.99
26031	AT2G28680.1	1	99.51
42836	AT2G30710.1	1	99.97
18949	AT2G32020.1	1	100
18406	AT2G32080.1	1	99.94
42891	AT2G33470.1	1	99.94
17105	AT2G34160.1	1	99.78
44444	AT2G34260.1	1	92.09
21169	AT2G34680.1	1	99.28
43882	AT2G38160.1	1	99.46
16080	AT2G39940.1	1	99.97
45498	AT2G42120.1	1	99.98
17856	AT2G42810.1	1	99.88
16464	AT2G43940.1	1	99.79
18844	AT2G44270.1	1	99.92
21943	AT2G45540.1	1	92.95
21162	AT2G45730.1	1	100
17408	AT2G45960.1	1	99.96
43792	AT2G47260.1	1	97.57
23482	AT2G47580.1	1	99.4
21180	AT2G47790.1	1	99.94
16650	AT2G47980.1	1	93.08
16218	AT3G01390.1	1	99.23
17952	AT3G02710.1	1	99.74
23764	AT3G03320.1	1	99.03
17368	AT3G03420.1	1	99.87
16119	AT3G04600.1	1	99.94
19191	AT3G05040.1	1	99.61
22170	AT3G05570.1	1	100
46740	AT3G06110.1	1	99.33
49272	AT3G06310.1	1	99.55
19624	AT3G06610.1	1	99.83
20468	AT3G06930.1	1	99.81
49641	AT3G10040.1	1	99.88
21057	AT3G10960.1	1	99.84
21064	AT3G11100.1	1	99.98
20004	AT3G11620.1	1	80.65
17536	AT3G11710.1	1	99.7
48136	AT3G13940.1	1	99.25
18843	AT3G14415.1	1	98.9
18637	AT3G14420.1	1	97.59
47798	AT3G17100.1	1	98.71
21392	AT3G17210.1	1	99.51
17083	AT3G17390.1	1	99.72
25316	AT3G17750.1	1	99.77
47678	AT3G18060.1	1	99.97
25575	AT3G18230.1	1	99.86
18774	AT3G18480.1	1	99.77
48882	AT3G18640.1	1	98.7
16674	AT3G18940.1	1	99.88
17086	AT3G19010.1	1	99.58
26148	AT3G22210.1	1	99.58
21391	AT3G22942.1	1	98.54
18662	AT3G23000.1	1	0.1
48203	AT3G23190.1	1	99.99
17237	AT3G23490.1	1	49.03
49711	AT3G23910.1	1	99.99
51051	AT3G24255.2	1	99.99
22171	AT3G25530.1	1	99.82
18484	AT3G25545.1	1	99.82
49573	AT3G26560.1	1	99.99
18188	AT3G27890.1	1	99.96
16317	AT3G42170.1	1	99.94
18477	AT3G42790.1	1	99.82
18261	AT3G44190.1	1	99.99
18303	AT3G45780.1	1	99.96
18204	AT3G46670.1	1	99.98
48074	AT3G46720.1	1	99.99
47895	AT3G48120.1	1	99.98
21449	AT3G48570.1	1	99.79
25374	AT3G50100.1	1	3.45
16206	AT3G51460.1	1	7.26
20299	AT3G52190.1	1	98.55
48796	AT3G53180.1	1	97.98
17872	AT3G53890.1	1	99.89
23726	AT3G54130.1	1	100
16540	AT3G54170.1	1	99.61
23006	AT3G54760.1	1	99.71
47271	AT3G56460.1	1	99.73
18810	AT3G57290.1	1	99.97
23065	AT3G57570.1	1	99.85
47257	AT3G58180.1	1	99.81
17066	AT3G58470.1	1	99.95
22928	AT3G59630.1	1	98.8
18755	AT3G60450.1	1	99.62
23640	AT3G60660.1	1	95.83
47688	AT3G60830.1	1	99.65
46660	AT3G61140.1	1	99.99
17840	AT3G61430.1	1	99.96
18553	AT3G61620.1	1	99.92
17959	AT4G00430.1	1	99.96
19873	AT4G01070.1	1	99.96
18367	AT4G01870.1	1	99.94
51924	AT4G01880.1	1	100
53610	AT4G02340.1	1	99.29
17002	AT4G03560.1	1	99.86
53428	AT4G04620.1	1	99.46
17155	AT4G05160.1	1	99.85
16111	AT4G05530.1	1	89.82
51496	AT4G08550.1	1	99.99
18070	AT4G09320.1	1	99.4
17130	AT4G09520.1	1	100
17869	AT4G10060.1	1	99.86
53681	AT4G10320.1	1	99.96
19320	AT4G10760.1	1	95.64
17735	AT4G13780.1	1	99.45
17092	AT4G13930.1	1	98.45
17821	AT4G14420.1	1	0.89
16489	AT4G14930.1	1	99.98
18013	AT4G15620.1	1	99.69
53791	AT4G15630.1	1	99.43
19460	AT4G16340.1	1	99.83
19025	AT4G16760.1	1	99.97
17647	AT4G18360.1	1	97.85
51902	AT4G18372.1	1	99.93
18395	AT4G18950.1	1	99.98
51832	AT4G19350.1	1	99.82
16475	AT4G20780.1	1	99.93
51647	AT4G22770.1	1	99.99
16265	AT4G23400.1	1	99.87
16146	AT4G23710.1	1	99.06
19220	AT4G23730.1	1	75.4
18821	AT4G24510.1	1	99.99
18660	AT4G24800.1	1	99.9
23028	AT4G25610.1	1	98.6
52211	AT4G26190.1	1	99.81
51909	AT4G28060.1	1	99.55
53857	AT4G29730.1	1	99.99
24368	AT4G30840.1	1	99.99
18459	AT4G32410.1	1	97.45
20510	AT4G34270.1	1	99.96
18576	AT4G34490.1	1	99.65
17951	AT4G34540.1	1	99.99
17158	AT4G35360.1	1	99.98
18388	AT4G36250.1	1	99.44
19341	AT4G36520.1	1	100
17493	AT4G36940.1	1	99.76
19175	AT4G37880.1	1	46.12
52588	AT4G39235.1	1	99.88
18992	AT4G39670.1	2	100
53693	AT4G39920.1	1	100
16586	AT5G01410.1	1	99.01
26315	AT5G02890.1	1	99.87
16768	AT5G03430.1	1	99.77
56767	AT5G03440.1	1	100
58935	AT5G03740.1	1	99.99
17637	AT5G04430.1	1	99.67
20917	AT5G05170.1	1	99.97
20567	AT5G05520.1	1	98.49
16920	AT5G06060.1	1	99.99
22397	AT5G06120.2	1	97.2
18487	AT5G06140.1	1	99.98
55742	AT5G06460.1	1	99.62
16071	AT5G06680.1	1	99.45
16990	AT5G06970.1	1	99.23
20571	AT5G07320.1	1	99.86
55670	AT5G08170.1	1	99.71
20996	AT5G09880.1	1	99.46
59539	AT5G10350.1	1	99.33
22175	AT5G10680.1	2	0
20241	AT5G11510.1	1	99.99
16672	AT5G11580.1	1	99.98
56573	AT5G12400.1	1	66.39
18099	AT5G14680.1	1	99.94
19070	AT5G14710.1	1	99.91
25307	AT5G14800.1	1	99.89
18639	AT5G16780.1	1	99.99
59402	AT5G17410.1	1	99.99
55959	AT5G18550.1	1	99.94
57822	AT5G18920.1	1	99.5
57233	AT5G19480.1	1	94.8
58226	AT5G20510.1	1	100
22036	AT5G20990.1	1	99.99
16594	AT5G22140.1	1	99.27
17645	AT5G22330.1	1	98.8
19801	AT5G22650.1	1	99.98
56636	AT5G22760.1	1	88.96
23388	AT5G24320.1	1	99.39
57674	AT5G25080.1	1	99.99
56685	AT5G25770.1	1	99.98
17580	AT5G26210.1	1	99.82
18274	AT5G27640.1	1	99.87
17707	AT5G27670.1	1	99.96
25076	AT5G28050.1	1	100
16922	AT5G37740.1	1	98.7
21703	AT5G38830.1	1	99.99
16214	AT5G41670.1	1	99.94
16559	AT5G42080.1	1	99.97
16186	AT5G42220.1	1	98.29
56155	AT5G44635.1	1	100
25498	AT5G48570.1	1	99.78
21119	AT5G48600.1	1	99.99
59311	AT5G49020.1	1	97.96
55454	AT5G51280.1	1	99.86
56469	AT5G51300.1	1	99.99
57327	AT5G51700.1	1	99.75
16494	AT5G53620.1	1	99.93
59008	AT5G53770.1	1	99.99
57299	AT5G38650.1	1	97.73
57165	AT5G54930.1	1	97.47
21237	AT5G55000.1	1	100
56845	AT5G55210.1	1	100
24886	AT5G56130.1	1	99.94
55363	AT5G57815.1	1	99.55
55725	AT5G58110.1	1	100
55698	AT5G58130.1	1	98.29
21323	AT5G59440.2	1	99.92
16528	AT5G59870.1	1	99.97
16302	AT5G59960.1	1	99.99
25480	AT5G60690.1	1	99.99
16741	AT5G62030.1	1	99.99
56871	AT5G62550.1	1	98.98
56853	AT5G62600.1	1	99.87
18793	AT5G62980.1	1	99.99
19035	AT5G63110.1	1	99.99
59139	AT5G63460.1	1	99.69
21228	AT5G63750.1	1	100
16193	AT5G64180.1	1	99.89
57913	AT5G64430.1	1	99.67
26127	AT5G65260.1	1	97.32
21304	AT5G65950.1	1	98.65
57446	AT5G65960.1	1	99.83
56265	AT5G66985.1	1	99.17
18417	ATMG01190.1	1	0.18
0 to 5 %	5 to 95 %	95 to 100 %	Total Proteins
5	28	307	340
0.0147059	0.0823529	0.902941	1

## Sheet: AtMKSQ
Arabidopsis Proteins starting MKSQ-
NterDB ID	Protein Acc	Peptide Start position	Average NTA%
0 to 5 %	5 to 95 %	95 to 100 %	Total Proteins

## Sheet: AtMKS
Arabidopsis Proteins starting MKS-
NterDB ID	Protein Acc	Peptide Start position	Average NTA%
16054	AT1G31850.1	1	99.88
16154	AT5G25540.1	1	67.71
21577	AT1G77680.1	1	66.4
0 to 5 %	5 to 95 %	95 to 100 %	Total Proteins
0	2	1	3
0	0.666667	0.333333	1

## Sheet: AtMK
Arabidopsis Proteins starting MK-
NterDB ID	Protein Acc	Peptide Start position	Average NTA%
18003	AT1G17210.1	1	4.84
17238	AT1G20693.1	1	7.29
16124	AT1G20696.1	1	9.53
16054	AT1G31850.1	1	99.88
38560	AT1G33980.1	1	0.69
37873	AT1G54170.1	1	98.01
37319	AT1G60650.1	1	0.76
21577	AT1G77680.1	1	66.4
120728	AT1G77810.1	1	0.45
19776	AT2G03120.1	1	0
16253	AT2G17560.1	1	4.65
44068	AT2G26460.1	1	29.23
45214	AT2G27285.1	1	65.37
16212	AT2G27720.1	1	0.09
43307	AT2G41410.1	1	38.79
17440	AT2G43160.1	1	99.78
43740	AT2G43980.1	1	0.26
17244	AT2G44160.1	1	1.32
48920	AT3G01420.1	1	3.08
48804	AT3G02540.1	1	0.31
49700	AT3G04480.1	1	0.28
17487	AT3G09980.1	1	36.34
48476	AT3G10850.1	1	0.09
16304	AT3G20920.1	1	99.73
17553	AT3G21220.1	1	99.03
48214	AT3G26910.1	1	98.96
49412	AT3G27100.1	1	26.64
48754	AT3G48425.1	1	96.14
17976	AT3G49910.1	1	0.02
49772	AT3G51130.1	1	7.8
49064	AT3G51270.1	1	0.39
21374	AT3G51880.1	1	20.35
48166	AT3G53520.1	1	95.94
16168	AT3G55360.1	1	0.35
18628	AT3G59290.1	1	99.68
18035	AT3G59970.1	1	5.15
23826	AT4G02060.1	1	2.67
21039	AT4G05410.1	1	0.92
22596	AT4G05440.1	1	1.09
53134	AT4G08170.2	1	3.85
24666	AT4G13660.1	1	5.4
127006	AT4G16144.1	1	0.36
17366	AT4G19120.1	1	98.42
17471	AT4G21580.1	1	1.26
52338	AT4G25500.1	1	0.76
52216	AT4G28450.1	1	0.05
52572	AT4G28830.1	1	0.12
53310	AT4G29830.1	1	1.46
16800	AT4G31700.1	1	0.15
52157	AT4G31770.1	1	0.19
18155	AT4G33740.1	1	99.99
16974	AT4G35570.1	1	1.33
51549	AT4G37590.1	1	0.45
21668	AT5G05680.1	1	1.47
17500	AT5G10010.1	1	18.24
18436	AT5G10360.1	1	0.15
21201	AT5G11520.1	1	43.93
55290	AT5G12010.1	1	22.42
56964	AT5G13240.1	1	0
56245	AT5G17690.1	1	7.54
55845	AT5G19490.1	1	0
55695	AT5G20730.1	1	27.93
58695	AT5G21060.1	1	0.35
17204	AT5G23900.1	1	0.05
16154	AT5G25540.1	1	67.71
18835	AT5G36880.2	1	70.14
57515	AT5G38470.1	1	0.03
16342	AT5G43430.1	1	0.13
16406	AT5G50000.1	1	94.97
25535	AT5G51140.1	1	36.44
57830	AT5G52040.1	1	0.76
56841	AT5G62640.1	1	2.85
21770	AT5G62950.1	1	2.19
59356	AT5G64250.2	1	0.39
19692	ATCG01110.1	1	0.01
0 to 5 %	5 to 95 %	95 to 100 %	Total Proteins
43	21	11	75
0.573333	0.28	0.146667	1

## Sheet: AtMPSQ
Arabidopsis Proteins starting MPSQ-
NterDB ID	Protein Acc	Peptide Start position	Average NTA%
56909	AT5G06830.1	2	0.69
0 to 5 %	5 to 95 %	95 to 100 %	Total Proteins
1	0	0	1
1	0	0	1

## Sheet: AtMPS
Arabidopsis Proteins starting MPS-
NterDB ID	Protein Acc	Peptide Start position	Average NTA%
38946	AT1G52760.1	2	1.52
47978	AT3G17300.1	2	0.15
49663	AT3G02190.1	2	1.02
53493	AT4G31985.1	2	1.02
56909	AT5G06830.1	2	0.69
0 to 5 %	5 to 95 %	95 to 100 %	Total Proteins
5	0	0	5
1	0	0	1

## Sheet: AtMP
Arabidopsis Proteins starting MP-
NterDB ID	Protein Acc	Peptide Start position	Average NTA%
16761	AT1G09590.1	2	0
18078	AT1G09690.1	2	0
18169	AT1G16210.1	2	3.23
16776	AT1G18540.1	2	0.06
39387	AT1G26340.1	2	0.4
21244	AT1G51350.1	2	0.02
40894	AT1G52500.1	2	0.01
38946	AT1G52760.1	2	1.52
17445	AT1G57660.1	2	0
18431	AT1G57860.1	2	0
38437	AT1G61620.1	2	0
17658	AT1G74050.1	2	0.08
17875	AT1G74060.1	2	0.11
17321	AT1G78900.1	2	0.95
18644	AT2G04520.1	2	0.09
44399	AT2G07675.1	2	0.46
45225	AT2G07773.1	2	0.46
44543	AT2G30050.1	2	0.24
20752	AT2G32900.1	2	0.53
16346	AT2G34310.1	2	0.72
16671	AT2G43460.1	2	0.05
17619	AT2G46540.1	2	10.12
48786	AT3G01340.1	2	0.13
17930	AT3G01590.1	2	0.02
49663	AT3G02190.1	2	1.02
20891	AT3G07300.1	2	0.3
47978	AT3G17300.1	2	0.15
23183	AT3G19910.1	2	0.01
17333	AT3G50910.1	2	0.81
50076	AT3G53990.1	2	0.2
125614	AT3G54670.1	2	0.06
16316	AT3G59540.1	2	0.05
20908	AT4G08350.1	2	0
17315	AT4G10480.1	2	0.1
19970	AT4G10840.1	2	0.03
16959	AT4G21110.1	2	0.03
16042	AT4G23470.1	2	0.96
53493	AT4G31985.1	2	1.02
56777	AT5G01650.1	2	0.07
23112	AT5G06360.1	2	0.01
56909	AT5G06830.1	2	0.69
58107	AT5G14520.1	2	0.41
16735	AT5G20890.1	2	1.13
16273	AT5G35680.1	2	0.09
19673	AT5G46630.1	2	0.77
58144	AT5G51120.1	2	0.01
56835	AT5G57170.1	2	0.12
17466	ATCG00670.1	2	0.26
61023	ATMG00980.1	2	0.46
0 to 5 %	5 to 95 %	95 to 100 %	Total Proteins
48	1	0	49
0.979592	0.0204082	0	1

[truncated: 9 more sheets: ScMESQ, ScMES, ScME, ScMKSQ, ScMKS, ScMK, ScMPSQ, ScMPS, ScMP]
